# Supplementary material for: Crystal structure of 9,10-bis­(1,3-di­thiol-2-yl­idene)-9,10-di­hydro­anthracene
Source: Acta Crystallogr E Crystallogr Commun. 2015 Nov 7;71(Pt 12):1475–9. doi: 10.1107/S2056989015020800 (PMC4719817; doi:10.1107/S2056989015020800)
Supplement: Supplementary file 1 [file e-71-01475-sup1.cif]

##############################################################################
#                                                                            #
# This CIF contains the data in a paper accepted for publication in          #
# Acta Crystallographica Section E. It conforms to the requirements of       #
# Notes for Authors for Acta Crystallographica Section E, and has been       #
# peer reviewed under the auspices of the IUCr Commission on Journals.       #
#                                                                            #
# Full details of the Crystallographic Information File format               #
# are given in the paper "The Crystallographic Information File (CIF):       #
# a New Standard Archive File for Crystallography" by S. R. Hall, F. H.      #
# Allen and I. D. Brown [Acta Cryst. (1991), A47, 655-685].                  #
#                                                                            #
# The current version of the core CIF dictionary is obtainable from          #
# ftp://ftp.iucr.org/pub/cif_core.dic.                                       #
#                                                                            #
# Software is freely available for graphical display of the structure(s)     #
# in this CIF. For information consult the CIF software page                 #
# http://www.iucr.org/resources/cif/software.                                #
#                                                                            #
# This file may be used for bona fide research purposes within the           #
# scientific community so long as proper attribution is given to the journal # 
# article from which it was obtained.                                        #
#                                                                            #
##############################################################################
data_I
_database_code_depnum_ccdc_archive 'CCDC 1434765'
_audit_creation_method     SHELXL-2014/6
_journal_date_recd_electronic     2015-10-27
_journal_date_accepted     2015-11-02
_journal_name_full     'Acta Crystallographica, Section E'
_journal_year     2015
_journal_volume     71
_journal_issue     12
_journal_page_first     1475
_journal_page_last     1479
_journal_paper_category     GO
_journal_paper_doi     10.1107/S2056989015020800
_journal_coeditor_code     BG2573
_publ_contact_author
;
Jeffery A. Bertke
University of Illinois
School of Chemical Sciences, Box 59-1
505 South Mathews Avenue
Urbana, Illinois  61801
USA
;
_publ_contact_author_email     jbertke@illinois.edu
_publ_contact_author_fax     ?
_publ_contact_author_phone     '1  217 300 6645'
_publ_section_title
;
Crystal structure of 9,10-bis(1,3-dithiol-2-ylidene)-9,10-dihydroanthracene
;
loop_
    _publ_author_name
    _publ_author_footnote
    _publ_author_address
    'Ren, Yi' .
;
Department of Chemistry
University of Illinois
Urbana, Illinois 61801
USA
;
    'Lee, Semin' .
;
Department of Chemistry
University of Illinois
Urbana, Illinois 61801
USA
;
    'Bertke, Jeffery A.' .
;
Department of Chemistry
University of Illinois
Urbana, Illinois 61801
USA
;
    'Moore, Jeffrey S.' .
;
Department of Chemistry
University of Illinois
Urbana, Illinois 61801
USA
;
_publ_section_synopsis
;
The title complex is composed of saddle-shaped molecules which closely interact
in a pairwise fashion through \p--\p and C---H...\p contacts to form `dimers'.
These `dimers' further interact through C---H...S and C---H...\p contacts to
construct a complex three-dimensional extended structure.
;
_chemical_name_systematic
;
9,10-Bis(1,3-dithiol-2-ylidene)-9,10-dihydroanthracene
;
_chemical_name_common     ?
_chemical_formula_moiety     'C20 H12 S4'
_chemical_formula_sum     'C20 H12 S4'
_chemical_formula_structural     ?
_chemical_formula_analytical     ?
_chemical_formula_iupac     'C20 H12 S4'
_chemical_formula_weight     380.54
_chemical_melting_point     ?
_shelx_space_group_comment
;
The symmetry employed for this shelxl refinement is uniquely defined
by the following loop, which should always be used as a source of
symmetry information in preference to the above space-group names.
They are only intended as comments.
;
_space_group_crystal_system     monoclinic
_space_group_name_H-M_alt     'P 21/c'
_space_group_name_Hall     '-P 2ybc'
loop_
    _space_group_symop_operation_xyz
    'x, y, z'
    '-x, y+1/2, -z+1/2'
    '-x, -y, -z'
    'x, -y-1/2, z-1/2'
_cell_length_a     11.2759(3)
_cell_length_b     7.6073(2)
_cell_length_c     19.5596(5)
_cell_angle_alpha     90
_cell_angle_beta     97.3130(10)
_cell_angle_gamma     90
_cell_volume     1664.16(8)
_cell_formula_units_Z     4
_cell_measurement_reflns_used     9948
_cell_measurement_theta_min     3.95
_cell_measurement_theta_max     68.34
_cell_measurement_temperature     100(2)
_exptl_crystal_description     'needle'
_exptl_crystal_colour     'yellow'
_exptl_crystal_size_max     0.36
_exptl_crystal_size_mid     0.097
_exptl_crystal_size_min     0.041
_exptl_crystal_density_diffrn     1.519
_exptl_crystal_density_meas     ?
_exptl_crystal_density_method     'not measured'
_exptl_crystal_F_000     784
loop_
    _exptl_crystal_face_index_h
    _exptl_crystal_face_index_k
    _exptl_crystal_face_index_l
    _exptl_crystal_face_perp_dist
    1.00 0.00 0.00 0.0040
    -1.00 0.00 0.00 0.0360
    0.00 1.00 0.00 0.1800
    0.00 -1.00 0.00 0.1480
    0.00 0.00 1.00 0.0050
    0.00 0.00 -1.00 0.0370
    -1.00 0.00 1.00 0.0210
_exptl_absorpt_coefficient_mu     5.212
_exptl_absorpt_correction_type     integration
_exptl_absorpt_process_details
;
(SADABS; Bruker, 2014)
;
_shelx_estimated_absorpt_T_min     0.256
_shelx_estimated_absorpt_T_max     0.815
_exptl_absorpt_correction_T_min     0.99877
_exptl_absorpt_correction_T_max     0.99983
_exptl_special_details
;
One distinct cell was identified using <i>APEX2</i> (Bruker, 2014). Fourteen
frame series were integrated and filtered for statistical outliers using
<i>SAINT</i> (Bruker, 2014) then corrected for absorption by integration using
<i>SAINT</i>/<i>SADABS</i> v2014/2 (Bruker, 2014) to sort, merge, and scale
the combined data. No decay correction was applied.
;
_diffrn_ambient_temperature     100(2)
_diffrn_radiation_type     'CuK\a'
_diffrn_radiation_wavelength     1.54178
_diffrn_radiation_source     'microfocus sealed tube'
_diffrn_radiation_monochromator     'multilayer mirrors'
_diffrn_measurement_device_type     'Bruker APEXII CCD'
_diffrn_measurement_device     'Bruker D8 Venture/Photon 100'
_diffrn_measurement_method     'profile data from \f and \w scans'
_diffrn_detector_area_resol_mean     ?
_diffrn_reflns_number     25822
_diffrn_reflns_av_R_equivalents     0.0373
_diffrn_reflns_theta_min     3.952
_diffrn_reflns_theta_max     68.361
_diffrn_reflns_theta_full     67.679
_diffrn_measured_fraction_theta_max     0.999
_diffrn_measured_fraction_theta_full     0.999
_diffrn_reflns_limit_h_min     -13
_diffrn_reflns_limit_h_max     13
_diffrn_reflns_limit_k_min     -9
_diffrn_reflns_limit_k_max     9
_diffrn_reflns_limit_l_min     -23
_diffrn_reflns_limit_l_max     23
_diffrn_standards_number     ?
_diffrn_standards_interval_time     ?
_diffrn_standards_decay_%     ?
_refine_special_details
;
Structure was phased by direct methods (Sheldrick, 2015). Systematic conditions
suggested the unambiguous space group. The space group choice was confirmed by
successful convergence of the full-matrix least-squares refinement on
<i>F</i>^2^. The final map had no significant features. A final analysis of
variance between observed and calculated structure factors showed little
dependence on amplitude and resolution.
;
_reflns_number_total     3056
_reflns_number_gt     2757
_reflns_threshold_expression     'I > 2\s(I)'
_refine_ls_structure_factor_coef     Fsqd
_refine_ls_matrix_type     full
_refine_ls_R_factor_all     0.0295
_refine_ls_R_factor_gt     0.0254
_refine_ls_wR_factor_gt     0.0593
_refine_ls_wR_factor_ref     0.0614
_refine_ls_goodness_of_fit_ref     1.080
_refine_ls_restrained_S_all     1.080
_refine_ls_number_reflns     3056
_refine_ls_number_parameters     218
_refine_ls_number_restraints     0
_refine_ls_hydrogen_treatment     constr
_refine_ls_weighting_scheme     calc
_refine_ls_weighting_details
              'w=1/[\s^2^(Fo^2^)+(0.0242P)^2^+1.0937P] where P=(Fo^2^+2Fc^2^)/3'
_atom_sites_solution_hydrogens     geom
_atom_sites_solution_primary     ?
_atom_sites_solution_secondary     ?
_refine_ls_shift/su_max     0.001
_refine_ls_shift/su_mean     0.000
_refine_diff_density_max     0.253
_refine_diff_density_min     -0.251
_refine_ls_extinction_method
;
SHELXL2014 (Sheldrick, 2015)
;
_refine_ls_extinction_coef     0.00303(14)
_refine_ls_extinction_expression
                                  'Fc^*^=kFc[1+0.001xFc^2^\l^3^/sin(2\q)]^-1/4^'
loop_
    _atom_type_symbol
    _atom_type_description
    _atom_type_scat_dispersion_real
    _atom_type_scat_dispersion_imag
    _atom_type_scat_source
    'C' 'C' 0.0181 0.0091
                         'International Tables Vol C Tables 4.2.6.8 and 6.1.1.4'
    'H' 'H' 0.0000 0.0000
                         'International Tables Vol C Tables 4.2.6.8 and 6.1.1.4'
    'S' 'S' 0.3331 0.5567
                         'International Tables Vol C Tables 4.2.6.8 and 6.1.1.4'
_computing_data_collection
;
APEX2 (Bruker, 2014)
;
_computing_cell_refinement
;
SAINT (Bruker, 2014)
;
_computing_data_reduction
;
SAINT (Bruker, 2014), XPREP (Bruker, 2014) and SADABS (Bruker,
2014)
;
_computing_structure_solution
;
SHELXS2014 (Sheldrick, 2008)
;
_computing_structure_refinement
;
SHELXL2014 (Sheldrick, 2015)
;
_computing_molecular_graphics
;
SHELXTL (Sheldrick, 2008) and CrystalMaker (CrystalMaker, 1994)
;
_computing_publication_material
;
XCIF (Bruker, 2014) and publCIF (Westrip, 2010)
;
loop_
    _atom_site_type_symbol
    _atom_site_label
    _atom_site_fract_x
    _atom_site_fract_y
    _atom_site_fract_z
    _atom_site_U_iso_or_equiv
    _atom_site_adp_type
    _atom_site_calc_flag
    _atom_site_occupancy
    _atom_site_disorder_assembly
    _atom_site_disorder_group
    S S1 0.50450(3) 0.25084(5) 0.52454(2) 0.01521(11) Uani d 1 . .
    S S2 0.63047(3) 0.26765(5) 0.40288(2) 0.01627(11) Uani d 1 . .
    S S3 0.06123(3) 0.70767(5) 0.35517(2) 0.01672(11) Uani d 1 . .
    S S4 0.19863(4) 0.71272(5) 0.23764(2) 0.01788(11) Uani d 1 . .
    C C1 0.64924(14) 0.3346(2) 0.53580(9) 0.0183(3) Uani d 1 . .
    H H1 0.6861 0.3720 0.5798 0.022 Uiso calc 1 . .
    C C2 0.70600(14) 0.3442(2) 0.48073(9) 0.0195(4) Uani d 1 . .
    H H2 0.7846 0.3908 0.4834 0.023 Uiso calc 1 . .
    C C3 0.49073(14) 0.24302(19) 0.43367(8) 0.0124(3) Uani d 1 . .
    C C4 0.38454(13) 0.23077(18) 0.39233(8) 0.0117(3) Uani d 1 . .
    C C5 0.26881(13) 0.22783(19) 0.41988(8) 0.0118(3) Uani d 1 . .
    C C6 0.24960(14) 0.1319(2) 0.47833(8) 0.0150(3) Uani d 1 . .
    H H6 0.3121 0.0610 0.5009 0.018 Uiso calc 1 . .
    C C7 0.14057(14) 0.1385(2) 0.50395(8) 0.0183(3) Uani d 1 . .
    H H7 0.1295 0.0746 0.5444 0.022 Uiso calc 1 . .
    C C8 0.04781(15) 0.2381(2) 0.47066(8) 0.0189(3) Uani d 1 . .
    H H8 -0.0266 0.2435 0.4885 0.023 Uiso calc 1 . .
    C C9 0.06369(14) 0.3300(2) 0.41104(8) 0.0152(3) Uani d 1 . .
    H H9 -0.0010 0.3955 0.3877 0.018 Uiso calc 1 . .
    C C10 0.17326(13) 0.32754(19) 0.38499(7) 0.0119(3) Uani d 1 . .
    C C11 0.19641(13) 0.42281(19) 0.32222(7) 0.0112(3) Uani d 1 . .
    C C12 0.27915(13) 0.33216(19) 0.28095(7) 0.0114(3) Uani d 1 . .
    C C13 0.26370(13) 0.3330(2) 0.20902(8) 0.0135(3) Uani d 1 . .
    H H13 0.1987 0.3962 0.1849 0.016 Uiso calc 1 . .
    C C14 0.34196(14) 0.2427(2) 0.17217(8) 0.0163(3) Uani d 1 . .
    H H14 0.3304 0.2443 0.1232 0.020 Uiso calc 1 . .
    C C15 0.43704(14) 0.1501(2) 0.20707(8) 0.0176(3) Uani d 1 . .
    H H15 0.4917 0.0904 0.1820 0.021 Uiso calc 1 . .
    C C16 0.45236(14) 0.1447(2) 0.27850(8) 0.0154(3) Uani d 1 . .
    H H16 0.5165 0.0786 0.3020 0.018 Uiso calc 1 . .
    C C17 0.37462(13) 0.23512(19) 0.31631(8) 0.0118(3) Uani d 1 . .
    C C18 0.15426(13) 0.5873(2) 0.30614(7) 0.0127(3) Uani d 1 . .
    C C19 0.08465(15) 0.9113(2) 0.31802(9) 0.0217(4) Uani d 1 . .
    H H19 0.0541 1.0166 0.3352 0.026 Uiso calc 1 . .
    C C20 0.14664(15) 0.9132(2) 0.26496(9) 0.0226(4) Uani d 1 . .
    H H20 0.1622 1.0200 0.2426 0.027 Uiso calc 1 . .
loop_
    _atom_site_aniso_label
    _atom_site_aniso_U_11
    _atom_site_aniso_U_22
    _atom_site_aniso_U_33
    _atom_site_aniso_U_12
    _atom_site_aniso_U_13
    _atom_site_aniso_U_23
    S1 0.0144(2) 0.0198(2) 0.01084(19) 0.00031(14) -0.00078(15) -0.00062(14)
    S2 0.01037(19) 0.0225(2) 0.0160(2) 0.00129(14) 0.00170(15) 0.00215(15)
    S3 0.0145(2) 0.0149(2) 0.0206(2) 0.00404(14) 0.00183(15) -0.00264(15)
    S4 0.0217(2) 0.0146(2) 0.0173(2) 0.00085(15) 0.00232(16) 0.00485(15)
    C1 0.0149(8) 0.0181(8) 0.0203(8) 0.0026(6) -0.0042(6) -0.0033(7)
    C2 0.0129(8) 0.0186(8) 0.0252(9) 0.0005(6) -0.0043(7) -0.0007(7)
    C3 0.0132(7) 0.0113(7) 0.0129(7) 0.0022(6) 0.0034(6) 0.0008(6)
    C4 0.0132(7) 0.0088(7) 0.0133(7) 0.0017(6) 0.0015(6) 0.0011(6)
    C5 0.0126(7) 0.0101(7) 0.0127(7) -0.0020(6) 0.0015(6) -0.0031(6)
    C6 0.0163(8) 0.0141(7) 0.0142(8) -0.0006(6) 0.0005(6) 0.0004(6)
    C7 0.0206(8) 0.0210(8) 0.0137(8) -0.0052(7) 0.0038(6) 0.0032(6)
    C8 0.0160(8) 0.0234(8) 0.0188(8) -0.0024(7) 0.0079(6) -0.0009(7)
    C9 0.0131(7) 0.0158(8) 0.0168(8) 0.0000(6) 0.0016(6) -0.0017(6)
    C10 0.0138(7) 0.0112(7) 0.0103(7) -0.0023(6) 0.0004(6) -0.0023(6)
    C11 0.0086(7) 0.0134(7) 0.0112(7) -0.0010(6) -0.0005(6) -0.0013(6)
    C12 0.0112(7) 0.0103(7) 0.0128(7) -0.0030(6) 0.0018(6) -0.0003(6)
    C13 0.0124(7) 0.0143(7) 0.0137(8) -0.0020(6) 0.0004(6) 0.0006(6)
    C14 0.0189(8) 0.0193(8) 0.0108(7) -0.0031(6) 0.0024(6) -0.0016(6)
    C15 0.0187(8) 0.0186(8) 0.0166(8) 0.0012(6) 0.0066(6) -0.0053(6)
    C16 0.0137(7) 0.0149(8) 0.0176(8) 0.0020(6) 0.0019(6) -0.0011(6)
    C17 0.0117(7) 0.0110(7) 0.0125(7) -0.0021(6) 0.0013(6) -0.0004(6)
    C18 0.0102(7) 0.0159(7) 0.0113(7) -0.0007(6) -0.0014(6) -0.0008(6)
    C19 0.0195(8) 0.0126(8) 0.0311(10) 0.0023(6) -0.0046(7) -0.0020(7)
    C20 0.0239(9) 0.0114(7) 0.0299(10) -0.0005(7) -0.0064(7) 0.0026(7)
_geom_special_details
;
All e.s.d.'s (except the e.s.d. in the dihedral angle between two l.s. planes)
are estimated using the full covariance matrix. The cell e.s.d.'s are taken
into account individually in the estimation of e.s.d.'s in distances, angles
and torsion angles; correlations between e.s.d.'s in cell parameters are only
used when they are defined by crystal symmetry. An approximate (isotropic)
treatment of cell e.s.d.'s is used for estimating e.s.d.'s involving l.s.
planes.
;
loop_
    _geom_bond_atom_site_label_1
    _geom_bond_atom_site_label_2
    _geom_bond_site_symmetry_2
    _geom_bond_distance
    _geom_bond_publ_flag
    S1 C1 . 1.7398(16) ?
    S1 C3 . 1.7654(16) ?
    S2 C2 . 1.7471(16) ?
    S2 C3 . 1.7670(16) ?
    S3 C19 . 1.7454(17) ?
    S3 C18 . 1.7647(16) ?
    S4 C20 . 1.7421(17) ?
    S4 C18 . 1.7680(16) ?
    C1 C2 . 1.323(2) ?
    C1 H1 . 0.9500 ?
    C2 H2 . 0.9500 ?
    C3 C4 . 1.360(2) ?
    C4 C5 . 1.474(2) ?
    C4 C17 . 1.477(2) ?
    C5 C6 . 1.396(2) ?
    C5 C10 . 1.419(2) ?
    C6 C7 . 1.386(2) ?
    C6 H6 . 0.9500 ?
    C7 C8 . 1.385(2) ?
    C7 H7 . 0.9500 ?
    C8 C9 . 1.391(2) ?
    C8 H8 . 0.9500 ?
    C9 C10 . 1.395(2) ?
    C9 H9 . 0.9500 ?
    C10 C11 . 1.477(2) ?
    C11 C18 . 1.361(2) ?
    C11 C12 . 1.480(2) ?
    C12 C13 . 1.396(2) ?
    C12 C17 . 1.412(2) ?
    C13 C14 . 1.390(2) ?
    C13 H13 . 0.9500 ?
    C14 C15 . 1.387(2) ?
    C14 H14 . 0.9500 ?
    C15 C16 . 1.386(2) ?
    C15 H15 . 0.9500 ?
    C16 C17 . 1.398(2) ?
    C16 H16 . 0.9500 ?
    C19 C20 . 1.323(3) ?
    C19 H19 . 0.9500 ?
    C20 H20 . 0.9500 ?
loop_
    _geom_angle_atom_site_label_1
    _geom_angle_atom_site_label_2
    _geom_angle_atom_site_label_3
    _geom_angle_site_symmetry_1
    _geom_angle_site_symmetry_3
    _geom_angle
    _geom_angle_publ_flag
    C1 S1 C3 . . 95.78(8) ?
    C2 S2 C3 . . 95.46(8) ?
    C19 S3 C18 . . 95.87(8) ?
    C20 S4 C18 . . 95.80(8) ?
    C2 C1 S1 . . 117.40(12) ?
    C2 C1 H1 . . 121.3 ?
    S1 C1 H1 . . 121.3 ?
    C1 C2 S2 . . 117.29(13) ?
    C1 C2 H2 . . 121.4 ?
    S2 C2 H2 . . 121.4 ?
    C4 C3 S1 . . 123.98(12) ?
    C4 C3 S2 . . 124.09(12) ?
    S1 C3 S2 . . 111.82(8) ?
    C3 C4 C5 . . 122.49(14) ?
    C3 C4 C17 . . 123.03(14) ?
    C5 C4 C17 . . 114.27(13) ?
    C6 C5 C10 . . 119.05(14) ?
    C6 C5 C4 . . 122.96(13) ?
    C10 C5 C4 . . 118.00(13) ?
    C7 C6 C5 . . 120.94(14) ?
    C7 C6 H6 . . 119.5 ?
    C5 C6 H6 . . 119.5 ?
    C8 C7 C6 . . 120.09(15) ?
    C8 C7 H7 . . 120.0 ?
    C6 C7 H7 . . 120.0 ?
    C7 C8 C9 . . 119.94(15) ?
    C7 C8 H8 . . 120.0 ?
    C9 C8 H8 . . 120.0 ?
    C8 C9 C10 . . 120.92(14) ?
    C8 C9 H9 . . 119.5 ?
    C10 C9 H9 . . 119.5 ?
    C9 C10 C5 . . 119.01(14) ?
    C9 C10 C11 . . 123.73(13) ?
    C5 C10 C11 . . 117.26(13) ?
    C18 C11 C10 . . 123.34(14) ?
    C18 C11 C12 . . 121.89(14) ?
    C10 C11 C12 . . 114.52(13) ?
    C13 C12 C17 . . 119.07(14) ?
    C13 C12 C11 . . 122.78(13) ?
    C17 C12 C11 . . 118.10(13) ?
    C14 C13 C12 . . 120.97(14) ?
    C14 C13 H13 . . 119.5 ?
    C12 C13 H13 . . 119.5 ?
    C15 C14 C13 . . 119.83(14) ?
    C15 C14 H14 . . 120.1 ?
    C13 C14 H14 . . 120.1 ?
    C16 C15 C14 . . 120.03(15) ?
    C16 C15 H15 . . 120.0 ?
    C14 C15 H15 . . 120.0 ?
    C15 C16 C17 . . 120.83(14) ?
    C15 C16 H16 . . 119.6 ?
    C17 C16 H16 . . 119.6 ?
    C16 C17 C12 . . 119.25(14) ?
    C16 C17 C4 . . 123.32(14) ?
    C12 C17 C4 . . 117.40(13) ?
    C11 C18 S3 . . 124.44(12) ?
    C11 C18 S4 . . 123.16(12) ?
    S3 C18 S4 . . 112.16(8) ?
    C20 C19 S3 . . 117.33(13) ?
    C20 C19 H19 . . 121.3 ?
    S3 C19 H19 . . 121.3 ?
    C19 C20 S4 . . 117.59(13) ?
    C19 C20 H20 . . 121.2 ?
    S4 C20 H20 . . 121.2 ?
loop_
    _geom_torsion_atom_site_label_1
    _geom_torsion_atom_site_label_2
    _geom_torsion_atom_site_label_3
    _geom_torsion_atom_site_label_4
    _geom_torsion_site_symmetry_1
    _geom_torsion_site_symmetry_2
    _geom_torsion_site_symmetry_3
    _geom_torsion_site_symmetry_4
    _geom_torsion
    _geom_torsion_publ_flag
    C3 S1 C1 C2 . . . . -8.09(14) ?
    S1 C1 C2 S2 . . . . -1.21(19) ?
    C3 S2 C2 C1 . . . . 9.82(14) ?
    C1 S1 C3 C4 . . . . -162.04(13) ?
    C1 S1 C3 S2 . . . . 14.06(9) ?
    C2 S2 C3 C4 . . . . 161.58(14) ?
    C2 S2 C3 S1 . . . . -14.51(9) ?
    S1 C3 C4 C5 . . . . 1.8(2) ?
    S2 C3 C4 C5 . . . . -173.83(11) ?
    S1 C3 C4 C17 . . . . 176.22(11) ?
    S2 C3 C4 C17 . . . . 0.6(2) ?
    C3 C4 C5 C6 . . . . -41.9(2) ?
    C17 C4 C5 C6 . . . . 143.19(14) ?
    C3 C4 C5 C10 . . . . 138.06(15) ?
    C17 C4 C5 C10 . . . . -36.82(18) ?
    C10 C5 C6 C7 . . . . -2.6(2) ?
    C4 C5 C6 C7 . . . . 177.45(14) ?
    C5 C6 C7 C8 . . . . 1.5(2) ?
    C6 C7 C8 C9 . . . . 0.7(2) ?
    C7 C8 C9 C10 . . . . -1.7(2) ?
    C8 C9 C10 C5 . . . . 0.6(2) ?
    C8 C9 C10 C11 . . . . -179.69(14) ?
    C6 C5 C10 C9 . . . . 1.5(2) ?
    C4 C5 C10 C9 . . . . -178.52(13) ?
    C6 C5 C10 C11 . . . . -178.22(13) ?
    C4 C5 C10 C11 . . . . 1.8(2) ?
    C9 C10 C11 C18 . . . . 40.0(2) ?
    C5 C10 C11 C18 . . . . -140.37(15) ?
    C9 C10 C11 C12 . . . . -145.59(14) ?
    C5 C10 C11 C12 . . . . 34.08(18) ?
    C18 C11 C12 C13 . . . . -43.5(2) ?
    C10 C11 C12 C13 . . . . 142.00(14) ?
    C18 C11 C12 C17 . . . . 139.23(15) ?
    C10 C11 C12 C17 . . . . -35.31(18) ?
    C17 C12 C13 C14 . . . . -1.2(2) ?
    C11 C12 C13 C14 . . . . -178.48(14) ?
    C12 C13 C14 C15 . . . . 0.0(2) ?
    C13 C14 C15 C16 . . . . 1.4(2) ?
    C14 C15 C16 C17 . . . . -1.6(2) ?
    C15 C16 C17 C12 . . . . 0.3(2) ?
    C15 C16 C17 C4 . . . . 178.43(15) ?
    C13 C12 C17 C16 . . . . 1.0(2) ?
    C11 C12 C17 C16 . . . . 178.43(13) ?
    C13 C12 C17 C4 . . . . -177.19(13) ?
    C11 C12 C17 C4 . . . . 0.2(2) ?
    C3 C4 C17 C16 . . . . 42.7(2) ?
    C5 C4 C17 C16 . . . . -142.47(14) ?
    C3 C4 C17 C12 . . . . -139.19(15) ?
    C5 C4 C17 C12 . . . . 35.66(18) ?
    C10 C11 C18 S3 . . . . -2.8(2) ?
    C12 C11 C18 S3 . . . . -176.84(11) ?
    C10 C11 C18 S4 . . . . 171.04(11) ?
    C12 C11 C18 S4 . . . . -3.0(2) ?
    C19 S3 C18 C11 . . . . 163.72(13) ?
    C19 S3 C18 S4 . . . . -10.70(9) ?
    C20 S4 C18 C11 . . . . -163.82(13) ?
    C20 S4 C18 S3 . . . . 10.68(9) ?
    C18 S3 C19 C20 . . . . 6.74(14) ?
    S3 C19 C20 S4 . . . . -0.06(19) ?
    C18 S4 C20 C19 . . . . -6.65(15) ?
_shelx_hkl_file
;
   1   0   0   29.29    0.95
   1   0   0   29.47    0.95
  -1   0   0   29.11    0.95
  -1   0   0   30.05    0.95
  -1   0   0   26.40    0.95
  -2   0   0    2.38    0.12
   2   0   0    2.16    0.10
  -2   0   0    2.27    0.11
  -3   0   0   33.86    1.19
   3   0   0   35.38    1.16
  -3   0   0   36.19    1.18
   3   0   0   34.61    1.17
  -4   0   0    0.46    0.08
  -4   0   0    0.57    0.10
  -5   0   0    4.47    0.48
  -5   0   0    5.14    0.29
  -6   0   0   32.85    1.22
  -6   0   0   32.91    1.16
   7   0   0  209.57    7.29
   7   0   0  217.16    7.27
  -7   0   0  215.91    7.13
   7   0   0  214.73    7.37
  -7   0   0  223.77    7.23
  -8   0   0    1.56    0.19
   8   0   0    1.64    0.33
   8   0   0    1.19    0.32
   8   0   0    1.45    0.42
   8   0   0    0.95    0.48
   9   0   0  193.31    6.59
   9   0   0  195.46    6.62
   9   0   0  197.91    6.63
  -9   0   0  190.32    6.46
   9   0   0  195.23    6.84
  10   0   0    4.33    0.74
  10   0   0    3.12    0.66
  10   0   0    2.90    0.48
 -10   0   0    3.94    0.32
  11   0   0    7.04    0.54
 -11   0   0    6.40    0.42
  11   0   0    6.99    0.73
 -12   0   0    5.88    0.38
  12   0   0    6.09    0.63
 -13   0   0   11.19    0.52
  13   0   0   11.02    0.65
   0  -1   0    0.03    0.03
   0  -1   0    0.06    0.05
   0  -1   0    0.00    0.03
   0   1   0    0.08    0.04
   0   1   0    0.01    0.03
  -1  -1   0    3.59    0.16
  -1  -1   0    3.43    0.19
   1  -1   0    3.38    0.14
   1   1   0    3.10    0.14
   1   1   0    3.04    0.15
  -1   1   0    3.32    0.13
  -2  -1   0   48.71    1.61
  -2  -1   0   46.36    1.62
   2   1   0   47.50    1.59
   2   1   0   47.14    1.61
   2   1   0   45.39    1.57
   2   1   0   48.50    1.59
  -2   1   0   48.52    1.57
  -3  -1   0   25.37    0.90
  -3  -1   0   25.34    0.88
   3   1   0   25.39    0.85
   3   1   0   21.53    0.82
  -3   1   0   25.03    0.84
   3   1   0   24.94    0.83
   3   1   0   23.73    0.86
  -4  -1   0    4.69    0.34
  -4  -1   0    5.01    0.26
  -4   1   0    4.47    0.23
   4   1   0    4.65    0.21
   4   1   0    4.89    0.22
   4   1   0    4.55    0.18
  -5  -1   0   38.40    1.41
  -5  -1   0   38.30    1.36
  -5  -1   0   37.10    1.34
  -5   1   0   38.71    1.38
   5   1   0   37.16    1.34
  -5   1   0   38.50    1.34
   5   1   0   37.81    1.29
  -6  -1   0  112.71    3.74
  -6  -1   0  111.31    3.61
  -6  -1   0  104.17    3.65
  -6   1   0  103.22    3.59
   6   1   0   98.92    3.73
  -6   1   0  109.62    3.65
  -6   1   0  112.85    3.63
  -7  -1   0   13.02    0.55
   7  -1   0   13.93    0.91
   7  -1   0   14.76    0.83
  -7  -1   0   12.23    0.65
   7  -1   0   12.20    0.68
   7   1   0   12.69    0.70
   7   1   0   12.63    0.73
   7   1   0   11.14    0.91
   7   1   0   12.40    0.88
   8  -1   0   32.19    1.65
  -8  -1   0   32.08    1.14
   8  -1   0   30.60    1.30
  -8  -1   0   31.01    1.29
   8   1   0   26.61    1.88
   8   1   0   32.02    1.30
  -8   1   0   30.63    1.10
   8   1   0   30.99    1.39
   8   1   0   27.52    1.33
   9  -1   0    9.56    0.80
  -9  -1   0    7.98    0.46
   9  -1   0    8.30    0.65
   9  -1   0    8.47    0.99
   9  -1   0    8.55    0.79
  -9   1   0    8.40    0.44
   9   1   0    8.81    0.64
   9   1   0    8.54    0.65
   9   1   0    8.51    0.80
  10  -1   0    9.69    0.87
  10  -1   0   10.74    0.71
  10   1   0    9.58    0.66
  10   1   0   10.81    0.85
  11  -1   0    7.65    0.73
  11  -1   0    5.69    0.79
 -11  -1   0    6.20    0.42
  11   1   0    7.03    0.55
  11   1   0    6.06    0.79
  11   1   0    7.79    0.70
 -11   1   0    7.12    0.41
 -12  -1   0    5.14    0.35
  12  -1   0    3.80    0.55
 -12   1   0    4.12    0.34
  12   1   0    4.79    0.52
 -13  -1   0   22.07    0.83
  13  -1   0   21.18    0.95
  13   1   0   19.61    1.00
 -13   1   0   21.34    0.83
  13   1   0   20.96    0.95
   0  -2   0  783.61   28.64
   0  -2   0  851.49   28.66
   0   2   0  876.92   28.65
   0   2   0 1000.00   28.68
  -1  -2   0  161.42    5.01
   1  -2   0  148.47    4.93
  -1  -2   0  149.61    4.98
   1  -2   0  147.51    4.94
   1  -2   0  137.35    4.99
  -1   2   0  150.54    4.96
   1   2   0  155.18    4.99
  -1   2   0  153.57    4.98
   1   2   0  153.13    4.97
   2  -2   0   29.84    0.98
  -2  -2   0   27.77    1.12
   2  -2   0   29.43    0.98
  -2  -2   0   29.22    1.05
   2   2   0   30.26    1.04
  -2   2   0   30.40    1.01
   2   2   0   29.37    1.02
  -3  -2   0   27.81    1.00
  -3  -2   0   28.31    1.03
   3   2   0   26.52    1.00
   3   2   0   26.11    0.95
  -3   2   0   28.36    0.95
   3   2   0   27.64    0.97
  -4  -2   0    9.33    0.44
  -4  -2   0    8.94    0.44
  -4  -2   0    8.82    0.47
  -4   2   0    9.42    0.43
   4   2   0    9.59    0.36
   4   2   0    9.10    0.38
   4   2   0    9.93    0.35
  -5  -2   0    0.65    0.18
  -5  -2   0    0.87    0.17
  -5  -2   0    0.73    0.16
  -5   2   0    1.10    0.19
   5   2   0    0.86    0.09
   5   2   0    0.75    0.13
  -6  -2   0   11.98    0.66
  -6  -2   0   10.69    0.54
  -6  -2   0   11.19    0.57
   6  -2   0   10.51    0.66
   6   2   0   11.67    0.73
   6   2   0   11.47    0.95
   6   2   0   12.07    0.46
  -6   2   0   11.71    0.77
   6   2   0   11.50    1.01
   6   2   0   11.90    0.65
   7  -2   0  256.55    8.38
   7  -2   0  243.98    8.45
   7  -2   0  257.82    8.58
  -7  -2   0  234.52    8.31
  -7  -2   0  250.41    8.38
  -7  -2   0  246.34    8.27
  -7   2   0  234.66    8.19
   7   2   0  270.93    8.66
   7   2   0  254.23    8.56
   7   2   0  243.92    8.37
   7   2   0  246.93    8.40
  -8  -2   0   12.58    0.60
  -8  -2   0   11.72    0.73
   8  -2   0   12.19    0.82
   8  -2   0   13.04    0.70
   8  -2   0   12.95    0.94
  -8   2   0   12.38    0.54
   8   2   0   11.08    0.89
   8   2   0   12.45    0.74
   8   2   0   12.34    0.73
  -9  -2   0  123.61    4.21
   9  -2   0  120.80    4.30
   9  -2   0  125.89    4.53
  -9  -2   0  118.77    4.35
  -9   2   0  123.31    4.13
   9   2   0  126.47    4.52
   9   2   0  126.94    4.34
   9   2   0  121.26    4.34
  10  -2   0    1.24    0.39
 -10  -2   0    0.72    0.19
  10  -2   0    0.36    0.34
 -10   2   0    1.12    0.18
  10   2   0    0.62    0.39
  10   2   0    0.35    0.26
  10   2   0    0.64    0.26
  11  -2   0    1.10    0.33
 -11  -2   0    0.81    0.19
  11   2   0    0.59    0.32
  11   2   0    1.22    0.28
  11   2   0    0.55    0.30
  11   2   0    0.66    0.33
 -11   2   0    1.06    0.20
  12  -2   0    6.85    0.59
 -12  -2   0    7.14    0.41
  12   2   0    8.30    0.66
  12   2   0    7.20    0.61
 -12   2   0    7.58    0.41
  13  -2   0   15.08    0.78
 -13  -2   0   15.81    0.63
  13   2   0   14.25    0.74
 -13   2   0   13.82    0.64
  13   2   0   16.31    0.75
   0  -3   0    0.04    0.07
   0  -3   0    0.04    0.08
   0   3   0    0.02    0.09
   0   3   0    0.18    0.11
   1  -3   0   10.38    0.38
   1  -3   0   10.33    0.38
  -1  -3   0   10.94    0.44
  -1  -3   0   10.22    0.46
   1  -3   0   10.68    0.42
  -1   3   0   10.35    0.43
   1   3   0   10.40    0.43
  -1   3   0   10.17    0.48
   1   3   0    9.87    0.45
  -2  -3   0    2.34    0.22
  -2  -3   0    1.84    0.22
   2  -3   0    2.32    0.12
  -2  -3   0    1.94    0.22
   2  -3   0    2.22    0.13
   2   3   0    1.81    0.25
  -2   3   0    2.07    0.28
  -2   3   0    2.15    0.19
   2   3   0    1.72    0.27
   2   3   0    2.17    0.17
   2   3   0    2.43    0.20
  -3  -3   0    0.67    0.14
  -3  -3   0    0.65    0.16
   3   3   0    0.69    0.11
   3   3   0    0.81    0.13
   3   3   0    0.46    0.14
   3   3   0    0.86    0.24
  -3   3   0    0.61    0.13
  -4  -3   0   23.83    1.00
  -4  -3   0   25.99    0.96
   4   3   0   23.40    1.05
   4   3   0   25.38    0.97
   4   3   0   24.77    0.93
  -4   3   0   29.81    1.26
   4   3   0   24.57    1.07
  -4   3   0   26.81    0.97
   4   3   0   24.51    0.90
   5  -3   0    8.36    0.99
   5  -3   0    8.27    0.94
  -5  -3   0    8.11    0.50
  -5  -3   0    7.40    0.44
   5  -3   0    8.37    0.61
  -5  -3   0    8.16    0.44
   5   3   0    9.28    0.70
   5   3   0    7.63    0.71
  -5   3   0    7.55    0.54
   5   3   0    8.44    0.53
   5   3   0    8.59    0.38
   5   3   0    8.44    0.35
   6  -3   0   57.15    1.99
   6  -3   0   55.46    2.02
  -6  -3   0   52.09    1.95
   6  -3   0   54.70    2.18
   6  -3   0   53.21    2.31
  -6  -3   0   56.52    2.00
  -6  -3   0   57.23    2.04
   6  -3   0   51.68    2.04
  -6   3   0   54.66    1.91
   6   3   0   52.99    2.03
   6   3   0   53.93    1.91
   6   3   0   54.83    2.32
   6   3   0   53.70    2.07
   6   3   0   54.57    2.06
   6   3   0   57.36    1.84
   7  -3   0    6.69    0.84
   7  -3   0    6.00    0.83
  -7  -3   0    6.27    0.49
   7  -3   0    5.56    0.53
  -7  -3   0    5.73    0.41
   7   3   0    5.85    0.53
  -7   3   0    6.11    0.40
   7   3   0    6.38    0.31
   7   3   0    7.40    0.86
   7   3   0    6.01    0.55
   7   3   0    5.96    0.97
   8  -3   0   21.66    1.24
  -8  -3   0   21.62    1.04
   8  -3   0   22.60    0.99
  -8  -3   0   23.24    0.93
  -8  -3   0   20.33    1.13
   8   3   0   20.76    1.24
   8   3   0   21.49    1.06
   8   3   0   22.26    1.04
  -8   3   0   22.10    0.84
  -9  -3   0    3.63    0.37
   9  -3   0    2.99    0.43
   9  -3   0    3.07    0.50
   9   3   0    3.87    0.70
   9   3   0    3.47    0.48
   9   3   0    3.62    0.56
  -9   3   0    3.21    0.30
 -10  -3   0    6.65    0.44
  10  -3   0    8.09    0.74
  10   3   0    6.33    0.57
  10   3   0    7.83    0.74
  10   3   0    7.16    0.55
 -10   3   0    7.38    0.40
 -11  -3   0    6.22    0.39
  11  -3   0    5.40    0.61
  11   3   0    5.36    0.65
  11   3   0    5.98    0.50
 -11   3   0    6.10    0.37
  11   3   0    5.44    0.62
  12  -3   0    1.54    0.32
 -12  -3   0    1.47    0.26
  12   3   0    0.96    0.29
  12   3   0    1.18    0.31
 -12   3   0    1.75    0.28
   0  -4   0   98.38    3.34
   0  -4   0   97.89    3.29
   0   4   0  102.30    3.35
   0   4   0   96.60    3.38
  -1  -4   0   61.87    2.23
  -1  -4   0   62.65    2.19
   1  -4   0   65.24    2.18
   1   4   0   59.93    2.31
   1   4   0   64.67    2.22
   1   4   0   63.97    2.25
  -1   4   0   67.81    2.25
  -1   4   0   67.81    2.22
   1   4   0   60.88    2.21
  -1   4   0   65.82    2.27
  -2  -4   0   55.90    1.95
   2  -4   0   54.22    2.05
  -2  -4   0   54.55    1.91
  -2  -4   0   58.61    1.99
   2  -4   0   52.88    2.16
  -2  -4   0   51.15    2.04
   2   4   0   54.51    1.94
  -2   4   0   57.09    1.98
  -2   4   0   56.61    1.96
  -2   4   0   58.66    2.05
   2   4   0   56.90    1.97
   2   4   0   57.44    1.94
   2   4   0   55.90    2.06
   3  -4   0    8.90    0.76
  -3  -4   0    8.10    0.46
  -3  -4   0    7.75    0.42
  -3  -4   0   10.26    1.70
  -3  -4   0    7.71    0.62
  -3  -4   0    8.09    0.39
   3  -4   0    7.58    0.52
   3  -4   0    8.05    1.02
   3   4   0    7.78    0.58
   3   4   0    7.00    0.65
   3   4   0    8.16    0.42
   3   4   0    8.04    0.55
   3   4   0    7.99    0.41
  -3   4   0    7.09    0.44
   3   4   0    8.45    0.39
  -3   4   0    8.52    0.46
   4  -4   0    0.84    0.40
   4  -4   0   -0.24    0.40
  -4  -4   0    2.42    1.29
  -4  -4   0    0.20    0.14
   4  -4   0    0.43    0.20
  -4  -4   0    0.30    0.14
  -4  -4   0    0.35    0.13
   4  -4   0   -0.19    0.34
  -4   4   0    0.79    0.21
   4   4   0    0.42    0.33
   4   4   0   -0.04    0.18
   4   4   0    0.05    0.27
   4   4   0    0.12    0.20
   4   4   0    0.25    0.08
  -4   4   0    0.41    0.28
   4   4   0    0.44    0.12
  -5  -4   0    0.63    1.39
   5  -4   0    0.93    0.21
  -5  -4   0    0.63    0.17
   5  -4   0    0.24    0.28
   5  -4   0    0.62    0.33
  -5  -4   0    0.64    0.17
   5   4   0    0.64    0.26
   5   4   0    0.98    0.38
   5   4   0    0.74    0.45
   5   4   0    0.65    0.14
  -5   4   0    0.89    0.22
   5   4   0    0.87    0.15
  -6  -4   0   27.32    1.19
   6  -4   0   29.40    1.15
  -6  -4   0   27.92    1.12
   6  -4   0   29.18    1.21
   6  -4   0   28.09    1.21
  -6  -4   0   28.16    1.16
  -6  -4   0   31.90    3.04
   6   4   0   29.45    1.01
  -6   4   0   27.33    1.07
   6   4   0   28.25    1.26
   6   4   0   25.05    1.44
   6   4   0   29.60    1.08
  -7  -4   0  204.61    6.95
   7  -4   0  212.49    7.03
   7  -4   0  210.99    6.93
  -7  -4   0  184.90    6.88
  -7  -4   0  195.55    6.98
  -7   4   0  206.19    6.81
   7   4   0  209.62    6.97
   7   4   0  203.12    6.82
   7   4   0  216.28    7.05
   7   4   0  208.41    6.91
   8  -4   0   30.05    1.26
  -8  -4   0   30.38    1.39
  -8  -4   0   34.29    1.59
   8  -4   0   29.94    1.36
  -8  -4   0   32.47    1.23
   8   4   0   28.86    1.23
   8   4   0   27.62    1.60
  -8   4   0   30.15    1.12
   8   4   0   30.22    1.36
  -9  -4   0   50.99    2.10
  -9  -4   0   50.74    2.13
  -9  -4   0   54.10    1.90
   9   4   0   50.69    2.12
  -9   4   0   52.90    1.81
   9   4   0   51.87    2.03
 -10  -4   0   22.54    0.91
  10   4   0   21.73    1.03
  10   4   0   21.62    1.19
 -10   4   0   22.90    0.85
 -11  -4   0    2.12    0.27
 -11   4   0    2.33    0.28
  11   4   0    2.73    0.37
  11   4   0    1.55    0.33
 -12  -4   0    2.75    0.29
 -12  -4   0    1.94    0.28
  12   4   0    2.54    0.36
   0  -5   0    0.06    0.32
   0  -5   0    0.16    0.23
   0  -5   0    0.20    0.64
   0  -5   0   -0.07    0.09
   0   5   0    0.11    0.14
   0   5   0   -0.13    0.13
   0   5   0    0.03    0.20
  -1  -5   0   21.95    1.73
  -1  -5   0   21.74    0.97
  -1  -5   0   21.11    0.81
  -1  -5   0   21.70    1.10
   1  -5   0   23.11    1.47
  -1  -5   0   20.87    0.86
   1  -5   0   20.64    1.06
   1  -5   0   21.64    0.97
   1  -5   0   21.36    0.78
  -1   5   0   20.28    1.02
  -1   5   0   20.75    0.90
  -1   5   0   21.15    0.87
   1   5   0   21.15    0.92
   1   5   0   22.10    0.99
   1   5   0   20.36    0.86
   1   5   0   22.15    1.48
  -1   5   0   23.38    1.00
   1   5   0   22.07    0.88
  -2  -5   0   12.42    1.08
  -2  -5   0   15.10    1.78
   2  -5   0   12.56    1.35
   2  -5   0   12.03    0.79
  -2  -5   0   12.61    0.56
  -2  -5   0   12.09    0.59
  -2  -5   0   11.57    0.69
   2   5   0   13.08    0.58
  -2   5   0   12.28    0.59
  -2   5   0   12.74    0.65
  -2   5   0   12.85    0.94
  -2   5   0   12.09    0.79
   2   5   0   12.58    0.69
   2   5   0   12.52    0.76
   2   5   0   11.19    1.38
   2   5   0   12.53    0.61
   2   5   0   12.78    0.58
  -3  -5   0    5.71    0.51
   3  -5   0    5.80    0.81
  -3  -5   0    6.48    1.23
   3  -5   0    6.08    0.62
  -3  -5   0    6.21    0.39
  -3  -5   0    5.75    0.38
  -3  -5   0    6.47    0.43
   3  -5   0    5.62    0.46
  -3   5   0    6.47    0.41
   3   5   0    6.51    0.41
  -3   5   0    6.32    0.53
   3   5   0    6.56    0.40
   3   5   0    5.72    0.51
   3   5   0    6.09    0.57
   3   5   0    6.20    0.37
  -4  -5   0   19.08    0.83
  -4  -5   0   18.88    0.94
  -4  -5   0   19.03    0.77
  -4  -5   0   18.35    0.86
  -4  -5   0   19.43    2.50
   4  -5   0   18.52    1.01
   4  -5   0   19.33    0.85
   4   5   0   19.17    0.91
   4   5   0   18.84    0.81
   4   5   0   20.21    0.95
  -4   5   0   18.56    0.79
   4   5   0   19.30    0.78
   4   5   0   18.22    0.76
   5  -5   0    5.80    0.43
   5  -5   0    5.78    0.74
  -5  -5   0    5.70    0.44
  -5  -5   0    4.84    1.26
   5  -5   0    6.68    0.62
   5  -5   0    5.89    0.52
  -5  -5   0    5.36    0.56
  -5  -5   0    6.50    0.48
  -5  -5   0    6.43    0.40
   5   5   0    6.23    0.52
   5   5   0    5.69    0.39
   5   5   0    5.79    0.34
  -5   5   0    5.44    0.41
   5   5   0    5.64    0.56
  -6  -5   0    0.54    0.20
   6  -5   0    0.60    0.32
  -6  -5   0    0.55    0.22
   6  -5   0   -0.11    0.35
   6  -5   0    0.25    0.18
  -6  -5   0    0.73    0.25
   6  -5   0   -0.10    0.28
  -6  -5   0    0.56    0.31
  -6  -5   0   -0.61    1.24
   6   5   0    0.23    0.14
   6   5   0    0.30    0.22
   6   5   0    0.24    0.17
  -6   5   0    0.26    0.17
   6   5   0    0.41    0.26
   7  -5   0    0.12    0.33
  -7  -5   0    0.76    1.21
  -7  -5   0   -0.06    0.27
   7  -5   0   -0.11    0.29
  -7  -5   0    0.10    0.26
  -7  -5   0    0.02    0.20
  -7  -5   0   -0.29    0.27
   7   5   0    0.49    0.25
   7   5   0    0.09    0.21
   7   5   0    0.27    0.18
   8  -5   0    0.39    0.28
   8  -5   0    0.02    0.29
  -8  -5   0    0.36    0.31
  -8  -5   0    2.52    1.72
  -8  -5   0   -0.02    0.32
  -8  -5   0    0.28    0.19
  -8  -5   0    0.10    0.44
   8   5   0    0.48    0.23
  -8   5   0    0.26    0.14
   8   5   0    0.34    0.25
  -9  -5   0    2.93    0.45
  -9  -5   0    2.77    0.51
  -9  -5   0    2.24    0.32
  -9   5   0    2.48    0.25
   9   5   0    2.76    0.42
 -10  -5   0   10.03    0.61
 -10  -5   0   10.67    0.62
  10   5   0   11.55    0.64
  10   5   0   10.27    0.78
 -11  -5   0    2.82    0.33
 -11   5   0    2.89    0.30
  11   5   0    2.85    0.38
  11   5   0    2.16    0.39
   0  -6   0   65.22    2.92
   0  -6   0   66.44    2.40
   0  -6   0   64.00    2.21
   0  -6   0   65.52    2.47
   0   6   0   65.43    2.31
   0   6   0   66.54    2.41
   0   6   0   63.88    2.42
   0   6   0   64.04    2.36
  -1  -6   0   20.45    0.96
   1  -6   0   21.98    1.06
  -1  -6   0   20.90    0.82
  -1  -6   0   21.66    1.06
   1  -6   0   21.31    0.95
   1  -6   0   19.69    1.41
  -1  -6   0   19.47    1.60
  -1   6   0   19.26    0.95
   1   6   0   20.38    0.86
  -1   6   0   20.31    1.00
  -1   6   0   18.81    1.05
   1   6   0   21.36    0.97
  -1   6   0   19.85    0.86
   1   6   0   19.83    0.96
   1   6   0   20.52    0.90
   2  -6   0   20.42    1.07
  -2  -6   0   21.39    1.00
   2  -6   0   22.25    0.96
   2  -6   0   22.17    1.32
  -2  -6   0   20.89    1.72
  -2  -6   0   20.83    0.88
  -2  -6   0   21.07    0.81
  -2  -6   0   20.76    1.08
   2   6   0   21.21    1.00
   2   6   0   20.95    0.90
   2   6   0   19.99    0.93
   2   6   0   21.65    0.87
  -2   6   0   20.58    1.03
  -2   6   0   21.13    1.01
  -2   6   0   20.74    0.88
   2   6   0   20.43    1.11
   3  -6   0   11.97    0.80
  -3  -6   0    9.58    1.51
  -3  -6   0   11.73    0.61
   3  -6   0   11.05    0.63
  -3  -6   0   11.86    0.72
  -3  -6   0   11.64    0.57
   3  -6   0   12.34    0.95
   3   6   0   11.51    0.62
   3   6   0   11.15    0.59
  -3   6   0   11.12    0.58
   3   6   0   13.11    0.80
   3   6   0   11.84    0.56
  -3   6   0   10.91    0.91
   3   6   0   11.88    0.70
  -4  -6   0    2.95    0.36
   4  -6   0    3.34    0.38
  -4  -6   0    3.08    0.47
  -4  -6   0    2.72    1.02
   4  -6   0    4.02    0.56
   4  -6   0    2.97    0.52
  -4  -6   0    3.17    0.38
   4   6   0    4.44    0.57
   4   6   0    3.28    0.38
  -4   6   0    2.47    0.33
   4   6   0    3.67    0.37
   4   6   0    3.44    0.43
   4   6   0    2.29    0.31
  -5  -6   0   -1.14    0.77
  -5  -6   0   -0.23    0.19
  -5  -6   0   -0.09    0.24
   5  -6   0   -0.07    0.26
   5  -6   0   -0.14    0.18
   5  -6   0   -0.23    0.25
  -5  -6   0    0.00    0.25
   5   6   0   -0.04    0.22
   5   6   0   -0.13    0.34
   5   6   0    0.08    0.17
   5   6   0    0.28    0.19
  -6  -6   0   33.01    1.46
  -6  -6   0   32.60    2.31
  -6  -6   0   33.00    1.39
  -6  -6   0   32.35    1.38
   6  -6   0   33.25    1.30
   6  -6   0   33.53    1.43
   6   6   0   34.47    1.43
   6   6   0   34.38    1.30
   6   6   0   32.36    1.33
  -6   6   0   33.60    1.23
  -7  -6   0   64.70    3.23
   7  -6   0   57.78    2.54
  -7  -6   0   65.46    2.36
  -7  -6   0   54.43    2.41
  -7   6   0   67.68    2.18
   7   6   0   60.92    2.43
   7   6   0   66.72    2.38
   7   6   0   64.36    2.21
  -8  -6   0   43.51    2.74
  -8  -6   0   45.82    1.75
  -8  -6   0   39.79    1.72
  -8   6   0   44.10    1.53
   8   6   0   43.11    1.59
   8   6   0   44.07    1.70
  -9  -6   0   17.70    0.82
   9   6   0   16.14    0.93
   9   6   0   15.75    0.79
  -9   6   0   16.74    0.65
 -10  -6   0   13.33    0.62
  10   6   0   13.44    0.65
  10   6   0   12.83    0.73
 -10   6   0   12.79    0.54
   0  -7   0   -0.54    0.53
   0  -7   0    0.23    0.22
   0  -7   0   -0.09    0.23
   0   7   0    0.05    0.15
   0   7   0    0.12    0.22
   0   7   0    0.50    0.35
   0   7   0    0.28    0.31
  -1  -7   0    1.00    0.61
  -1  -7   0    0.82    0.29
  -1  -7   0    1.11    0.25
   1  -7   0    0.32    0.43
   1  -7   0    0.79    0.27
   1  -7   0    1.09    0.26
  -1   7   0    0.16    0.42
  -1   7   0    0.92    0.29
   1   7   0    0.88    0.25
   1   7   0    0.92    0.18
  -1   7   0    2.07    0.54
   1   7   0    0.46    0.28
  -1   7   0    0.93    0.18
   1   7   0    1.11    0.33
   2  -7   0    1.38    0.47
  -2  -7   0    0.95    0.25
  -2  -7   0    1.73    0.27
  -2  -7   0    1.97    0.66
   2  -7   0    0.97    0.23
   2  -7   0    1.31    0.32
   2   7   0    2.13    0.34
  -2   7   0    1.54    0.34
   2   7   0    1.29    0.20
  -2   7   0    1.95    0.57
   2   7   0    1.50    0.28
  -2   7   0    1.44    0.21
  -3  -7   0    0.13    0.60
   3  -7   0    0.34    0.18
   3  -7   0    0.15    0.26
   3  -7   0    0.49    0.31
  -3  -7   0    0.37    0.23
   3   7   0    0.51    0.23
   3   7   0   -0.40    0.24
  -3   7   0    0.21    0.16
   3   7   0    0.53    0.32
   3   7   0    0.26    0.17
   4  -7   0    2.84    0.34
   4  -7   0    2.83    0.45
  -4  -7   0    3.52    0.87
  -4  -7   0    2.93    0.37
  -4  -7   0    2.67    0.45
   4  -7   0    3.19    0.47
   4   7   0    2.71    0.42
  -4   7   0    3.10    0.30
   4   7   0    2.94    0.38
   4   7   0    4.12    0.69
  -5  -7   0    1.84    0.77
  -5  -7   0    0.91    0.28
  -5  -7   0    0.68    0.25
   5  -7   0    1.31    0.29
   5  -7   0    0.75    0.25
   5  -7   0    0.99    0.21
   5   7   0    0.72    0.25
   5   7   0    0.69    0.20
   5   7   0    0.83    0.35
  -5   7   0    0.74    0.15
  -6  -7   0    3.66    0.50
  -6  -7   0    3.39    0.49
   6  -7   0    4.46    0.45
  -6  -7   0    3.41    0.88
   6  -7   0    3.55    0.32
   6   7   0    3.21    0.38
   6   7   0    2.51    0.37
  -6   7   0    3.42    0.27
   6   7   0    3.33    0.50
  -7  -7   0    0.35    0.68
  -7  -7   0    0.62    0.27
   7   7   0    1.08    0.29
   7   7   0    0.70    0.44
   7   7   0    0.57    0.18
  -7   7   0    0.65    0.13
  -8  -7   0   -0.06    0.80
  -8  -7   0    0.17    0.18
   8   7   0    0.10    0.36
   8   7   0   -0.12    0.23
   8   7   0    0.49    0.16
   0  -8   0   11.20    0.59
   0  -8   0   10.91    0.88
   0   8   0   11.54    0.51
   0   8   0   11.06    0.62
   0   8   0   10.30    1.21
   1  -8   0   59.08    2.32
  -1  -8   0   57.19    2.49
   1  -8   0   59.53    2.12
  -1  -8   0   59.00    2.14
   1   8   0   55.19    2.26
   1   8   0   58.95    2.03
   1   8   0   58.45    2.14
  -1   8   0   60.67    2.06
  -1   8   0   60.46    2.13
  -2  -8   0   11.40    0.63
  -2  -8   0   12.50    1.08
   2  -8   0   10.35    0.71
   2  -8   0   11.61    0.58
   2   8   0   11.21    0.80
   2   8   0   11.33    0.52
  -2   8   0   11.97    0.52
   2   8   0   12.11    0.62
  -3  -8   0    0.53    0.20
   3  -8   0    0.14    0.15
  -3  -8   0    0.05    0.48
   3  -8   0    0.40    0.22
   3   8   0    0.22    0.17
  -3   8   0    0.28    0.13
   4  -8   0    0.56    0.17
  -4  -8   0    1.08    0.74
  -4  -8   0    0.83    0.22
  -4   8   0    0.75    0.15
   4   8   0    0.59    0.18
   5  -8   0    4.11    0.30
  -5  -8   0    3.94    0.39
  -5  -8   0    6.60    0.93
   5   8   0    4.32    0.33
  -5   8   0    4.12    0.31
  -6  -8   0    5.51    0.44
  -6  -8   0    7.31    0.86
  -6   8   0    7.24    0.32
   6   8   0    7.12    0.38
   0  -9   0   -0.18    0.23
   0  -9   0   -0.01    0.14
   0   9   0    0.13    0.23
   1  -9   0   12.44    0.56
  -1  -9   0   13.54    0.58
  -1  -9   0   13.26    0.74
   1   9   0   12.37    0.59
  -1   9   0   12.13    0.53
  -2  -9   0   10.31    0.70
   2  -9   0    9.93    0.46
  -2   9   0   10.08    0.44
  13   0  -1   -0.19    0.18
 -13   0   1    0.20    0.17
  12   0  -1   -0.42    0.49
 -12   0   1   -0.02    0.16
  12   0  -1   -0.15    0.24
  11   0  -1   -0.18    0.28
 -11   0   1    0.06    0.15
  11   0  -1    0.21    0.22
  11   0  -1    0.10    0.35
  10   0  -1    0.10    0.33
 -10   0   1    0.05    0.15
  10   0  -1   -0.18    0.25
  10   0  -1   -0.27    0.37
   9   0  -1    0.22    0.42
   9   0  -1   -0.04    0.26
   9   0  -1    0.06    0.33
  -9   0   1    0.18    0.14
   9   0  -1    0.20    0.29
   8   0  -1    0.05    0.33
   8   0  -1    0.51    0.38
   8   0  -1    0.68    0.28
   8   0  -1    0.29    0.28
   7   0  -1    0.16    0.28
   7   0  -1    0.73    0.45
  -7   0   1   -0.17    0.14
   7   0  -1    0.38    0.35
   7   0  -1    0.19    0.24
  -6   0   1    0.18    0.17
  -5   0   1    0.07    0.11
  -4   0   1    0.00    0.08
  -3   0   1   -0.01    0.06
  -3   0   1    0.02    0.03
  -2   0   1    0.04    0.02
  -1   0   1    0.00    0.02
   0   0   1    0.01    0.01
   0   0  -1   -0.01    0.01
   0   0   1    0.02    0.01
  -1   0  -1    0.00    0.03
  -1   0  -1    0.00    0.02
   1   0   1    0.01    0.02
  -1   0  -1    0.00    0.02
   1   0   1    0.02    0.03
   1   0   1    0.00    0.04
   1   0   1    0.02    0.03
   2   0   1    0.00    0.04
  -2   0  -1    0.03    0.04
  -2   0  -1    0.01    0.04
  -2   0  -1   -0.05    0.06
   2   0   1    0.03    0.04
   2   0   1    0.00    0.03
  -3   0  -1   -0.06    0.10
   3   0   1    0.00    0.04
   3   0   1    0.00    0.04
   3   0   1    0.01    0.03
  -3   0  -1    0.02    0.04
  -3   0  -1    0.16    0.06
  -4   0  -1    0.08    0.07
   4   0   1   -0.07    0.10
  -4   0  -1   -0.09    0.14
   4   0   1    0.03    0.04
  -4   0  -1    0.08    0.05
  -5   0  -1   -0.05    0.10
   6   0   1    0.19    0.26
  -6   0  -1   -0.12    0.13
  -6   0  -1   -0.06    0.12
   7   0   1   -0.18    0.36
   7   0   1   -0.21    0.22
   7   0   1   -0.27    0.28
  -7   0  -1   -0.19    0.22
   7   0   1   -0.29    0.28
   8   0   1    0.27    0.33
   8   0   1   -0.40    0.41
   8   0   1    0.08    0.38
   9   0   1   -0.16    0.36
   9   0   1    0.02    0.26
   9   0   1    0.15    0.35
  -9   0  -1    0.17    0.13
   9   0   1   -0.43    0.34
  10   0   1   -0.36    0.41
  10   0   1    0.23    0.24
  10   0   1    0.55    0.33
  11   0   1    0.11    0.22
  11   0   1    0.06    0.38
  11   0   1    0.28    0.30
 -11   0  -1    0.00    0.14
 -12   0  -1   -0.21    0.14
 -13   0  -1    0.28    0.17
  13   0   1   -0.33    0.20
  13  -1  -1   -0.12    0.19
 -13  -1   1    0.34    0.17
 -13   1   1    0.33    0.18
  13   1  -1    0.07    0.20
  13   1  -1    0.19    0.32
  12  -1  -1    0.59    0.29
 -12  -1   1    0.89    0.19
 -12   1   1    1.10    0.22
  12   1  -1    0.97    0.31
  12   1  -1    0.43    0.26
 -11  -1   1    0.07    0.15
  11  -1  -1    0.26    0.30
  11   1  -1    0.28    0.36
  11   1  -1    0.52    0.30
 -11   1   1   -0.16    0.15
  11   1  -1   -0.36    0.21
  10  -1  -1    2.51    0.53
  10  -1  -1    1.69    0.41
 -10  -1   1    2.80    0.35
  10  -1  -1    2.91    0.49
  10   1  -1    2.98    0.43
 -10   1   1    2.48    0.32
  10   1  -1    2.22    0.43
  10   1  -1    3.45    0.64
  10   1  -1    2.78    0.54
   9  -1  -1    0.06    0.36
   9  -1  -1    0.11    0.28
  -9  -1   1    0.03    0.16
   9  -1  -1   -0.47    0.46
   9   1  -1    0.23    0.26
   9   1  -1    0.06    0.31
  -9   1   1    0.26    0.16
   9   1  -1   -0.09    0.25
  -8  -1   1   15.51    0.65
   8  -1  -1   13.29    1.24
   8  -1  -1   16.35    1.15
   8  -1  -1   15.07    0.81
   8   1  -1   15.28    0.80
  -8   1   1   14.12    0.62
   8   1  -1   15.34    0.88
   7  -1  -1   13.28    0.68
   7  -1  -1   10.89    1.25
   7  -1  -1   12.52    0.91
   7  -1  -1   12.45    0.77
  -7  -1   1   13.93    0.63
  -7  -1   1   13.82    0.69
   7   1  -1   12.93    0.75
   7   1  -1   14.44    0.72
   7   1  -1   13.00    0.85
   7   1  -1   12.03    0.92
  -6  -1   1    2.35    0.46
  -6  -1   1    2.39    0.28
  -6  -1   1    1.92    0.26
   6   1  -1    1.55    0.33
  -6   1   1    2.60    0.24
  -5  -1   1    2.99    0.42
  -5  -1   1    2.80    0.24
   5   1  -1    2.82    0.15
  -5   1   1    2.70    0.25
  -5   1   1    2.77    0.24
   5   1  -1    2.80    0.12
  -4  -1   1    0.27    0.10
  -4  -1   1    0.32    0.15
  -4   1   1    0.17    0.09
   4   1  -1    0.12    0.11
   4   1  -1    0.19    0.06
  -3  -1   1   93.06    3.03
  -3  -1   1   91.93    3.00
   3   1  -1   88.10    2.96
   3   1  -1   85.39    2.94
  -2  -1   1   17.79    0.65
  -2  -1   1   17.46    0.62
   2   1  -1   17.21    0.59
   2   1  -1   16.15    0.60
   2   1  -1   17.27    0.61
  -1  -1   1   30.21    1.05
  -1  -1   1   30.20    1.03
   1   1  -1   29.37    1.03
  -1   1   1   31.33    0.99
   1   1  -1   30.74    1.03
   1   1  -1   29.35    1.01
   0  -1  -1    9.05    0.31
   0  -1   1    9.43    0.34
   0  -1  -1    8.63    0.32
   0  -1  -1    8.76    0.31
   0  -1   1    7.93    0.31
   0  -1   1    8.03    0.32
   0   1   1    8.77    0.31
   0   1  -1    8.92    0.33
   0   1  -1    8.47    0.31
   1  -1   1   19.87    0.68
  -1  -1  -1   20.09    0.71
  -1  -1  -1   19.86    0.69
   1  -1   1   20.72    0.70
   1   1   1   18.18    0.72
   1   1   1   20.24    0.68
   1   1   1   20.08    0.69
  -1   1  -1   20.73    0.68
   2  -1   1   23.95    0.80
   2  -1   1   23.24    0.77
  -2  -1  -1   24.00    0.84
   2  -1   1   22.69    0.77
  -2  -1  -1   23.54    0.82
   2   1   1   22.92    0.79
   2   1   1   23.96    0.82
   2   1   1   22.68    0.81
   3  -1   1   19.62    0.65
   3  -1   1   18.61    0.65
  -3  -1  -1   19.89    0.70
  -3  -1  -1   19.80    0.72
   3   1   1   19.84    0.68
   3   1   1   18.01    0.72
  -3   1  -1   19.26    0.67
  -3   1  -1   16.64    0.73
   3   1   1   18.39    0.65
   3   1   1   19.66    0.66
  -4  -1  -1    1.26    0.16
  -4  -1  -1    1.47    0.25
   4   1   1    1.39    0.10
   4   1   1    1.49    0.19
   4   1   1    1.42    0.14
  -4   1  -1    1.45    0.19
  -5  -1  -1    0.62    0.14
  -5  -1  -1    0.60    0.13
  -5  -1  -1    0.46    0.17
  -5   1  -1    0.52    0.13
   5   1   1    0.54    0.08
  -5   1  -1    0.37    0.14
  -6  -1  -1   26.94    1.07
   6  -1   1   26.65    1.15
  -6  -1  -1   30.20    1.16
  -6  -1  -1   29.65    1.04
   6   1   1   28.85    1.17
  -6   1  -1   29.67    1.08
  -6   1  -1   29.82    1.09
   6   1   1   26.50    1.21
   6   1   1   25.88    1.36
   6   1   1   29.31    0.97
   7  -1   1    0.01    0.35
  -7  -1  -1    0.23    0.24
  -7  -1  -1   -0.39    0.32
   7  -1   1    0.18    0.22
   7  -1   1   -0.21    0.38
  -7  -1  -1    0.05    0.12
   7   1   1    0.21    0.25
   7   1   1   -0.30    0.25
  -7   1  -1   -0.02    0.12
   7   1   1   -0.05    0.34
   8  -1   1    1.65    0.42
   8  -1   1    1.80    0.41
   8  -1   1    2.49    0.40
  -8  -1  -1    2.73    0.27
  -8  -1  -1    1.97    0.34
   8   1   1    1.33    0.44
   8   1   1    2.03    0.34
   8   1   1    1.85    0.33
  -8   1  -1    2.46    0.23
   9  -1   1    6.30    0.60
  -9  -1  -1    6.61    0.42
   9  -1   1    7.92    0.75
   9  -1   1    6.21    0.78
   9   1   1    7.34    0.71
   9   1   1    7.41    0.60
   9   1   1    8.64    0.64
   9   1   1    6.68    0.75
  -9   1  -1    6.64    0.38
  10  -1   1    1.43    0.43
  10  -1   1    1.52    0.34
 -10  -1  -1    1.34    0.20
 -10   1  -1    1.50    0.21
  10   1   1    1.51    0.33
  10   1   1    1.73    0.35
  10   1   1    0.66    0.33
  11  -1   1    0.84    0.35
 -11  -1  -1    1.02    0.18
  11   1   1    0.84    0.52
  11   1   1    0.93    0.33
  11   1   1    1.44    0.28
  12  -1   1    0.20    0.27
 -12  -1  -1    0.29    0.16
  12   1   1    0.71    0.31
 -12   1  -1    0.19    0.15
  12   1   1    0.23    0.28
 -13  -1  -1    0.28    0.16
  13  -1   1    0.14    0.20
  13   1   1    0.28    0.21
 -13   1  -1    0.14    0.16
 -13  -2   1    1.55    0.19
 -13   2   1    1.73    0.25
  13   2  -1    1.37    0.27
 -12  -2   1    4.46    0.34
  12  -2  -1    5.16    0.55
  12   2  -1    5.38    0.53
 -12   2   1    4.99    0.37
  12   2  -1    5.07    0.55
  11  -2  -1    3.43    0.54
 -11  -2   1    4.62    0.35
  11   2  -1    5.17    0.47
  11   2  -1    3.91    0.76
 -11   2   1    4.16    0.36
  11   2  -1    3.39    0.66
  10  -2  -1    4.64    0.75
  10  -2  -1    4.16    0.62
 -10  -2   1    3.96    0.35
  10   2  -1    3.28    0.43
 -10   2   1    3.99    0.33
  10   2  -1    4.78    0.69
  10   2  -1    3.24    0.46
   9  -2  -1   32.45    1.38
   9  -2  -1   33.11    1.55
  -9  -2   1   32.65    1.23
  -9   2   1   30.51    1.15
   9   2  -1   31.70    1.35
   9   2  -1   30.43    1.51
   9   2  -1   31.09    1.35
   8  -2  -1    6.28    0.50
  -8  -2   1    6.44    0.40
   8  -2  -1    5.60    0.72
  -8  -2   1    7.52    0.61
   8  -2  -1    5.68    0.71
   8   2  -1    5.61    0.68
  -8   2   1    5.22    0.41
   8   2  -1    5.73    0.51
   8   2  -1    5.13    0.53
  -7  -2   1   11.96    0.77
   7  -2  -1    9.69    0.60
  -7  -2   1    8.68    0.57
   7  -2  -1    8.60    0.84
   7  -2  -1   10.20    0.84
  -7  -2   1    9.81    0.50
   7   2  -1   10.43    0.68
   7   2  -1    8.90    0.81
   7   2  -1    8.91    0.60
  -6  -2   1    0.32    0.15
   6  -2  -1   -0.17    0.29
  -6  -2   1    0.27    0.25
   6   2  -1   -0.15    0.36
   6   2  -1    0.59    0.42
  -6   2   1    0.11    0.29
   6   2  -1    0.07    0.38
   6   2  -1    0.04    0.19
  -5  -2   1    5.05    0.41
  -5  -2   1    4.77    0.33
  -5  -2   1    4.43    0.33
   5   2  -1    4.22    0.22
   5   2  -1    4.90    0.19
   5   2  -1    4.75    0.24
   5   2  -1    5.44    0.62
  -4  -2   1   16.70    0.68
  -4  -2   1   17.92    0.73
  -4  -2   1   17.05    0.69
  -4   2   1   17.26    0.65
   4   2  -1   15.93    0.69
   4   2  -1   17.54    0.61
   4   2  -1   17.62    0.63
  -3  -2   1   10.66    0.50
  -3  -2   1   12.42    0.54
  -3   2   1   12.08    0.45
   3   2  -1   12.03    0.47
   3   2  -1   12.69    0.45
  -2  -2   1    9.48    0.41
  -2  -2   1    9.43    0.44
  -2   2   1    9.63    0.36
   2   2  -1    9.62    0.37
   2   2  -1    9.81    0.39
  -1  -2   1   11.06    0.48
  -1  -2   1   11.66    0.45
   1  -2  -1   11.37    0.41
   1   2  -1   11.33    0.45
   1   2  -1   11.46    0.43
  -1   2   1   10.70    0.42
   0  -2  -1    1.83    0.18
   0  -2  -1    1.95    0.14
   0  -2  -1    2.20    0.13
   0  -2   1    2.09    0.18
   0  -2   1    2.16    0.16
   0   2   1    2.07    0.15
   0   2  -1    2.10    0.14
   0   2   1    1.83    0.17
   0   2  -1    2.17    0.17
   1  -2   1  199.06    6.44
   1  -2   1  195.42    6.41
  -1  -2  -1  190.32    6.47
  -1  -2  -1  201.28    6.43
   1  -2   1  195.44    6.42
  -1   2  -1  200.55    6.45
   1   2   1  185.93    6.42
   1   2   1  200.67    6.45
  -1   2  -1  191.61    6.42
   2  -2   1  109.31    3.61
  -2  -2  -1  110.41    3.64
  -2  -2  -1  110.48    3.66
   2   2   1  106.59    3.61
   2   2   1  106.16    3.69
  -2   2  -1  106.66    3.61
   2   2   1  110.11    3.63
  -2   2  -1  113.74    3.64
  -3  -2  -1    1.61    0.17
  -3  -2  -1    1.39    0.20
   3   2   1    1.23    0.11
  -3   2  -1    1.56    0.23
   3   2   1    1.46    0.14
   3   2   1    1.32    0.16
  -3   2  -1    1.15    0.15
  -4  -2  -1   12.78    0.56
  -4  -2  -1   11.29    0.52
  -4  -2  -1   12.04    0.52
   4   2   1   11.36    0.48
   4   2   1   11.92    0.46
  -4   2  -1   13.10    0.51
   4   2   1   12.76    0.47
  -5  -2  -1   13.70    0.60
  -5  -2  -1   13.44    0.64
   5   2   1   13.96    0.51
   5   2   1   13.95    0.56
  -5   2  -1   14.75    0.70
  -5   2  -1   13.56    0.74
   5   2   1   13.29    0.70
  -5   2  -1   14.68    0.62
  -6  -2  -1    1.96    0.30
  -6  -2  -1    1.02    0.19
  -6  -2  -1    1.07    0.19
   6  -2   1    1.03    0.28
   6  -2   1    1.75    0.43
   6   2   1    1.12    0.26
   6   2   1    1.07    0.36
   6   2   1    1.26    0.43
  -6   2  -1    1.71    0.33
   6   2   1    1.20    0.16
  -6   2  -1    1.34    0.19
  -7  -2  -1    0.04    0.14
   7  -2   1    0.05    0.37
  -7  -2  -1    0.26    0.29
   7  -2   1    0.74    0.47
   7  -2   1    0.09    0.21
  -7  -2  -1   -0.36    0.18
  -7   2  -1    0.19    0.13
   7   2   1    0.07    0.23
   7   2   1   -0.37    0.33
   7   2   1    0.10    0.07
   7   2   1   -0.19    0.24
   8  -2   1   16.74    1.06
  -8  -2  -1   17.83    0.90
  -8  -2  -1   19.63    0.80
   8  -2   1   17.98    1.11
   8  -2   1   19.13    0.88
   8   2   1   18.58    0.94
   8   2   1   19.12    1.14
  -8   2  -1   19.33    0.73
   8   2   1   18.29    1.05
   8   2   1   18.62    0.94
  -9  -2  -1    3.50    0.33
  -9  -2  -1    2.89    0.46
   9  -2   1    4.09    0.58
   9  -2   1    3.20    0.55
   9  -2   1    3.06    0.42
  -9   2  -1    2.72    0.27
   9   2   1    3.58    0.67
   9   2   1    3.11    0.48
   9   2   1    2.89    0.48
  10  -2   1    1.82    0.43
  10  -2   1    1.64    0.41
 -10  -2  -1    1.29    0.21
  10   2   1    1.20    0.38
  10   2   1    1.01    0.30
 -10   2  -1    1.59    0.25
  10   2   1    1.17    0.28
  11  -2   1    0.11    0.30
 -11  -2  -1    0.45    0.17
  11  -2   1    0.26    0.31
  11   2   1    0.76    0.27
  11   2   1   -0.01    0.30
  11   2   1    0.37    0.31
 -11   2  -1    0.64    0.17
  11   2   1    0.23    0.20
  12  -2   1    0.01    0.23
 -12  -2  -1    0.35    0.15
  12   2   1    0.11    0.27
  12   2   1   -0.28    0.25
 -12   2  -1   -0.06    0.14
  13  -2   1    4.07    0.42
 -13  -2  -1    4.50    0.30
 -13   2  -1    3.88    0.33
  13   2   1    3.61    0.47
  13   2   1    3.32    0.65
  12  -3  -1    0.24    0.27
 -12  -3   1   -0.10    0.13
  12   3  -1    0.25    0.25
 -12   3   1    0.20    0.20
  12   3  -1    0.00    0.25
 -11  -3   1    2.74    0.29
  11  -3  -1    2.28    0.39
  11   3  -1    2.57    0.38
 -11   3   1    2.89    0.32
  11   3  -1    2.48    0.55
  11   3  -1    2.52    0.39
 -10  -3   1    2.58    0.32
  10  -3  -1    2.32    0.43
  10   3  -1    2.50    0.47
 -10   3   1    3.15    0.31
  10   3  -1    3.07    0.43
  -9  -3   1    0.61    0.20
   9  -3  -1    1.27    0.38
  -9  -3   1    0.36    0.47
   9   3  -1    0.83    0.41
  -9   3   1    0.86    0.19
   9   3  -1    0.85    0.26
   9   3  -1    0.57    0.25
  -8  -3   1   30.31    1.18
   8  -3  -1   29.82    1.23
   8  -3  -1   29.34    1.49
  -8  -3   1   30.34    1.42
  -8  -3   1   30.57    1.32
   8   3  -1   28.32    1.46
   8   3  -1   29.89    1.29
   8   3  -1   29.90    1.31
  -8   3   1   30.69    1.13
  -7  -3   1   34.26    1.38
   7  -3  -1   30.36    1.73
  -7  -3   1   33.83    1.30
   7  -3  -1   34.66    1.73
  -7  -3   1   35.13    1.45
   7  -3  -1   33.60    1.36
   7   3  -1   33.14    1.44
   7   3  -1   33.51    1.62
   7   3  -1   34.57    1.17
   7   3  -1   34.93    1.42
  -6  -3   1    9.10    0.51
   6  -3  -1    6.96    1.03
  -6  -3   1    8.45    0.46
   6  -3  -1    6.47    0.60
   6  -3  -1    8.14    0.51
   6  -3  -1    8.62    0.88
  -6  -3   1    8.75    0.58
   6   3  -1    7.18    0.48
   6   3  -1    8.85    0.61
   6   3  -1    8.32    0.74
   6   3  -1    8.34    0.58
   6   3  -1    7.91    0.99
   5  -3  -1   11.54    0.61
   5  -3  -1   11.44    0.97
  -5  -3   1   13.14    0.65
  -5  -3   1   12.11    0.54
  -5  -3   1   12.22    0.58
   5   3  -1   10.28    0.70
   5   3  -1   11.43    0.75
   5   3  -1   12.51    0.46
   5   3  -1   11.57    0.49
   5   3  -1   11.78    0.66
  -4  -3   1   36.08    1.31
  -4  -3   1   36.23    1.35
   4   3  -1   33.51    1.37
   4   3  -1   36.28    1.23
   4   3  -1   35.43    1.25
  -4   3   1   33.33    1.40
   4   3  -1   36.24    1.31
  -3  -3   1   99.89    3.32
  -3  -3   1   99.60    3.28
  -3  -3   1   97.45    3.34
   3   3  -1   93.02    3.28
   3   3  -1   97.41    3.28
   3   3  -1   97.04    3.38
  -3   3   1  102.08    3.27
   3   3  -1   93.61    3.26
  -2  -3   1   47.68    1.74
  -2  -3   1   51.24    1.78
  -2  -3   1   53.99    1.81
  -2   3   1   50.45    1.80
  -2   3   1   50.18    1.74
   2   3  -1   52.00    1.77
   2   3  -1   48.66    1.76
   2   3  -1   52.25    1.74
   2   3  -1   50.57    1.90
   1  -3  -1   38.37    1.30
  -1  -3   1   39.05    1.38
  -1  -3   1   37.50    1.35
   1   3  -1   38.40    1.36
   1   3  -1   38.09    1.33
  -1   3   1   37.24    1.33
  -1   3   1   38.52    1.38
   0  -3  -1   42.60    1.43
   0  -3  -1   41.15    1.40
   0  -3   1   39.62    1.45
   0  -3   1   41.70    1.43
   0  -3  -1   40.07    1.41
   0   3   1   42.29    1.46
   0   3   1   41.58    1.43
   0   3  -1   41.66    1.43
   0   3  -1   40.45    1.46
  -1  -3  -1   68.12    2.25
   1  -3   1   63.76    2.19
   1  -3   1   66.03    2.23
  -1  -3  -1   67.38    2.22
   1  -3   1   64.11    2.19
  -1   3  -1   64.67    2.22
  -1   3  -1   67.55    2.26
   1   3   1   63.77    2.22
   1   3   1   63.22    2.25
   1   3   1   67.18    2.25
   2  -3   1  119.22    4.09
  -2  -3  -1  126.60    4.13
  -2  -3  -1  124.47    4.16
  -2  -3  -1  118.56    4.11
   2  -3   1  126.21    4.09
   2   3   1  125.04    4.12
  -2   3  -1  128.70    5.63
  -2   3  -1  128.23    4.12
   2   3   1  127.26    4.23
   2   3   1  122.08    4.14
   2   3   1  114.92    4.25
  -3  -3  -1    0.48    0.13
  -3  -3  -1    0.50    0.11
  -3  -3  -1    0.65    0.13
   3   3   1    1.07    0.23
  -3   3  -1    0.61    0.21
   3   3   1    0.60    0.16
   3   3   1    0.46    0.11
  -3   3  -1    0.53    0.12
   3   3   1    0.33    0.08
  -3   3  -1    0.43    0.20
  -4  -3  -1    0.26    0.13
  -4  -3  -1    0.56    0.14
  -4  -3  -1    0.33    0.13
  -4   3  -1   -0.06    0.19
   4   3   1    0.31    0.09
   4   3   1    0.40    0.08
   4   3   1    0.54    0.13
  -4   3  -1    0.52    0.16
   4   3   1    0.06    0.19
  -5  -3  -1    2.02    0.25
  -5  -3  -1    2.41    0.31
   5  -3   1    1.92    0.38
   5  -3   1    1.79    0.34
  -5  -3  -1    1.82    0.25
   5  -3   1    1.93    0.28
   5  -3   1    1.81    0.45
   5   3   1    1.80    0.36
  -5   3  -1    2.58    0.31
   5   3   1    1.91    0.18
  -5   3  -1    1.42    0.55
   5   3   1    1.90    0.33
   5   3   1    2.15    0.16
   5   3   1    1.61    0.48
   6  -3   1   25.40    1.10
   6  -3   1   25.13    1.15
  -6  -3  -1   27.16    1.06
   6  -3   1   23.02    1.28
  -6  -3  -1   25.96    1.09
   6  -3   1   28.17    1.32
   6   3   1   24.82    1.14
   6   3   1   26.04    1.17
  -6   3  -1   27.00    0.99
   6   3   1   26.06    1.16
   6   3   1   26.83    0.99
   6   3   1   25.22    1.55
   6   3   1   26.61    0.92
  -7  -3  -1    1.09    0.29
  -7  -3  -1    0.85    0.24
   7  -3   1    1.44    0.47
  -7  -3  -1    0.96    0.21
   7  -3   1    1.00    0.25
   7  -3   1    0.98    0.37
  -7   3  -1    1.73    0.25
   7   3   1    0.65    0.45
   7   3   1    0.78    0.28
   7   3   1    1.25    0.20
   7   3   1    1.10    0.29
   8  -3   1    6.76    0.84
  -8  -3  -1    6.22    0.45
  -8  -3  -1    6.87    0.67
  -8  -3  -1    6.13    0.58
   8  -3   1    6.30    0.51
   8   3   1    6.60    0.58
  -8   3  -1    6.79    0.37
   8   3   1    5.79    0.59
   8   3   1    6.29    0.81
  -9  -3  -1   27.53    1.30
   9  -3   1   28.75    1.17
  -9  -3  -1   24.83    1.49
   9  -3   1   27.22    1.39
   9   3   1   29.03    1.24
   9   3   1   28.11    1.41
  10  -3   1   11.36    0.88
 -10  -3  -1   11.73    0.58
  10   3   1   11.45    0.71
  10   3   1   11.27    0.88
  10   3   1   11.97    0.70
 -10   3  -1   12.47    0.53
  11  -3   1    0.21    0.29
 -11  -3  -1    0.24    0.15
 -11   3  -1    0.27    0.14
  11   3   1   -0.26    0.30
  11   3   1    0.12    0.23
  11   3   1    0.01    0.29
  12  -3   1    1.82    0.39
 -12  -3  -1    1.60    0.24
  12   3   1    1.37    0.31
  12   3   1    1.53    0.31
 -12   3  -1    2.06    0.26
 -12  -4   1    4.52    0.32
 -12  -4   1    4.87    0.35
  12   4  -1    4.97    0.46
 -11  -4   1   -0.12    0.15
 -11   4   1    0.35    0.18
  11   4  -1    0.26    0.26
  11   4  -1   -0.06    0.20
 -10  -4   1    0.89    0.19
  10   4  -1    0.43    0.43
 -10   4   1    0.59    0.18
  10   4  -1    0.84    0.25
  -9  -4   1    8.50    0.49
  -9  -4   1    8.63    0.96
  -9  -4   1    6.49    0.92
   9   4  -1    9.36    0.63
  -9   4   1    8.48    0.56
   9   4  -1    7.80    0.87
  -8  -4   1   40.44    1.74
  -8  -4   1   39.67    1.67
   8  -4  -1   41.47    1.72
   8  -4  -1   42.93    1.60
  -8  -4   1   40.73    1.55
   8   4  -1   40.69    1.57
   8   4  -1   39.03    1.86
  -8   4   1   41.33    1.47
   8   4  -1   42.22    1.70
  -7  -4   1   43.83    1.68
  -7  -4   1   40.84    1.59
   7  -4  -1   41.75    1.75
  -7  -4   1   43.00    1.72
   7  -4  -1   43.86    1.66
   7   4  -1   41.75    1.51
   7   4  -1   42.51    1.62
   7   4  -1   44.02    1.74
  -7   4   1   41.46    1.53
   6  -4  -1    1.86    0.38
  -6  -4   1    2.23    0.41
  -6  -4   1    2.35    0.28
   6  -4  -1    2.11    0.34
  -6  -4   1    1.93    0.35
   6   4  -1    1.53    0.21
  -6   4   1    2.05    0.28
   6   4  -1    1.33    0.31
   6   4  -1    0.91    0.41
   6   4  -1    2.01    0.17
   5  -4  -1   19.24    0.95
  -5  -4   1   21.39    0.94
   5  -4  -1   20.57    1.03
  -5  -4   1   18.99    2.66
  -5  -4   1   19.99    0.89
  -5  -4   1   21.45    0.83
   5  -4  -1   19.46    0.94
   5   4  -1   17.20    1.03
   5   4  -1   20.99    0.76
   5   4  -1   21.31    0.98
  -5   4   1   20.71    0.90
   5   4  -1   20.12    0.80
  -4  -4   1   14.29    0.68
   4  -4  -1   14.45    0.70
  -4  -4   1   15.07    0.63
  -4  -4   1   15.46    0.73
   4  -4  -1   14.17    0.91
  -4  -4   1   17.31    2.31
   4  -4  -1   13.06    0.93
   4   4  -1   15.34    0.59
   4   4  -1   14.72    0.85
   4   4  -1   15.88    0.63
   4   4  -1   15.38    0.64
  -4   4   1   14.19    0.67
   4   4  -1   14.44    0.78
  -3  -4   1    0.48    0.14
  -3  -4   1    0.65    0.14
  -3  -4   1    0.33    1.15
  -3  -4   1    0.30    0.13
  -3  -4   1    0.83    0.26
   3  -4  -1    1.06    0.39
   3  -4  -1    0.31    0.26
  -3   4   1    0.86    0.21
   3   4  -1    0.68    0.17
   3   4  -1    0.83    0.24
  -3   4   1    0.58    0.19
   3   4  -1    1.00    0.15
   3   4  -1    0.43    0.38
   3   4  -1    0.38    0.11
  -2  -4   1    0.79    0.17
  -2  -4   1    0.94    0.17
   2  -4  -1    1.45    0.44
  -2  -4   1    0.65    0.26
  -2  -4   1    0.85    0.15
   2   4  -1    1.06    0.17
   2   4  -1    0.97    0.16
  -2   4   1    1.04    0.19
   2   4  -1    0.89    0.27
  -2   4   1    0.64    0.28
   2   4  -1    0.88    0.14
  -2   4   1    1.21    0.18
   2   4  -1    1.15    0.31
  -1  -4   1   68.17    2.48
  -1  -4   1   69.43    2.42
  -1  -4   1   73.58    2.45
   1  -4  -1   73.07    2.39
   1   4  -1   71.36    2.45
  -1   4   1   73.34    2.46
   1   4  -1   67.61    2.55
  -1   4   1   74.21    2.52
  -1   4   1   71.67    2.46
   1   4  -1   71.39    2.49
   0  -4   1   61.48    2.19
   0  -4   1   63.09    2.23
   0  -4  -1   64.55    2.20
   0  -4  -1   63.75    2.16
   0   4   1   65.31    2.23
   0   4  -1   66.07    2.27
   0   4  -1   63.28    2.22
   0   4  -1   66.79    2.24
   0   4   1   65.78    2.27
   1  -4   1    0.47    0.11
  -1  -4  -1    0.34    0.11
   1  -4   1    0.33    0.11
   1  -4   1    0.60    0.10
  -1  -4  -1    0.38    0.10
   1   4   1    0.20    0.30
   1   4   1    0.44    0.15
  -1   4  -1    0.41    0.18
  -1   4  -1    0.41    0.14
  -1   4  -1    0.43    0.17
   1   4   1    0.42    0.14
   1   4   1    0.35    0.12
   2  -4   1   22.34    1.48
   2  -4   1   23.71    0.82
   2  -4   1   21.81    1.01
   2  -4   1   23.32    1.18
  -2  -4  -1   21.40    2.04
  -2  -4  -1   23.34    0.91
  -2  -4  -1   22.41    1.02
  -2  -4  -1   24.06    0.88
   2   4   1   23.02    0.88
   2   4   1   20.83    1.12
   2   4   1   24.02    0.90
   2   4   1   22.48    1.01
   2   4   1   23.70    0.91
  -2   4  -1   23.79    0.90
  -2   4  -1   23.67    0.90
  -2   4  -1   23.60    0.99
   3  -4   1   33.61    1.35
  -3  -4  -1   34.92    1.42
   3  -4   1   36.02    1.52
  -3  -4  -1   36.01    1.26
  -3  -4  -1   35.54    1.29
  -3  -4  -1   31.26    2.49
  -3  -4  -1   33.96    1.32
   3  -4   1   34.47    1.64
   3   4   1   33.50    1.41
   3   4   1   35.04    1.29
   3   4   1   36.61    1.26
  -3   4  -1   36.36    1.31
  -3   4  -1   37.35    1.53
  -3   4  -1   35.41    1.28
   3   4   1   32.18    1.48
  -4  -4  -1   15.43    2.31
  -4  -4  -1   21.26    0.82
  -4  -4  -1   20.04    0.88
   4  -4   1   19.07    0.87
  -4  -4  -1   20.39    0.85
   4  -4   1   20.74    1.06
   4  -4   1   20.46    0.97
   4  -4   1   20.49    1.04
  -4   4  -1   21.84    0.83
   4   4   1   20.93    0.79
   4   4   1   20.19    0.94
   4   4   1   20.35    0.82
   4   4   1   21.23    0.97
   4   4   1   20.94    1.00
  -4   4  -1   21.71    0.92
   5  -4   1    7.50    0.72
  -5  -4  -1    6.54    0.45
  -5  -4  -1    6.85    0.40
  -5  -4  -1    6.09    1.48
   5  -4   1    6.89    0.46
   5  -4   1    7.49    0.54
   5  -4   1    5.96    0.58
  -5  -4  -1    7.45    0.45
   5   4   1    6.87    0.38
  -5   4  -1    7.53    0.42
   5   4   1    6.80    0.34
   5   4   1    6.89    0.75
   5   4   1    7.55    0.55
  -6  -4  -1   11.32    0.59
  -6  -4  -1   12.20    0.66
   6  -4   1   11.27    0.60
   6  -4   1   11.02    0.83
   6  -4   1    9.93    0.74
  -6  -4  -1   12.45    1.97
  -6  -4  -1   12.61    0.65
   6   4   1   12.08    0.55
   6   4   1   11.58    0.48
   6   4   1   12.08    0.69
  -6   4  -1   11.33    0.54
   6   4   1   12.01    0.75
  -7  -4  -1   15.77    0.80
   7  -4   1   19.13    0.98
   7  -4   1   17.68    0.87
  -7  -4  -1   18.55    0.88
  -7  -4  -1   17.52    0.91
   7  -4   1   17.33    0.93
   7   4   1   17.91    0.96
   7   4   1   18.40    0.86
  -7   4  -1   18.24    0.73
   7   4   1   18.44    0.92
   7   4   1   18.55    0.76
   8  -4   1   26.23    1.23
  -8  -4  -1   26.55    1.10
   8  -4   1   26.83    1.12
  -8  -4  -1   26.42    1.23
  -8  -4  -1   26.00    1.43
   8   4   1   23.41    1.25
   8   4   1   26.42    1.16
   8   4   1   26.03    1.14
  -8   4  -1   27.27    0.98
   8   4   1   25.10    1.54
  -9  -4  -1    0.09    0.41
   9  -4   1    0.45    0.22
  -9  -4  -1    0.17    0.15
  -9  -4  -1   -0.19    0.48
  -9   4  -1    0.19    0.13
   9   4   1    0.03    0.23
   9   4   1    0.49    0.51
 -10  -4  -1   14.16    1.33
 -10  -4  -1   12.79    0.63
  10   4   1   13.16    0.76
  10   4   1   14.80    0.98
 -10   4  -1   14.58    0.59
 -11  -4  -1    0.78    0.18
 -11   4  -1    0.38    0.16
  11   4   1    0.49    0.27
  11   4   1    0.64    0.23
 -12  -4  -1    3.08    0.30
 -12   4  -1    3.60    0.43
  12   4   1    3.42    0.39
 -11  -5   1    2.15    0.36
 -11  -5   1    2.67    0.32
 -11   5   1    3.02    0.39
  11   5  -1    2.50    0.40
 -10  -5   1    1.93    0.31
 -10  -5   1    2.73    0.37
 -10   5   1    2.04    0.31
  10   5  -1    3.30    0.38
  10   5  -1    2.77    0.54
  -9  -5   1    7.12    0.56
  -9  -5   1    6.49    0.43
  -9  -5   1    5.92    0.83
   9   5  -1    6.71    0.53
   9   5  -1    6.80    0.50
  -9   5   1    6.66    0.38
  -8  -5   1    0.06    0.17
  -8  -5   1    0.29    0.28
  -8  -5   1    0.06    0.35
   8  -5  -1   -0.50    0.26
  -8  -5   1    0.23    0.47
   8   5  -1    0.08    0.23
  -8   5   1   -0.10    0.15
   8   5  -1    0.45    0.22
   7  -5  -1   40.05    1.65
  -7  -5   1   39.07    3.05
  -7  -5   1   38.13    1.60
  -7  -5   1   39.21    1.62
  -7  -5   1   37.13    1.66
   7   5  -1   39.26    1.42
   7   5  -1   39.98    1.53
  -6  -5   1   10.33    0.74
  -6  -5   1   11.09    1.69
  -6  -5   1   10.41    0.66
   6  -5  -1   11.48    0.79
  -6  -5   1   10.73    0.57
   6  -5  -1   10.56    0.59
  -6  -5   1    9.71    0.94
   6   5  -1   10.85    0.47
  -6   5   1   10.94    0.55
   6   5  -1    9.93    0.62
   6   5  -1   11.06    0.53
   6   5  -1   10.78    0.71
   5  -5  -1   38.81    1.47
  -5  -5   1   37.42    1.49
   5  -5  -1   37.90    1.49
  -5  -5   1   37.36    1.59
  -5  -5   1   40.64    1.43
   5  -5  -1   37.92    1.64
  -5  -5   1   37.16    1.53
  -5  -5   1   38.24    2.68
   5   5  -1   37.82    1.37
  -5   5   1   39.21    1.43
   5   5  -1   39.32    1.53
   5   5  -1   37.98    1.42
   5   5  -1   37.95    1.58
   4  -5  -1   12.19    0.85
   4  -5  -1   12.45    0.64
  -4  -5   1   11.39    0.65
  -4  -5   1   12.92    0.73
   4  -5  -1   14.23    0.88
  -4  -5   1   11.01    0.61
  -4  -5   1   12.72    0.56
   4   5  -1   12.46    0.73
   4   5  -1   12.71    0.57
   4   5  -1   12.41    0.70
   4   5  -1   12.83    0.55
   4   5  -1   11.54    0.58
  -4   5   1   12.68    0.62
  -3  -5   1    3.65    0.32
  -3  -5   1    3.29    0.34
   3  -5  -1    3.27    0.61
   3  -5  -1    3.85    0.41
  -3  -5   1    2.72    0.43
  -3  -5   1    3.32    0.30
  -3  -5   1    2.19    0.93
   3  -5  -1    3.72    0.60
   3   5  -1    3.75    0.29
   3   5  -1    3.59    0.49
   3   5  -1    3.08    0.44
   3   5  -1    3.53    0.31
  -3   5   1    3.57    0.34
  -3   5   1    3.55    0.51
   3   5  -1    3.52    0.32
  -2  -5   1   30.35    2.52
  -2  -5   1   33.03    1.42
   2  -5  -1   31.91    1.43
  -2  -5   1   31.51    1.24
  -2  -5   1   31.43    1.31
  -2  -5   1   32.06    1.19
   2   5  -1   33.00    1.30
  -2   5   1   32.75    1.26
   2   5  -1   28.89    1.34
  -2   5   1   31.45    1.20
   2   5  -1   32.14    1.19
   2   5  -1   30.78    1.32
   2   5  -1   32.09    1.20
   1  -5  -1    7.09    1.16
   1  -5  -1    6.41    0.52
  -1  -5   1    5.74    0.67
   1  -5  -1    6.33    0.66
   1  -5  -1    5.61    0.24
  -1  -5   1    5.99    0.33
  -1  -5   1    7.92    1.28
  -1  -5   1    6.21    0.66
  -1  -5   1    5.90    0.65
  -1  -5   1    5.60    0.37
  -1   5   1    5.57    0.39
   1   5  -1    5.63    0.37
   1   5  -1    5.32    0.42
  -1   5   1    5.49    0.41
   1   5  -1    6.39    0.53
  -1   5   1    5.99    0.56
   1   5  -1    5.29    0.36
   0  -5  -1   22.61    1.01
   0  -5  -1   23.05    0.85
   0  -5   1   22.79    1.01
   0  -5  -1   22.74    1.14
   0  -5  -1   22.34    1.68
   0  -5   1   23.42    1.59
   0  -5   1   22.13    1.09
   0  -5   1   23.41    0.82
   0   5   1   23.93    1.00
   0   5   1   22.91    0.93
   0   5  -1   19.78    1.07
   0   5  -1   23.56    0.90
   0   5  -1   22.09    0.92
   0   5  -1   21.68    0.97
   0   5   1   22.85    0.91
   1  -5   1   41.40    1.47
  -1  -5  -1   41.06    1.73
  -1  -5  -1   42.97    1.63
  -1  -5  -1   41.12    1.50
   1  -5   1   42.57    1.91
   1  -5   1   37.69    2.44
  -1  -5  -1   43.19    1.46
   1  -5   1   41.63    1.75
  -1  -5  -1   40.34    2.79
  -1   5  -1   41.76    1.53
   1   5   1   42.95    1.54
   1   5   1   41.38    1.53
  -1   5  -1   44.69    1.64
  -1   5  -1   42.21    1.64
   1   5   1   41.51    1.68
   1   5   1   42.98    1.59
  -1   5  -1   40.75    1.55
   2  -5   1   79.63    2.83
  -2  -5  -1   81.08    2.74
  -2  -5  -1   80.77    2.79
   2  -5   1   82.30    3.18
  -2  -5  -1   70.94    3.48
   2  -5   1   79.80    2.94
  -2  -5  -1   80.45    3.62
  -2  -5  -1   79.07    2.86
   2  -5   1   78.75    2.86
   2   5   1   79.45    2.89
   2   5   1   82.39    2.78
  -2   5  -1   79.59    2.81
  -2   5  -1   79.38    2.77
   2   5   1   79.82    2.78
   2   5   1   79.17    2.81
  -2   5  -1   83.63    2.91
  -2   5  -1   85.10    2.98
   3  -5   1    6.62    0.64
   3  -5   1    7.91    0.50
  -3  -5  -1    6.17    0.51
  -3  -5  -1    6.26    0.38
   3  -5   1    8.08    0.80
   3  -5   1    7.04    0.62
  -3  -5  -1    7.19    1.26
  -3  -5  -1    6.19    0.42
   3   5   1    6.57    0.42
   3   5   1    6.55    0.41
   3   5   1    6.61    0.58
  -3   5  -1    6.60    0.54
  -3   5  -1    6.22    0.40
   3   5   1    6.86    0.38
   4  -5   1    1.37    0.38
   4  -5   1    1.77    0.27
  -4  -5  -1    2.11    0.36
   4  -5   1    1.20    0.32
  -4  -5  -1    1.77    0.27
  -4  -5  -1    1.83    0.29
  -4  -5  -1    0.87    0.90
  -4  -5  -1    1.09    0.20
   4  -5   1    1.32    0.37
   4   5   1    1.31    0.32
  -4   5  -1    1.87    0.41
  -4   5  -1    1.55    0.21
   4   5   1    1.29    0.21
   4   5   1    1.29    0.28
   4   5   1    1.46    0.22
   4   5   1    1.54    0.25
   5  -5   1   14.66    0.86
   5  -5   1   13.95    0.78
  -5  -5  -1   14.86    1.97
   5  -5   1   13.99    0.83
  -5  -5  -1   14.75    0.75
  -5  -5  -1   14.42    0.71
   5  -5   1   14.81    0.72
  -5  -5  -1   16.15    0.87
  -5  -5  -1   15.61    0.67
   5   5   1   15.33    0.64
   5   5   1   14.79    0.86
   5   5   1   15.46    0.80
  -5   5  -1   14.84    0.65
   5   5   1   14.38    0.67
  -6  -5  -1    1.00    0.26
  -6  -5  -1    1.68    0.25
  -6  -5  -1    1.42    0.26
   6  -5   1    0.77    0.32
   6  -5   1    0.85    0.20
  -6  -5  -1    1.24    1.16
   6  -5   1    1.57    0.31
  -6  -5  -1    1.00    0.33
   6  -5   1    1.54    0.34
   6   5   1    1.55    0.28
  -6   5  -1    1.48    0.25
   6   5   1    1.17    0.19
   6   5   1    1.80    0.32
   6   5   1    1.14    0.34
  -7  -5  -1    0.22    0.19
  -7  -5  -1    0.46    1.24
  -7  -5  -1   -0.25    0.29
   7  -5   1   -0.24    0.27
  -7  -5  -1    0.17    0.23
   7  -5   1    0.52    0.28
  -7  -5  -1    0.11    0.28
  -7   5  -1    0.01    0.13
   7   5   1    0.10    0.24
   7   5   1    0.22    0.17
   7   5   1   -0.23    0.20
   8  -5   1    4.10    0.54
  -8  -5  -1    3.10    2.35
  -8  -5  -1    3.22    0.46
  -8  -5  -1    3.78    0.55
  -8  -5  -1    3.36    0.38
   8  -5   1    2.76    0.47
  -8  -5  -1    4.09    0.54
  -8   5  -1    3.64    0.27
   8   5   1    3.37    0.48
   8   5   1    3.79    0.43
  -9  -5  -1   35.88    1.31
  -9  -5  -1   32.09    1.55
  -9  -5  -1   36.48    1.47
  -9   5  -1   35.08    1.25
   9   5   1   34.71    1.45
 -10  -5  -1   13.47    0.64
 -10  -5  -1   14.70    0.73
  10   5   1   14.73    0.74
 -10   5  -1   13.08    0.68
 -11  -5  -1    0.61    0.19
  11   5   1    0.87    0.24
  11   5   1    0.84    0.24
 -11   5  -1    1.05    0.17
  10   6  -1    3.14    0.41
 -10   6   1    2.62    0.31
  -9  -6   1    3.14    0.40
   9   6  -1    3.37    0.56
   9   6  -1    2.71    0.37
  -9   6   1    3.06    0.26
  -8  -6   1   17.56    2.26
  -8  -6   1   14.24    0.90
  -8  -6   1   17.48    0.87
   8  -6  -1   15.56    0.79
   8   6  -1   15.53    0.72
   8   6  -1   16.09    0.81
  -8   6   1   16.24    0.64
  -7  -6   1   24.83    1.15
  -7  -6   1   25.14    2.16
  -7  -6   1   21.57    1.10
  -7  -6   1   19.41    0.95
  -7   6   1   23.31    0.88
   7   6  -1   23.48    0.91
   7   6  -1   22.98    1.06
  -6  -6   1   10.59    1.73
   6  -6  -1    8.74    0.53
  -6  -6   1    8.56    0.68
   6  -6  -1    9.13    0.69
  -6  -6   1    8.57    0.69
  -6  -6   1    7.74    0.61
   6   6  -1    8.38    0.50
   6   6  -1    8.52    0.65
  -6   6   1    9.39    0.47
   6   6  -1    9.10    0.56
   5  -6  -1    7.75    0.57
  -5  -6   1    8.89    1.45
   5  -6  -1    8.18    0.52
  -5  -6   1    7.83    0.57
   5  -6  -1    7.24    0.69
  -5  -6   1    9.01    0.65
  -5  -6   1    7.40    0.56
   5   6  -1    8.33    0.49
   5   6  -1    7.66    0.54
   5   6  -1    8.10    0.46
  -4  -6   1   20.62    1.76
  -4  -6   1   21.47    1.04
  -4  -6   1   21.19    0.93
   4  -6  -1   23.02    1.06
   4  -6  -1   20.79    1.09
  -4  -6   1   20.58    0.95
   4  -6  -1   21.61    0.94
   4   6  -1   20.00    0.97
   4   6  -1   19.75    1.04
   4   6  -1   21.38    0.87
  -4   6   1   21.52    0.88
   4   6  -1   21.52    0.91
   3  -6  -1   10.54    0.62
  -3  -6   1    9.18    1.46
  -3  -6   1   10.66    0.68
  -3  -6   1   10.27    0.59
  -3  -6   1   11.11    0.57
   3  -6  -1   10.47    0.75
   3  -6  -1   10.50    0.89
   3   6  -1   11.66    0.62
   3   6  -1   11.54    0.52
  -3   6   1    9.87    0.87
   3   6  -1   10.53    0.65
   3   6  -1   11.06    0.56
  -3   6   1   10.15    0.57
   3   6  -1   12.01    0.77
  -2  -6   1   10.21    0.74
  -2  -6   1    9.28    0.63
  -2  -6   1    9.89    0.53
   2  -6  -1   11.26    1.00
   2  -6  -1   10.42    0.61
  -2  -6   1    8.97    0.48
  -2  -6   1    9.75    1.40
   2  -6  -1    8.91    0.72
   2   6  -1    9.37    0.57
   2   6  -1   11.04    0.84
   2   6  -1    9.46    0.64
   2   6  -1   10.25    0.51
  -2   6   1    9.44    0.54
   2   6  -1    8.96    0.54
  -2   6   1   10.28    0.74
  -2   6   1   10.37    0.72
   1  -6  -1   35.14    1.91
  -1  -6   1   35.80    1.50
  -1  -6   1   35.33    1.45
  -1  -6   1   36.91    1.34
   1  -6  -1   36.24    1.55
  -1  -6   1   35.02    1.24
   1  -6  -1   35.85    1.44
  -1  -6   1   35.74    2.04
   1   6  -1   35.48    1.45
  -1   6   1   36.59    1.57
   1   6  -1   36.85    1.47
   1   6  -1   37.06    1.41
  -1   6   1   35.07    1.36
  -1   6   1   35.59    1.48
  -1   6   1   35.84    1.45
   1   6  -1   36.59    1.35
   0  -6   1   33.64    1.45
   0  -6  -1   35.60    1.97
   0  -6   1   33.54    1.22
   0  -6  -1   33.66    1.38
   0  -6   1   34.37    1.38
   0  -6  -1   33.22    1.46
   0  -6   1   33.33    1.92
   0   6   1   33.54    1.42
   0   6   1   34.52    1.30
   0   6  -1   33.06    1.41
   0   6   1   34.51    1.41
   0   6   1   34.64    1.36
   0   6  -1   33.34    1.34
   0   6  -1   33.51    1.39
   0   6  -1   34.52    1.28
  -1  -6  -1   16.77    1.50
   1  -6   1   17.91    0.94
  -1  -6  -1   17.66    0.86
   1  -6   1   17.55    0.84
   1  -6   1   16.35    1.31
  -1  -6  -1   17.44    0.96
  -1  -6  -1   17.59    0.70
   1   6   1   17.35    0.77
  -1   6  -1   16.11    0.88
  -1   6  -1   17.78    0.86
   1   6   1   17.08    0.88
   1   6   1   17.49    0.80
   1   6   1   16.78    0.85
  -1   6  -1   16.95    0.96
  -1   6  -1   17.82    0.75
  -2  -6  -1    0.13    0.13
   2  -6   1    0.13    0.25
  -2  -6  -1    0.14    0.77
   2  -6   1    0.35    0.22
  -2  -6  -1   -0.35    0.36
  -2  -6  -1    0.06    0.13
   2  -6   1    0.74    0.52
  -2  -6  -1    0.24    0.22
   2   6   1    0.16    0.18
   2   6   1    0.20    0.24
   2   6   1    0.37    0.20
  -2   6  -1   -0.24    0.34
   2   6   1   -0.01    0.41
  -2   6  -1    0.13    0.15
  -2   6  -1    0.55    0.27
   2   6   1    0.21    0.16
  -2   6  -1    0.34    0.40
   3  -6   1   30.72    1.39
  -3  -6  -1   31.87    2.21
   3  -6   1   31.10    1.47
  -3  -6  -1   31.83    1.33
  -3  -6  -1   31.55    1.16
   3  -6   1   31.21    1.26
  -3  -6  -1   30.63    1.22
   3   6   1   30.76    1.25
   3   6   1   30.57    1.18
   3   6   1   30.54    1.29
   3   6   1   30.92    1.31
   3   6   1   30.79    1.40
  -3   6  -1   31.03    1.19
  -3   6  -1   29.80    1.42
   4  -6   1    4.01    0.39
   4  -6   1    3.21    0.51
   4  -6   1    4.37    0.57
  -4  -6  -1    3.25    0.48
  -4  -6  -1    3.17    0.35
  -4  -6  -1    3.22    0.95
  -4  -6  -1    3.50    0.38
   4   6   1    3.09    0.47
   4   6   1    3.71    0.56
   4   6   1    3.65    0.38
   4   6   1    3.64    0.38
  -4   6  -1    3.23    0.32
   4   6   1    3.62    0.35
  -5  -6  -1    0.55    0.20
  -5  -6  -1    0.60    0.31
   5  -6   1    0.16    0.20
   5  -6   1    0.29    0.26
  -5  -6  -1    0.06    0.23
  -5  -6  -1    0.55    0.92
   5  -6   1    0.20    0.24
   5   6   1    0.16    0.23
   5   6   1    0.46    0.18
   5   6   1    0.26    0.19
  -5   6  -1    0.47    0.15
   5   6   1    0.44    0.27
  -6  -6  -1   18.65    0.99
  -6  -6  -1   21.61    1.98
  -6  -6  -1   19.01    0.91
   6  -6   1   18.05    0.88
   6  -6   1   18.43    0.82
   6  -6   1   18.72    0.95
  -6  -6  -1   18.51    0.97
   6   6   1   17.17    0.83
   6   6   1   17.38    0.95
  -6   6  -1   19.16    0.75
   6   6   1   18.90    0.86
   6   6   1   15.92    0.98
   7  -6   1   17.22    0.89
  -7  -6  -1   19.20    1.93
  -7  -6  -1   17.86    0.91
   7   6   1   18.99    0.84
   7   6   1   18.06    0.93
  -7   6  -1   19.39    0.74
   7   6   1   18.89    0.82
  -8  -6  -1   11.39    0.82
  -8  -6  -1   10.61    1.81
  -8  -6  -1   13.45    0.77
   8   6   1   12.78    0.72
  -8   6  -1   13.89    0.55
   8   6   1   13.02    0.63
  -9  -6  -1    8.62    0.56
   9   6   1    8.58    0.56
  -9   6  -1    8.52    0.41
 -10  -6  -1   22.64    0.89
  10   6   1   21.04    0.90
  10   6   1   21.91    1.03
 -10   6  -1   21.00    0.80
  -8  -7   1    6.05    0.44
  -8  -7   1    4.20    1.02
   8   7  -1    5.89    0.36
   8   7  -1    6.24    0.70
  -8   7   1    5.30    0.31
   7  -7  -1   52.02    1.97
  -7  -7   1   55.39    2.58
  -7  -7   1   50.72    2.02
  -7   7   1   54.11    1.85
   7   7  -1   54.36    2.17
   7   7  -1   54.92    2.02
   7   7  -1   54.21    1.92
   6  -7  -1    9.12    0.50
  -6  -7   1    9.49    0.64
  -6  -7   1   10.89    1.36
  -6  -7   1    8.68    0.64
   6  -7  -1    9.06    0.60
   6   7  -1    8.86    0.65
   6   7  -1    8.44    0.63
   6   7  -1    8.65    1.37
  -6   7   1    8.89    0.44
   6   7  -1    9.34    0.52
  -5  -7   1   10.77    0.61
   5  -7  -1    9.38    0.65
  -5  -7   1   10.53    1.39
   5  -7  -1   10.07    0.55
  -5  -7   1    9.83    0.67
   5   7  -1   10.49    0.59
   5   7  -1   11.50    0.75
  -5   7   1   10.34    0.50
   5   7  -1   10.72    0.59
  -4  -7   1    5.29    0.44
  -4  -7   1    5.83    0.52
   4  -7  -1    5.78    0.42
   4  -7  -1    5.68    0.53
   4  -7  -1    4.96    0.56
  -4  -7   1    5.68    1.02
   4   7  -1    5.25    0.45
   4   7  -1    5.32    0.70
  -4   7   1    5.14    0.36
   4   7  -1    5.48    0.46
   3  -7  -1   -0.22    0.31
  -3  -7   1   -0.28    0.22
   3  -7  -1    0.03    0.26
   3  -7  -1    0.13    0.20
  -3  -7   1    0.11    0.65
  -3  -7   1   -0.03    0.28
   3   7  -1    0.59    0.26
   3   7  -1    0.21    0.25
   3   7  -1   -0.06    0.18
  -3   7   1    0.08    0.14
   3   7  -1   -0.23    0.18
  -2  -7   1   16.45    0.85
   2  -7  -1   18.23    1.10
  -2  -7   1   16.62    1.50
   2  -7  -1   16.33    0.94
  -2  -7   1   16.88    0.71
   2  -7  -1   17.30    0.81
   2   7  -1   16.67    0.81
  -2   7   1   16.71    0.87
   2   7  -1   16.18    0.87
   2   7  -1   18.16    0.87
  -2   7   1   16.26    0.74
   2   7  -1   16.56    0.70
  -2   7   1   14.88    1.33
   1  -7  -1    0.48    0.29
   1  -7  -1    0.37    0.48
  -1  -7   1    0.59    0.26
   1  -7  -1    0.60    0.23
  -1  -7   1   -0.28    0.60
   1   7  -1    0.21    0.26
  -1   7   1    0.69    0.43
   1   7  -1    0.27    0.22
   1   7  -1    0.76    0.34
  -1   7   1    0.32    0.16
   1   7  -1    0.51    0.15
  -1   7   1    0.76    0.28
   0  -7  -1    3.05    0.42
   0  -7   1    2.83    0.58
   0  -7  -1    2.62    0.67
   0  -7   1    3.56    0.47
   0  -7  -1    3.65    0.51
   0  -7   1    3.65    0.42
   0   7  -1    3.32    0.55
   0   7  -1    3.65    0.46
   0   7   1    3.21    0.50
   0   7   1    3.34    0.40
   0   7   1    2.97    0.44
   0   7  -1    3.16    0.30
   0   7  -1    3.55    0.63
   0   7   1    3.16    0.32
  -1  -7  -1   13.40    0.70
  -1  -7  -1   11.18    1.29
   1  -7   1   12.79    0.69
   1  -7   1   11.74    0.75
  -1  -7  -1   11.96    0.77
   1  -7   1   11.70    1.04
   1   7   1   12.96    0.76
  -1   7  -1   12.44    0.89
   1   7   1   12.27    0.73
   1   7   1   13.06    0.62
   1   7   1   12.58    0.81
  -1   7  -1   12.53    1.03
  -1   7  -1   12.52    0.72
  -1   7  -1   12.30    0.59
  -2  -7  -1   35.20    2.04
   2  -7   1   33.09    1.59
   2  -7   1   32.71    1.43
  -2  -7  -1   34.67    1.19
   2  -7   1   33.43    1.34
  -2  -7  -1   33.11    1.38
  -2   7  -1   32.14    1.60
  -2   7  -1   32.90    1.37
   2   7   1   33.98    1.40
   2   7   1   33.96    1.25
  -2   7  -1   33.44    1.26
   2   7   1   34.10    1.38
   2   7   1   31.59    1.35
   3  -7   1    0.33    0.32
   3  -7   1    0.19    0.23
   3  -7   1    0.11    0.18
  -3  -7  -1   -0.03    0.60
  -3  -7  -1    0.06    0.22
  -3   7  -1    0.00    0.13
   3   7   1    0.84    0.26
   3   7   1   -0.27    0.25
   3   7   1   -0.15    0.16
  -4  -7  -1   25.64    1.03
   4  -7   1   24.16    1.11
  -4  -7  -1   21.99    1.79
  -4  -7  -1   25.84    1.15
   4  -7   1   25.94    1.05
   4  -7   1   25.17    1.16
   4   7   1   25.67    1.24
   4   7   1   25.30    1.09
  -4   7  -1   25.45    0.98
   4   7   1   26.11    1.09
  -5  -7  -1   22.75    1.04
  -5  -7  -1   20.91    0.94
   5  -7   1   21.27    0.92
  -5  -7  -1   19.91    2.23
   5  -7   1   20.75    1.02
   5  -7   1   22.38    0.91
   5   7   1   20.98    1.05
   5   7   1   20.47    0.93
   5   7   1   21.65    0.95
  -5   7  -1   21.59    0.84
  -6  -7  -1    3.61    0.83
   6  -7   1    4.24    0.37
  -6  -7  -1    4.96    0.52
  -6  -7  -1    5.20    0.52
  -6   7  -1    4.16    0.28
   6   7   1    4.02    0.52
   6   7   1    4.16    0.50
   6   7   1    4.24    0.39
  -7  -7  -1    9.34    0.62
  -7  -7  -1    8.80    1.27
   7   7   1    9.84    0.86
   7   7   1   10.21    0.51
  -7   7  -1    9.49    0.43
  -8  -7  -1    3.35    0.84
  -8  -7  -1    2.00    0.32
   8   7   1    1.81    0.35
   8   7   1    1.50    0.29
  -8   7  -1    1.75    0.19
   8   7   1    1.83    0.38
  -6  -8   1    5.98    0.43
  -6  -8   1    5.87    0.83
  -6   8   1    6.59    0.31
   6   8  -1    6.43    0.36
  -5  -8   1    3.32    0.37
  -5  -8   1    3.04    0.63
   5  -8  -1    3.92    0.31
  -5   8   1    3.34    0.27
   5   8  -1    3.36    0.29
   4  -8  -1   12.33    0.57
  -4  -8   1   12.94    0.66
  -4  -8   1   10.71    1.07
   4  -8  -1   12.69    0.69
   4   8  -1   13.28    0.61
  -4   8   1   12.20    0.54
  -3  -8   1    7.17    0.96
   3  -8  -1    7.75    0.52
   3  -8  -1    7.66    0.57
  -3  -8   1    7.86    0.52
   3  -8  -1    7.84    0.45
  -3   8   1    7.63    0.40
   3   8  -1    7.86    0.48
   3   8  -1    7.65    0.74
   2  -8  -1    9.75    0.66
  -2  -8   1    9.63    1.01
   2  -8  -1    9.96    0.54
  -2  -8   1    9.87    0.59
   2  -8  -1   10.47    0.64
  -2   8   1   11.93    0.69
   2   8  -1   10.41    0.58
  -2   8   1   10.68    0.50
   2   8  -1    9.82    0.80
   1  -8  -1   20.06    0.86
  -1  -8   1   19.99    1.28
   1  -8  -1   19.92    1.10
  -1  -8   1   20.84    0.89
   1  -8  -1   19.81    0.94
  -1   8   1   19.62    0.90
   1   8  -1   19.11    1.07
   1   8  -1   20.93    0.90
  -1   8   1   21.25    0.82
   1   8  -1   20.48    0.78
   0  -8   1   21.28    1.19
   0  -8  -1   21.28    0.91
   0  -8   1   20.52    0.91
   0  -8  -1   19.84    1.20
   0   8  -1   20.55    1.29
   0   8  -1   22.11    0.94
   0   8   1   25.13    1.88
   0   8  -1   20.80    0.82
   0   8   1   21.08    0.94
   0   8   1   21.04    0.84
  -1  -8  -1    3.18    0.62
  -1  -8  -1    3.08    0.35
   1  -8   1    3.74    0.34
   1  -8   1    2.69    0.46
   1   8   1    2.82    0.28
   1   8   1    2.63    0.39
  -1   8  -1    2.71    0.45
  -1   8  -1    3.09    0.27
   1   8   1    2.98    0.49
  -2  -8  -1    5.66    0.92
   2  -8   1    5.59    0.40
   2  -8   1    5.89    0.55
  -2  -8  -1    5.88    0.44
   2   8   1    5.57    0.36
  -2   8  -1    5.56    0.34
   2   8   1    5.32    0.73
   2   8   1    5.59    0.44
   3  -8   1   14.44    0.66
  -3  -8  -1   14.78    1.23
  -3  -8  -1   14.69    0.71
   3  -8   1   14.20    0.71
   3   8   1   14.01    0.69
  -3   8  -1   14.07    0.61
  -4  -8  -1    0.79    0.21
   4  -8   1    0.72    0.17
   4  -8   1    1.02    0.25
  -4  -8  -1    0.48    0.52
   4   8   1    1.01    0.20
  -4   8  -1    0.61    0.13
   5  -8   1    0.00    0.13
  -5  -8  -1   -0.81    0.45
  -5  -8  -1   -0.13    0.17
   5   8   1    0.30    0.16
  -6  -8  -1   10.69    0.57
  -6  -8  -1   13.18    1.01
   6   8   1   11.09    0.51
  -6   8  -1   11.63    0.46
  -2  -9   1    5.07    0.33
   2  -9  -1    4.04    0.28
  -2  -9   1    4.59    0.54
  -2   9   1    3.76    0.28
   1  -9  -1    0.60    0.22
   1  -9  -1    0.84    0.17
  -1  -9   1    0.66    0.27
   1   9  -1    1.15    0.21
  -1   9   1    0.80    0.17
   0  -9   1    1.99    0.25
   0  -9  -1    1.42    0.29
   0  -9   1    2.39    0.40
   0   9   1    1.74    0.26
   1  -9   1    0.69    0.15
   1  -9   1    1.12    0.27
  -1  -9  -1    1.54    0.32
   1   9   1    0.96    0.32
  -2  -9  -1   24.01    1.10
  -2  -9  -1   23.95    0.89
  -2   9  -1   21.68    0.85
 -13   0   2    3.53    0.32
  13   0  -2    2.49    0.40
 -12   0   2   79.90    2.79
  12   0  -2   80.86    3.01
  12   0  -2   80.30    2.97
 -11   0   2    6.10    0.41
  11   0  -2    5.47    0.68
  11   0  -2    5.86    0.67
  10   0  -2   25.76    1.31
 -10   0   2   23.73    0.96
  10   0  -2   24.63    1.32
  10   0  -2   24.44    1.11
   9   0  -2    2.99    0.49
   9   0  -2    3.27    0.48
   9   0  -2    3.64    0.63
  -9   0   2    3.62    0.33
   9   0  -2    4.40    0.70
   8   0  -2   65.88    2.39
   8   0  -2   67.90    2.43
  -8   0   2   63.97    2.25
   8   0  -2   67.77    2.70
   8   0  -2   64.47    2.60
   7   0  -2   73.22    2.64
   7   0  -2   64.98    2.46
   7   0  -2   70.78    2.44
  -7   0   2   66.36    2.30
   7   0  -2   64.17    2.67
  -5   0   2  459.49   15.06
  -4   0   2    0.35    0.10
  -3   0   2    0.65    0.07
  -3   0   2    0.62    0.09
  -2   0   2   33.80    1.14
   1   0  -2  235.92    7.27
  -1   0   2  207.76    7.26
   0   0  -2    6.04    0.21
   0   0  -2    6.13    0.24
   0   0   2    5.89    0.21
   0   0  -2    5.67    0.22
   0   0   2    6.06    0.24
   1   0   2    0.72    0.06
  -1   0  -2    0.71    0.07
   1   0   2    0.53    0.10
   1   0   2    0.67    0.08
   1   0   2    0.52    0.08
  -1   0  -2    0.78    0.09
  -2   0  -2  445.19   15.17
   2   0   2  508.23   15.18
   2   0   2  444.55   15.16
   2   0   2  460.47   15.20
  -3   0  -2  207.27    6.64
   3   0   2  207.84    6.64
  -3   0  -2  204.53    6.66
  -3   0  -2  199.67    6.66
   3   0   2  197.68    6.61
   3   0   2  195.64    6.64
  -4   0  -2  106.15    3.53
   4   0   2  100.29    3.45
   4   0   2  102.18    3.48
  -4   0  -2  105.02    3.51
  -4   0  -2  112.87    3.53
   4   0   2  104.81    3.47
  -5   0  -2    2.64    0.22
  -5   0  -2    2.57    0.29
  -5   0  -2    2.67    0.22
  -5   0  -2    2.18    0.21
   5   0   2    2.38    0.26
   5   0   2    2.67    0.15
   6   0   2   41.14    1.66
   6   0   2   40.08    1.58
  -6   0  -2   43.65    1.50
  -6   0  -2   41.05    1.47
  -6   0  -2   45.10    1.53
   7   0   2   -0.04    0.22
   7   0   2    0.04    0.30
   7   0   2   -0.01    0.27
  -7   0  -2    0.24    0.20
  -7   0  -2    0.26    0.12
   8   0   2  191.91    6.39
  -8   0  -2  189.19    6.21
  -8   0  -2  188.83    6.32
   8   0   2  193.40    6.37
   8   0   2  170.67    6.69
   9   0   2   75.12    2.77
   9   0   2   70.15    2.66
  -9   0  -2   72.33    2.49
   9   0   2   70.81    2.88
  10   0   2    9.73    0.86
  10   0   2   10.17    0.66
  10   0   2   10.70    0.74
 -10   0  -2    8.87    0.48
  10   0   2    9.91    0.95
  11   0   2   77.90    3.14
 -11   0  -2   87.10    2.92
  11   0   2   84.87    3.19
  11   0   2   88.25    3.25
 -12   0  -2    2.84    0.28
  12   0   2    2.09    0.36
  12   0   2    2.69    0.36
 -13   0  -2    0.73    0.17
  13   0   2    0.64    0.24
  13  -1  -2    1.03    0.24
 -13  -1   2    0.98    0.18
  13   1  -2    1.02    0.23
 -13   1   2    0.93    0.23
  12  -1  -2   57.81    2.23
 -12  -1   2   56.50    2.01
 -12   1   2   56.70    2.00
  12   1  -2   57.92    2.25
  12   1  -2   55.50    2.22
 -11  -1   2   28.40    1.11
  11  -1  -2   29.37    1.40
  11   1  -2   28.27    1.39
  11   1  -2   28.01    1.43
 -11   1   2   28.60    1.09
 -10  -1   2   14.14    0.69
  10  -1  -2   14.12    0.81
  10  -1  -2   16.26    1.00
  10  -1  -2   14.18    1.04
 -10   1   2   15.71    0.67
  10   1  -2   16.97    1.08
  10   1  -2   14.35    0.83
  10   1  -2   16.31    0.83
  10   1  -2   16.01    1.00
   9  -1  -2   38.59    1.55
   9  -1  -2   39.15    1.75
  -9  -1   2   38.36    1.42
   9  -1  -2   39.03    1.76
   9   1  -2   38.92    1.56
  -9   1   2   37.72    1.38
   9   1  -2   37.98    1.75
   9   1  -2   39.27    1.56
   8  -1  -2   67.00    2.47
   8  -1  -2   67.85    2.82
  -8  -1   2   66.88    2.34
   8   1  -2   68.29    2.47
   7  -1  -2    3.48    0.44
   7  -1  -2    2.89    0.49
   7  -1  -2    2.50    1.15
  -7  -1   2    3.50    0.45
   7  -1  -2    4.13    0.56
  -7  -1   2    3.95    0.31
   7   1  -2    4.06    0.47
   7   1  -2    4.23    0.41
   7   1  -2    3.96    0.80
  -6  -1   2   51.73    1.77
  -6  -1   2   50.56    1.81
   6   1  -2   58.45    2.42
   6   1  -2   48.24    2.06
  -6   1   2   52.90    1.77
   6   1  -2   46.89    1.90
  -6   1   2   47.31    1.78
  -5  -1   2  122.05    4.03
  -5  -1   2  122.87    3.97
  -5   1   2  109.08    3.98
  -4  -1   2   66.75    2.28
  -4  -1   2   68.44    2.33
   4   1  -2   66.72    2.21
   4   1  -2   66.17    2.22
  -3  -1   2    1.33    0.18
  -3  -1   2    1.35    0.15
   3   1  -2    1.18    0.09
   3   1  -2    1.19    0.06
   3   1  -2    1.28    0.07
  -2  -1   2  255.30    7.53
  -2  -1   2  239.23    7.50
   2   1  -2  206.11    7.48
   2   1  -2  196.46    7.46
   2   1  -2  230.79    7.48
   2   1  -2  242.96    7.48
  -1  -1   2   58.77    1.94
  -1  -1   2   61.63    1.96
   1   1  -2   52.23    1.95
   1   1  -2   57.60    1.93
   1   1  -2   60.73    1.94
   1   1  -2   57.93    1.93
   0  -1   2   82.42    2.62
   0  -1  -2   78.23    2.57
   0  -1  -2   80.92    2.59
   0  -1  -2   79.89    2.58
   0   1   2   80.46    2.58
   0   1  -2   76.29    2.59
   0   1   2   71.12    2.64
   0   1  -2   78.55    2.60
  -1  -1  -2  125.57    3.98
   1  -1   2  123.63    3.98
   1  -1   2  132.80    4.00
  -1  -1  -2  123.92    4.00
   1  -1   2  120.93    3.98
  -1   1  -2  102.02    4.03
  -1   1  -2  122.37    3.98
  -1   1  -2  122.29    3.99
   1   1   2  118.26    3.99
   1   1   2  120.09    3.98
   1   1   2  120.59    4.03
   2  -1   2  581.43   18.97
  -2  -1  -2  575.08   18.97
   2  -1   2  519.50   18.95
  -2  -1  -2  653.68   18.99
   2  -1   2  660.94   18.96
  -2  -1  -2  615.19   19.04
  -2   1  -2  569.67   18.96
   2   1   2  538.70   18.97
   2   1   2  550.75   18.98
  -2   1  -2  543.71   19.03
   3  -1   2   11.75    0.44
  -3  -1  -2   11.22    0.49
   3  -1   2   11.88    0.41
  -3  -1  -2   11.98    0.49
   3  -1   2   10.90    0.42
  -3  -1  -2   12.14    0.46
  -3   1  -2   11.03    0.47
   3   1   2   12.04    0.43
  -3   1  -2   11.87    0.52
  -3   1  -2   12.02    0.45
   3   1   2   11.81    0.45
   3   1   2   12.12    0.45
  -4  -1  -2    0.43    0.10
  -4  -1  -2    0.51    0.12
  -4  -1  -2    0.62    0.13
   4  -1   2    0.34    0.09
   4  -1   2    0.62    0.09
  -4   1  -2    0.40    0.11
   4   1   2    0.50    0.08
  -4   1  -2    0.51    0.13
   4   1   2    0.05    0.17
   4   1   2    0.58    0.12
  -4   1  -2    0.29    0.14
   4   1   2    0.52    0.09
   4   1   2    0.64    0.24
  -5  -1  -2   54.27    1.88
  -5  -1  -2   48.39    1.82
  -5  -1  -2   54.60    1.85
   5   1   2   53.81    1.76
  -5   1  -2   55.25    1.83
  -5   1  -2   50.85    1.79
  -5   1  -2   52.48    1.88
  -5   1  -2   55.73    1.88
   5   1   2   50.11    1.80
   5   1   2   53.14    1.80
  -6  -1  -2   15.40    0.60
   6  -1   2   13.24    0.72
  -6  -1  -2   14.27    0.62
   6  -1   2   13.18    0.93
  -6  -1  -2   14.70    0.70
   6   1   2   14.28    0.53
  -6   1  -2   13.48    0.55
   6   1   2   12.20    0.79
   6   1   2   13.75    0.71
   6   1   2   14.92    1.01
  -7  -1  -2    5.81    0.33
  -7  -1  -2    4.94    0.55
  -7  -1  -2    5.66    0.42
   7  -1   2    4.36    0.59
   7  -1   2    5.05    0.47
   7  -1   2    5.02    0.74
   7   1   2    4.25    0.70
   7   1   2    5.36    0.49
  -7   1  -2    5.72    0.29
   7   1   2    5.87    0.58
  -7   1  -2    6.13    0.50
   8  -1   2   29.97    1.24
  -8  -1  -2   29.02    1.23
   8  -1   2   26.63    1.40
  -8  -1  -2   30.94    1.13
   8   1   2   31.86    1.31
  -8   1  -2   30.08    1.08
   8   1   2   29.32    1.29
   8   1   2   30.42    1.43
  -9  -1  -2    3.07    0.47
   9  -1   2    4.49    0.72
   9  -1   2    4.90    0.69
   9  -1   2    3.28    0.52
   9  -1   2    3.70    0.43
  -9  -1  -2    3.73    0.33
   9   1   2    3.87    0.68
  -9   1  -2    3.77    0.27
   9   1   2    3.27    0.54
   9   1   2    3.86    0.52
   9   1   2    3.92    0.67
  10  -1   2    0.46    0.36
  10  -1   2    0.39    0.37
  10  -1   2    0.61    0.28
 -10  -1  -2    0.05    0.14
  10   1   2    0.44    0.29
 -10   1  -2    0.35    0.14
  10   1   2    0.02    0.32
  10   1   2    0.19    0.34
 -11  -1  -2   44.56    1.62
  11  -1   2   43.28    1.71
  11   1   2   42.49    2.26
  11   1   2   45.08    1.94
 -11   1  -2   45.26    1.59
  12  -1   2    7.17    0.64
 -12  -1  -2    7.76    0.43
  12   1   2    7.65    0.49
 -12   1  -2    7.67    0.58
  12   1   2    8.86    0.68
  12   1   2    6.54    0.63
 -13  -1  -2    1.34    0.19
  13  -1   2    0.96    0.23
 -13   1  -2    0.98    0.19
  13   1   2    1.09    0.25
 -13  -2   2    1.92    0.25
  13   2  -2    2.08    0.38
  13   2  -2    1.18    0.30
 -12  -2   2   65.06    2.28
  12  -2  -2   64.96    2.44
  12   2  -2   64.68    2.51
  12   2  -2   65.82    2.46
 -11  -2   2    3.57    0.33
  11  -2  -2    4.17    0.56
 -11   2   2    4.02    0.37
  11   2  -2    4.11    0.45
 -10  -2   2    5.84    0.41
  10  -2  -2    6.00    0.71
  10   2  -2    5.82    0.73
  10   2  -2    6.04    0.51
  10   2  -2    6.36    0.55
 -10   2   2    6.31    0.41
  10   2  -2    5.55    0.73
  -9  -2   2   15.52    0.73
   9  -2  -2   16.61    1.05
   9  -2  -2   16.70    0.93
   9   2  -2   15.83    0.86
   9   2  -2   17.04    0.88
   9   2  -2   16.09    1.02
  -9   2   2   16.06    0.70
   8  -2  -2   26.16    1.33
  -8  -2   2   27.88    1.04
  -8  -2   2   25.47    1.20
   8  -2  -2   25.96    1.22
   8   2  -2   24.88    1.33
   8   2  -2   26.34    1.16
   8   2  -2   25.97    1.15
  -7  -2   2   21.78    0.84
   7  -2  -2   20.99    0.95
  -7  -2   2   20.14    0.93
   7  -2  -2   21.27    1.16
   7   2  -2   20.50    0.96
   7   2  -2   20.45    1.15
   7   2  -2   19.79    0.98
  -6  -2   2   34.53    1.33
  -6  -2   2   36.37    1.29
  -6  -2   2   36.39    1.44
   6  -2  -2   33.35    1.64
   6  -2  -2   34.23    1.42
   6   2  -2   35.04    1.61
   6   2  -2   34.01    1.40
   6   2  -2   35.66    1.39
  -5  -2   2  327.39   10.79
  -5  -2   2  344.51   10.84
  -5  -2   2  311.72   10.73
   5   2  -2  321.34   10.69
  -4  -2   2    1.87    0.21
  -4  -2   2    1.66    0.22
  -4  -2   2    1.77    0.36
   4   2  -2    1.58    0.11
   4   2  -2    1.69    0.13
  -3  -2   2   54.71    1.87
  -3   2   2   56.75    1.79
   3   2  -2   54.13    1.80
   3   2  -2   51.76    1.82
   3   2  -2   51.86    1.84
  -2  -2   2   34.62    1.21
  -2  -2   2   34.31    1.24
   2   2  -2   32.31    1.19
   2   2  -2   35.36    1.18
  -2   2   2   34.93    1.16
  -1  -2   2   29.12    1.07
   1  -2  -2   29.79    0.99
   1  -2  -2   30.41    0.98
  -1  -2   2   28.62    1.05
  -1   2   2   30.20    1.01
   1   2  -2   28.91    1.04
   1   2  -2   29.79    1.02
   0  -2   2   63.46    2.20
   0  -2  -2   64.10    2.18
   0  -2  -2   63.21    2.16
   0  -2  -2   68.29    2.17
   0   2  -2   65.27    2.19
   0   2   2   66.25    2.21
   0   2   2   69.00    2.19
   0   2  -2   63.79    2.21
  -1  -2  -2   42.82    1.41
  -1  -2  -2   40.54    1.38
   1  -2   2   41.31    1.41
   1  -2   2   38.68    1.38
   1  -2   2   39.62    1.39
  -1   2  -2   43.43    1.42
  -1   2  -2   40.01    1.39
   1   2   2   41.76    1.41
   1   2   2   37.52    1.48
   1   2   2   41.65    1.39
   2  -2   2  294.92   10.16
  -2  -2  -2  314.43   10.20
   2  -2   2  320.67   10.20
  -2  -2  -2  322.01   10.22
  -2   2  -2  318.58   10.21
   2   2   2  304.50   10.20
  -2   2  -2  316.99   10.19
   2   2   2  297.75   10.18
   2   2   2  307.24   10.27
  -3  -2  -2    0.21    0.11
  -3  -2  -2   -0.07    0.11
   3  -2   2    0.22    0.09
   3  -2   2    0.16    0.07
  -3  -2  -2    0.11    0.08
   3   2   2    0.27    0.08
  -3   2  -2    0.21    0.08
   3   2   2   -0.04    0.22
  -3   2  -2    0.32    0.12
   3   2   2    0.16    0.06
   3   2   2    0.12    0.06
  -4  -2  -2   55.91    1.92
  -4  -2  -2   55.07    1.89
   4   2   2   54.03    1.84
   4   2   2   54.12    1.87
  -4   2  -2   56.52    1.87
   4   2   2   56.81    1.86
  -4   2  -2   52.81    1.93
  -4   2  -2   50.18    2.01
  -5  -2  -2    0.43    0.17
  -5  -2  -2    0.27    0.13
  -5  -2  -2    0.56    0.15
   5   2   2    0.40    0.07
  -5   2  -2    0.51    0.24
   5   2   2    0.41    0.10
   5   2   2    0.87    0.24
  -5   2  -2    0.79    0.18
   5   2   2    0.43    0.09
  -5   2  -2    0.59    0.22
  -6  -2  -2   20.91    0.91
   6  -2   2   23.16    1.02
   6  -2   2   22.42    1.10
  -6  -2  -2   24.55    0.95
  -6  -2  -2   23.78    1.00
  -6   2  -2   22.71    0.86
  -6   2  -2   24.69    0.98
   6   2   2   23.46    1.07
  -6   2  -2   24.77    1.16
   6   2   2   23.81    1.05
   6   2   2   24.33    0.82
   6   2   2   24.64    0.88
   6   2   2   21.48    1.22
   7  -2   2    0.77    0.36
   7  -2   2    0.47    0.24
  -7  -2  -2    1.11    0.29
  -7  -2  -2    0.59    0.20
   7  -2   2    0.89    0.42
  -7  -2  -2    0.81    0.19
   7   2   2    0.79    0.14
  -7   2  -2    0.85    0.15
   7   2   2    1.39    0.27
   7   2   2    0.56    0.38
   7   2   2    0.66    0.29
   8  -2   2  123.06    4.14
   8  -2   2  118.86    4.08
  -8  -2  -2  113.52    4.13
  -8  -2  -2  116.25    4.09
  -8  -2  -2  120.99    4.01
   8  -2   2  119.83    4.15
   8   2   2  110.74    4.24
  -8   2  -2  117.47    3.93
   8   2   2  117.96    4.14
   8   2   2  116.17    4.16
   8   2   2  117.35    4.33
   9  -2   2   63.05    2.31
   9  -2   2   62.16    2.52
   9  -2   2   59.66    2.24
   9  -2   2   63.63    2.30
  -9  -2  -2   60.36    2.17
  -9  -2  -2   51.21    2.49
   9   2   2   63.11    2.41
   9   2   2   61.40    2.33
  -9   2  -2   59.31    2.10
   9   2   2   61.18    2.50
   9   2   2   61.74    2.30
 -10  -2  -2    1.97    0.28
  10  -2   2    1.87    0.38
  10  -2   2    3.40    0.67
 -10  -2  -2    2.57    0.61
  10   2   2    1.69    0.34
  10   2   2    1.84    0.34
 -10   2  -2    2.16    0.25
  10   2   2    2.21    0.44
  11  -2   2   41.16    1.53
  11  -2   2   38.84    1.70
 -11  -2  -2   38.31    1.45
  11   2   2   38.23    1.70
  11   2   2   38.02    1.54
 -11   2  -2   39.44    1.42
  11   2   2   40.14    1.55
  12  -2   2    0.77    0.26
 -12  -2  -2    1.77    0.25
 -12   2  -2    1.33    0.18
  12   2   2    1.53    0.34
  12   2   2    1.31    0.32
  12  -3  -2    0.78    0.30
 -12  -3   2    0.62    0.18
  12   3  -2    0.62    0.27
  12   3  -2    0.87    0.26
 -12   3   2    0.60    0.24
 -11  -3   2   42.10    1.52
  11  -3  -2   39.85    1.68
  11   3  -2   40.29    1.69
  11   3  -2   40.76    1.60
 -11   3   2   42.14    1.48
  11   3  -2   42.41    1.82
  10  -3  -2    1.32    0.37
 -10  -3   2    1.14    0.22
 -10   3   2    1.33    0.22
  10   3  -2    1.11    0.26
  10   3  -2    1.42    0.38
   9  -3  -2   65.47    2.55
  -9  -3   2   65.98    2.30
  -9  -3   2   62.18    2.55
   9   3  -2   62.50    2.42
  -9   3   2   64.99    2.25
   9   3  -2   64.70    2.56
   8  -3  -2   35.95    1.42
  -8  -3   2   36.10    1.51
  -8  -3   2   35.43    1.36
   8  -3  -2   36.49    1.65
   8   3  -2   34.56    1.46
   8   3  -2   35.17    1.65
   8   3  -2   36.40    1.50
   7  -3  -2   21.79    1.52
  -7  -3   2   20.26    0.94
   7  -3  -2   19.78    0.93
  -7  -3   2   19.52    0.84
  -7  -3   2   19.80    1.05
   7   3  -2   17.54    0.94
   7   3  -2   19.57    0.95
   7   3  -2   20.89    1.19
   7   3  -2   20.32    1.01
  -6  -3   2   21.52    0.97
  -6  -3   2   19.20    0.81
   6  -3  -2   19.64    0.86
   6  -3  -2   18.70    1.42
   6  -3  -2   18.66    0.95
   6  -3  -2   19.42    1.18
  -6  -3   2   19.79    0.89
   6   3  -2   20.13    0.75
   6   3  -2   20.27    0.96
   6   3  -2   18.99    0.90
   6   3  -2   19.01    0.92
   6   3  -2   22.23    1.34
   5  -3  -2  117.41    4.32
  -5  -3   2  123.76    4.08
  -5  -3   2  116.43    4.12
   5  -3  -2  115.39    4.10
  -5  -3   2  128.79    4.19
   5   3  -2  118.53    4.14
   5   3  -2  121.52    3.99
   5   3  -2  123.23    4.42
   5   3  -2  121.24    4.19
   5   3  -2  122.36    4.04
  -4  -3   2  104.46    3.49
  -4  -3   2  104.00    3.51
  -4  -3   2  100.33    3.42
   4   3  -2  100.26    3.44
   4   3  -2   97.96    3.46
   4   3  -2  101.28    3.37
   4   3  -2  101.45    3.53
   4   3  -2  101.75    3.40
  -3  -3   2    4.94    0.32
   3   3  -2    4.74    0.24
   3   3  -2    4.21    0.40
   3   3  -2    4.61    0.33
  -3   3   2    5.26    0.32
   3   3  -2    4.87    0.27
  -2  -3   2    0.08    0.09
  -2  -3   2   -0.07    0.11
   2   3  -2    0.08    0.08
   2   3  -2    0.11    0.14
   2   3  -2   -0.01    0.22
  -2   3   2   -0.11    0.09
  -2   3   2    0.03    0.22
   2   3  -2   -0.10    0.06
  -1  -3   2   33.52    1.26
  -1  -3   2   34.48    1.23
   1  -3  -2   34.59    1.16
   1  -3  -2   33.26    1.16
   1   3  -2   32.68    1.23
   1   3  -2   33.51    1.22
  -1   3   2   37.09    1.21
  -1   3   2   35.35    1.26
   1   3  -2   33.86    1.21
   0  -3   2   42.01    1.55
   0  -3   2   43.83    1.53
   0  -3  -2   44.06    1.48
   0  -3  -2   45.14    1.51
   0   3  -2   43.63    1.52
   0   3   2   44.03    1.52
   0   3   2   43.68    1.55
   0   3  -2   45.12    1.56
  -1  -3  -2   34.12    1.18
   1  -3   2   33.61    1.16
  -1  -3  -2   34.14    1.16
   1  -3   2   31.57    1.16
   1  -3   2   32.32    1.19
  -1   3  -2   32.90    1.17
   1   3   2   34.13    1.17
   1   3   2   35.91    1.20
   1   3   2   31.97    1.19
  -1   3  -2   30.64    1.18
  -2  -3  -2   29.36    1.06
  -2  -3  -2   27.28    1.03
   2  -3   2   28.99    1.03
   2  -3   2   29.61    0.97
  -2  -3  -2   27.68    1.04
   2   3   2   30.29    1.03
  -2   3  -2   28.61    1.03
   2   3   2   28.02    1.17
  -2   3  -2   28.39    1.07
  -2   3  -2   28.14    1.05
   2   3   2   28.07    1.16
   2   3   2   29.49    1.05
  -3  -3  -2   48.71    1.68
  -3  -3  -2   46.46    1.64
  -3  -3  -2   46.19    1.65
   3  -3   2   45.84    1.58
   3  -3   2   47.74    1.59
  -3   3  -2   46.09    1.64
   3   3   2   45.37    1.76
   3   3   2   49.33    1.75
  -3   3  -2   46.56    1.64
  -3   3  -2   47.81    1.71
   3   3   2   47.90    1.66
   3   3   2   47.35    1.62
   3   3   2   46.79    1.65
  -4  -3  -2   21.73    0.87
   4  -3   2   21.25    0.93
  -4  -3  -2   22.22    0.85
  -4  -3  -2   21.98    0.90
   4   3   2   22.39    0.86
  -4   3  -2   21.74    0.85
  -4   3  -2   24.49    0.88
   4   3   2   22.30    0.98
   4   3   2   22.83    0.82
   4   3   2   22.52    0.84
  -4   3  -2   18.93    1.12
   4   3   2   23.40    0.89
   5  -3   2    6.27    0.43
  -5  -3  -2    6.13    0.38
  -5  -3  -2    5.78    0.40
   5  -3   2    6.27    0.52
  -5  -3  -2    5.65    0.37
   5  -3   2    5.46    0.73
   5  -3   2    6.02    0.60
   5   3   2    5.78    0.29
   5   3   2    5.79    0.48
  -5   3  -2    5.45    0.47
   5   3   2    4.53    0.70
  -5   3  -2    5.60    0.35
   5   3   2    5.59    0.32
   5   3   2    5.21    0.59
   5   3   2    5.69    0.76
   6  -3   2   15.85    0.99
   6  -3   2   15.57    0.72
   6  -3   2   14.81    0.82
  -6  -3  -2   14.94    0.70
  -6  -3  -2   19.49    2.56
  -6  -3  -2   15.39    0.75
   6   3   2   15.53    1.20
  -6   3  -2   15.20    0.62
   6   3   2   14.29    0.80
   6   3   2   15.29    0.90
   6   3   2   14.37    0.89
   6   3   2   16.18    0.99
   6   3   2   15.50    0.59
   6   3   2   15.73    0.66
  -7  -3  -2   12.20    0.65
   7  -3   2   11.94    0.68
  -7  -3  -2   12.22    0.62
  -7  -3  -2   12.35    0.71
  -7   3  -2   11.94    0.51
   7   3   2   11.83    1.10
   7   3   2   11.30    0.75
   7   3   2   11.65    0.87
   7   3   2   12.13    0.74
   7   3   2   12.45    0.53
   8  -3   2   56.29    2.15
  -8  -3  -2   57.43    2.22
  -8  -3  -2   57.58    2.18
   8  -3   2   57.02    2.19
   8  -3   2   58.82    2.39
  -8  -3  -2   62.79    2.12
   8   3   2   57.30    2.39
   8   3   2   58.79    2.26
   8   3   2   57.23    2.20
  -8   3  -2   57.09    2.00
  -9  -3  -2   17.04    1.11
   9  -3   2   17.77    1.11
  -9  -3  -2   18.11    0.80
  -9  -3  -2   19.09    1.00
   9  -3   2   18.51    0.87
   9   3   2   16.72    0.95
  -9   3  -2   17.65    0.70
   9   3   2   17.87    0.92
   9   3   2   17.99    1.12
 -10  -3  -2    1.14    0.20
  10   3   2    1.15    0.27
 -10   3  -2    1.12    0.16
  10   3   2    0.63    0.26
 -11  -3  -2    5.37    0.36
  11  -3   2    5.28    0.58
  11   3   2    4.14    0.60
  11   3   2    5.01    0.48
 -11   3  -2    5.16    0.32
 -12  -3  -2   30.64    1.09
  12  -3   2   28.33    1.48
 -12   3  -2   29.40    1.08
  12   3   2   28.80    1.19
  12   3   2   31.68    1.32
  12   3   2   28.80    1.28
 -12  -4   2   23.04    0.93
 -12  -4   2   21.92    0.86
  12   4  -2   24.32    1.05
 -11  -4   2    2.22    0.27
 -11  -4   2    2.53    0.38
  11   4  -2    2.69    0.37
  11   4  -2    2.10    0.40
 -11   4   2    2.70    0.36
  11   4  -2    2.76    0.47
 -10  -4   2    0.72    0.17
 -10   4   2    0.87    0.19
  10   4  -2    0.63    0.36
  10   4  -2    1.21    0.40
  10   4  -2    0.34    0.21
  -9  -4   2    9.36    0.50
  -9  -4   2    9.04    0.99
  -9   4   2    8.13    0.47
   9   4  -2    9.17    0.64
   9   4  -2    9.26    0.87
  -8  -4   2    6.32    0.65
  -8  -4   2    4.87    0.59
  -8  -4   2    4.92    0.39
   8  -4  -2    5.12    0.69
   8   4  -2    4.45    0.65
  -8   4   2    4.29    0.42
   8   4  -2    4.62    0.48
   8   4  -2    4.47    0.51
   7  -4  -2    2.18    0.43
  -7  -4   2    1.87    0.38
  -7  -4   2    1.85    0.28
  -7  -4   2    1.38    0.31
   7  -4  -2    1.06    0.39
  -7   4   2    1.35    0.29
   7   4  -2    1.45    0.30
   7   4  -2    1.44    0.20
   7   4  -2    1.43    0.31
  -6  -4   2   18.91    0.91
  -6  -4   2   17.81    0.85
   6  -4  -2   15.03    1.12
  -6  -4   2   17.28    0.76
   6  -4  -2   18.24    0.79
  -6   4   2   17.13    0.83
   6   4  -2   18.46    0.90
   6   4  -2   17.63    0.62
   6   4  -2   17.21    0.85
   6   4  -2   17.12    0.70
   5  -4  -2  148.22    5.21
  -5  -4   2  146.06    6.59
  -5  -4   2  152.26    5.18
  -5  -4   2  150.15    5.06
   5  -4  -2  156.47    5.30
  -5  -4   2  156.60    5.15
   5  -4  -2  154.14    5.35
   5   4  -2  152.12    5.20
  -5   4   2  145.44    5.06
   5   4  -2  150.72    5.14
   5   4  -2  148.02    4.99
   5   4  -2  146.75    5.04
   4  -4  -2   15.53    0.95
  -4  -4   2   14.16    2.65
   4  -4  -2   12.57    0.66
   4  -4  -2   13.10    0.90
  -4  -4   2   13.77    0.69
  -4  -4   2   13.43    0.65
   4   4  -2   13.77    0.71
   4   4  -2   13.07    0.54
   4   4  -2   14.41    0.95
   4   4  -2   13.70    0.60
   4   4  -2   14.13    0.71
   4   4  -2   13.44    0.59
  -4   4   2   11.56    0.73
  -3  -4   2   28.77    2.57
   3  -4  -2   20.71    1.45
  -3  -4   2   23.36    0.93
  -3  -4   2   21.89    1.01
   3  -4  -2   24.31    1.21
   3  -4  -2   22.51    0.99
  -3  -4   2   22.38    0.96
  -3   4   2   23.71    0.99
  -3   4   2   21.16    0.92
   3   4  -2   22.26    0.86
   3   4  -2   22.46    1.01
   3   4  -2   23.81    0.87
   3   4  -2   22.84    0.89
   3   4  -2   23.34    1.00
  -2  -4   2   77.73    2.56
  -2  -4   2   71.21    2.58
   2  -4  -2   70.55    2.76
  -2  -4   2   71.37    2.62
  -2   4   2   71.61    2.52
   2   4  -2   76.08    2.51
   2   4  -2   75.63    2.55
  -2   4   2   75.64    2.56
   2   4  -2   72.93    2.51
   2   4  -2   73.25    2.62
   2   4  -2   70.05    2.61
   1  -4  -2   21.85    0.75
  -1  -4   2   20.62    0.88
  -1  -4   2   22.61    0.85
   1  -4  -2   20.35    0.77
  -1   4   2   22.38    0.85
   1   4  -2   21.68    0.87
  -1   4   2   21.55    0.93
   1   4  -2   21.45    0.99
  -1   4   2   23.28    0.86
   1   4  -2   22.49    0.84
   1   4  -2   20.93    0.83
   0  -4  -2   27.32    1.00
   0  -4  -2   26.96    0.95
   0  -4   2   27.13    1.06
   0  -4  -2   27.28    0.97
   0  -4   2   27.84    1.02
   0   4  -2   26.65    1.04
   0   4   2   27.28    1.04
   0   4   2   32.88    1.47
   0   4   2   28.73    1.09
   0   4  -2   28.55    1.05
   0   4  -2   28.25    1.08
   1  -4   2  103.97    3.44
  -1  -4  -2  100.81    3.43
  -1  -4  -2  102.70    3.40
   1  -4   2   95.46    4.24
   1  -4   2   91.50    3.40
   1  -4   2  101.68    3.54
  -1   4  -2  106.03    3.44
  -1   4  -2  105.11    3.45
   1   4   2  104.28    3.45
  -1   4  -2  104.05    3.50
   1   4   2  103.41    3.62
   1   4   2  105.39    3.45
   1   4   2   93.43    3.70
   1   4   2  104.81    3.48
   2  -4   2  151.98    5.08
  -2  -4  -2  154.27    5.10
  -2  -4  -2  135.60    7.28
  -2  -4  -2  143.62    5.21
   2  -4   2  146.28    5.46
   2  -4   2  149.08    5.27
   2  -4   2  151.50    5.18
  -2  -4  -2  164.01    5.14
  -2  -4  -2  150.08    5.13
   2   4   2  153.41    5.14
   2   4   2  157.65    5.13
  -2   4  -2  152.60    5.11
  -2   4  -2  162.14    5.14
  -2   4  -2  164.02    5.20
   2   4   2  155.75    5.12
   3  -4   2   16.23    1.12
  -3  -4  -2   18.36    0.75
  -3  -4  -2   16.96    2.01
  -3  -4  -2   17.57    0.71
   3  -4   2   16.72    0.80
  -3  -4  -2   17.73    0.69
   3  -4   2   17.41    0.93
   3  -4   2   16.12    0.86
  -3   4  -2   16.82    0.84
   3   4   2   18.33    0.73
   3   4   2   18.94    0.74
   3   4   2   16.08    0.68
  -3   4  -2   17.13    0.74
   3   4   2   18.20    1.02
   4  -4   2   37.56    1.65
   4  -4   2   36.27    1.45
  -4  -4  -2   36.54    2.50
   4  -4   2   37.89    1.57
  -4  -4  -2   36.67    1.42
  -4  -4  -2   38.50    1.39
   4  -4   2   34.21    1.41
  -4  -4  -2   37.39    1.36
   4   4   2   37.68    1.55
  -4   4  -2   37.06    1.35
  -4   4  -2   40.36    1.45
   4   4   2   38.43    1.52
   4   4   2   37.06    1.37
   4   4   2   38.28    1.34
   4   4   2   37.96    1.38
  -5  -4  -2    0.31    0.14
   5  -4   2    0.48    0.47
  -5  -4  -2   -3.13    2.02
   5  -4   2    0.28    0.29
  -5  -4  -2    0.38    0.15
  -5  -4  -2    0.39    0.15
   5  -4   2    0.15    0.18
   5  -4   2    0.94    0.31
  -5   4  -2    0.31    0.14
   5   4   2    0.21    0.14
   5   4   2    0.11    0.23
   5   4   2    0.74    0.40
   5   4   2    0.78    0.26
   5   4   2    0.35    0.10
  -6  -4  -2    0.17    0.16
   6  -4   2    0.02    0.30
   6  -4   2    0.30    0.20
   6  -4   2    0.20    0.24
   6  -4   2   -0.43    0.27
  -6  -4  -2   -0.05    0.16
  -6  -4  -2   -0.01    0.19
   6   4   2    0.04    0.25
   6   4   2   -0.31    0.27
   6   4   2    0.01    0.11
   6   4   2    0.08    0.12
   6   4   2   -0.44    0.30
   7  -4   2    1.57    0.35
  -7  -4  -2    1.29    0.28
   7  -4   2    0.73    0.34
  -7  -4  -2    0.74    0.23
  -7  -4  -2    1.16    0.28
  -7  -4  -2    1.17    1.61
   7   4   2    0.77    0.29
  -7   4  -2    1.19    0.17
   7   4   2    1.38    0.25
   7   4   2    1.24    0.32
   7   4   2    1.37    0.35
   8  -4   2   45.69    1.73
  -8  -4  -2   45.10    1.76
  -8  -4  -2   44.41    1.79
   8   4   2   44.26    1.53
   8   4   2   48.50    2.17
   8   4   2   46.07    1.76
   8   4   2   37.90    2.01
   9  -4   2   37.26    1.45
  -9  -4  -2   37.90    1.39
  -9  -4  -2   35.45    1.60
  -9  -4  -2   34.40    1.57
   9   4   2   36.81    1.54
  -9   4  -2   37.49    1.31
   9   4   2   35.12    1.45
 -10  -4  -2    1.17    0.21
 -10  -4  -2   -0.52    0.76
  10   4   2    1.07    0.30
  10   4   2    1.74    0.48
 -10   4  -2    1.36    0.17
 -11  -4  -2    1.53    0.22
  11   4   2    1.56    0.32
 -11  -5   2    6.39    0.39
 -11  -5   2    6.07    0.41
  11   5  -2    6.50    0.53
 -10  -5   2   -0.22    0.19
 -10  -5   2   -0.08    0.16
  10   5  -2    0.00    0.28
  10   5  -2    0.34    0.20
 -10   5   2   -0.10    0.18
   9  -5  -2    9.75    0.67
  -9  -5   2    9.31    1.02
  -9  -5   2    9.94    0.66
  -9  -5   2   10.15    0.52
   9   5  -2    9.03    0.57
   9   5  -2   10.89    0.65
  -9   5   2    9.72    0.48
  -8  -5   2   39.29    1.43
  -8  -5   2   34.18    1.61
  -8  -5   2   36.47    1.59
  -8  -5   2   38.40    1.65
   8  -5  -2   37.83    1.56
   8   5  -2   38.83    1.57
  -8   5   2   39.54    1.37
   8   5  -2   36.34    1.44
   7  -5  -2    0.81    0.33
  -7  -5   2    0.81    0.29
  -7  -5   2    1.13    0.30
  -7  -5   2    0.43    0.29
  -7  -5   2    0.48    1.44
   7   5  -2    0.56    0.24
   7   5  -2    0.54    0.40
   7   5  -2    0.92    0.17
   6  -5  -2    8.23    0.52
  -6  -5   2    6.80    1.48
  -6  -5   2    7.95    0.67
   6  -5  -2    9.05    0.73
  -6  -5   2    8.73    0.60
  -6  -5   2    7.97    0.49
   6   5  -2    8.66    0.57
   6   5  -2    7.27    0.50
   6   5  -2    9.08    0.64
   6   5  -2    8.15    0.43
  -6   5   2    8.73    0.52
   5  -5  -2   72.79    2.82
  -5  -5   2   74.79    2.71
   5  -5  -2   71.65    2.61
  -5  -5   2   71.17    3.67
  -5  -5   2   73.04    2.74
   5  -5  -2   72.09    2.61
  -5  -5   2   74.46    2.66
  -5  -5   2   76.48    2.57
   5   5  -2   75.46    2.66
   5   5  -2   72.62    2.57
   5   5  -2   75.31    2.73
   5   5  -2   73.79    2.52
  -5   5   2   74.71    2.58
   4  -5  -2   10.04    0.56
  -4  -5   2    9.72    0.65
  -4  -5   2    9.67    0.60
  -4  -5   2    9.42    0.55
   4  -5  -2    9.57    0.77
  -4  -5   2   10.02    0.48
   4  -5  -2   10.22    0.77
   4   5  -2    9.92    0.66
   4   5  -2    8.17    0.50
   4   5  -2    9.51    0.45
   4   5  -2   10.05    0.61
   4   5  -2    9.63    0.49
  -4   5   2    9.68    0.55
  -3  -5   2    4.87    0.32
   3  -5  -2    4.63    0.66
   3  -5  -2    5.33    0.45
   3  -5  -2    5.88    0.87
  -3  -5   2    5.00    0.42
  -3  -5   2    5.21    0.38
   3   5  -2    6.00    0.52
   3   5  -2    4.85    0.35
   3   5  -2    4.73    0.34
  -3   5   2    4.59    0.39
   3   5  -2    4.14    0.46
   3   5  -2    5.04    0.32
  -2  -5   2    2.64    0.28
   2  -5  -2    2.97    0.58
  -2  -5   2    2.01    0.45
   2  -5  -2    2.33    0.41
  -2  -5   2    2.70    0.92
  -2  -5   2    2.85    0.41
  -2  -5   2    2.56    0.30
  -2   5   2    2.15    0.31
   2   5  -2    2.71    0.39
   2   5  -2    2.49    0.40
   2   5  -2    2.36    0.26
  -2   5   2    2.57    0.44
   2   5  -2    2.63    0.33
   2   5  -2    2.50    0.27
  -1  -5   2    2.86    0.29
   1  -5  -2    2.06    0.73
  -1  -5   2    2.49    1.15
   1  -5  -2    2.70    0.44
  -1  -5   2    2.32    0.24
  -1  -5   2    2.28    0.37
   1  -5  -2    3.52    0.65
  -1  -5   2    2.35    0.52
   1   5  -2    2.05    0.33
  -1   5   2    1.89    0.29
   1   5  -2    2.22    0.32
  -1   5   2    3.16    0.43
   1   5  -2    2.54    0.27
  -1   5   2    2.34    0.35
   1   5  -2    2.17    0.27
   0  -5   2    5.56    0.67
   0  -5   2    6.25    0.37
   0  -5  -2    4.99    0.71
   0  -5  -2    6.17    0.30
   0  -5  -2    6.25    0.55
   0  -5  -2    5.29    0.99
   0  -5   2    6.05    0.59
   0  -5   2    6.86    1.03
   0  -5   2    6.13    0.32
   0   5   2    6.33    0.40
   0   5   2    6.11    0.40
   0   5  -2    6.01    0.39
   0   5  -2    5.89    0.53
   0   5  -2    5.99    0.37
   0   5  -2    6.39    0.46
   0   5   2    6.96    0.52
  -1  -5  -2   67.28    2.42
   1  -5   2   65.81    2.41
  -1  -5  -2   67.01    2.52
   1  -5   2   60.84    2.31
  -1  -5  -2   67.56    2.23
  -1  -5  -2   69.72    4.04
   1  -5   2   66.12    2.43
   1  -5   2   70.73    3.49
  -1  -5  -2   64.40    2.29
  -1   5  -2   63.34    2.41
   1   5   2   66.33    2.33
   1   5   2   67.07    2.34
  -1   5  -2   65.96    2.31
   1   5   2   68.72    2.39
   1   5   2   65.90    2.46
  -1   5  -2   67.94    2.41
  -1   5  -2   64.18    2.34
  -2  -5  -2    2.28    0.93
   2  -5   2    2.50    0.38
   2  -5   2    2.73    0.39
   2  -5   2    2.12    0.31
  -2  -5  -2    2.61    0.22
   2  -5   2    2.78    0.19
   2  -5   2    1.42    0.52
  -2  -5  -2    2.33    0.25
  -2  -5  -2    2.67    0.43
  -2   5  -2    2.18    0.34
  -2   5  -2    2.25    0.34
   2   5   2    2.54    0.30
   2   5   2    2.23    0.26
   2   5   2    2.27    0.29
  -2   5  -2    2.11    0.27
  -2   5  -2    1.76    0.54
   2   5   2    2.80    0.51
  -3  -5  -2   24.81    0.96
  -3  -5  -2   23.98    1.09
   3  -5   2   25.25    1.15
   3  -5   2   24.92    1.32
  -3  -5  -2   25.23    2.04
  -3  -5  -2   24.21    1.00
   3   5   2   25.29    1.15
   3   5   2   23.99    0.96
  -3   5  -2   25.73    0.97
   3   5   2   24.73    0.98
   3   5   2   24.78    1.01
  -3   5  -2   23.92    1.06
   4  -5   2   12.42    0.78
  -4  -5  -2   11.97    0.58
  -4  -5  -2   12.36    0.72
  -4  -5  -2   12.01    0.61
   4  -5   2   12.19    0.79
   4  -5   2   11.72    0.63
  -4  -5  -2   11.31    0.57
  -4  -5  -2   14.08    1.88
   4  -5   2   10.56    0.77
  -4   5  -2   11.82    0.55
   4   5   2   12.25    0.60
   4   5   2   12.29    0.55
   4   5   2   12.62    0.75
   4   5   2   11.53    0.70
   4   5   2   11.41    0.58
  -4   5  -2   11.34    0.77
  -5  -5  -2    0.67    0.27
   5  -5   2    0.63    0.30
  -5  -5  -2    1.02    1.01
  -5  -5  -2    0.51    0.19
  -5  -5  -2    1.14    0.21
   5  -5   2    0.51    0.28
   5  -5   2    0.54    0.19
  -5  -5  -2    0.66    0.21
   5  -5   2    0.97    0.27
   5   5   2    0.67    0.15
   5   5   2    0.44    0.16
   5   5   2    0.80    0.24
  -5   5  -2    0.64    0.15
   5   5   2    0.18    0.27
   6  -5   2    2.98    0.38
   6  -5   2    2.87    0.48
  -6  -5  -2    2.69    0.40
  -6  -5  -2    3.91    0.38
  -6  -5  -2    3.61    0.56
   6  -5   2    3.37    0.37
  -6  -5  -2    3.04    0.40
  -6  -5  -2    2.59    1.18
   6  -5   2    3.64    0.51
   6   5   2    3.40    0.44
  -6   5  -2    3.79    0.28
   6   5   2    3.42    0.34
   6   5   2    2.39    0.42
   6   5   2    3.47    0.44
  -7  -5  -2   13.53    2.16
   7  -5   2   11.96    0.75
  -7  -5  -2   10.33    0.59
  -7  -5  -2   11.07    0.70
   7  -5   2   11.73    0.68
  -7  -5  -2   11.78    0.69
   7  -5   2   11.00    0.74
  -7   5  -2   11.77    0.51
   7   5   2   11.68    0.75
   7   5   2   11.89    0.60
   7   5   2   11.43    0.65
  -8  -5  -2   10.80    0.70
   8  -5   2    8.39    0.70
  -8  -5  -2    8.70    0.69
  -8  -5  -2    8.27    0.52
  -8  -5  -2    7.34    2.28
  -8   5  -2    8.78    0.42
   8   5   2    9.13    0.67
  -9  -5  -2    3.41    0.46
   9  -5   2    4.25    0.43
  -9  -5  -2    4.91    0.72
   9   5   2    4.28    0.46
  -9   5  -2    3.57    0.27
 -10  -5  -2    0.14    0.19
 -10  -5  -2    0.08    0.27
  10   5   2    0.38    0.23
 -11  -5  -2    8.13    0.45
  11   5   2    7.51    0.50
 -11   5  -2    8.12    0.38
  11   5   2    7.42    0.57
 -10  -6   2    1.23    0.22
  10   6  -2    1.44    0.29
  -9  -6   2    4.70    0.42
   9   6  -2    4.34    0.56
   9   6  -2    3.97    0.37
  -9   6   2    4.37    0.30
   9   6  -2    3.57    0.42
  -8  -6   2    7.52    0.75
   8  -6  -2    7.51    0.53
  -8  -6   2    8.85    1.76
  -8  -6   2    7.46    0.53
  -8  -6   2    7.15    0.57
   8   6  -2    7.63    0.73
   8   6  -2    6.91    0.46
  -8   6   2    8.21    0.43
   8   6  -2    7.60    0.54
  -7  -6   2    1.35    0.26
  -7  -6   2    2.12    1.07
  -7  -6   2    1.24    0.32
  -6  -6   2    9.48    1.74
  -6  -6   2    8.57    0.68
  -6  -6   2    9.31    0.53
  -6  -6   2    9.59    0.66
   6  -6  -2    8.71    0.70
   6  -6  -2    9.05    0.53
   6   6  -2    7.92    0.48
   6   6  -2    8.47    0.64
   6   6  -2    8.07    0.56
  -6   6   2    8.97    0.48
   5  -6  -2   39.18    1.66
   5  -6  -2   34.94    1.47
   5  -6  -2   40.96    1.49
  -5  -6   2   36.44    1.53
  -5  -6   2   38.38    1.56
  -5  -6   2   38.73    2.47
  -5  -6   2   41.18    1.64
   5   6  -2   39.95    1.53
   5   6  -2   38.94    1.47
   5   6  -2   38.39    1.41
  -4  -6   2   78.86    2.85
  -4  -6   2   76.93    2.74
   4  -6  -2   72.52    2.89
   4  -6  -2   78.15    2.82
   4  -6  -2   76.14    2.74
  -4  -6   2   77.07    3.57
  -4  -6   2   76.21    2.79
   4   6  -2   79.77    2.68
   4   6  -2   76.24    2.72
   4   6  -2   77.23    2.78
  -4   6   2   76.20    2.70
   4   6  -2   79.36    2.83
   3  -6  -2    0.20    0.31
  -3  -6   2    0.83    0.77
  -3  -6   2    0.24    0.18
  -3  -6   2    0.38    0.26
  -3  -6   2    0.38    0.19
   3  -6  -2    0.18    0.22
   3  -6  -2    0.34    0.42
   3   6  -2    0.51    0.17
   3   6  -2    0.24    0.34
  -3   6   2    0.55    0.20
   3   6  -2    0.35    0.17
  -3   6   2    0.48    0.42
   3   6  -2    0.51    0.19
   3   6  -2    0.22    0.21
  -2  -6   2   11.96    0.62
   2  -6  -2   10.67    0.79
   2  -6  -2   12.16    0.66
  -2  -6   2   12.28    0.75
   2  -6  -2   11.91    1.10
  -2  -6   2   11.78    0.56
  -2  -6   2   10.55    1.37
  -2  -6   2   11.85    0.69
  -2   6   2   12.22    0.78
  -2   6   2   11.20    0.60
   2   6  -2   11.13    0.60
   2   6  -2   11.67    0.68
   2   6  -2   12.74    0.65
   2   6  -2   12.99    0.56
  -2   6   2   10.95    0.84
  -1  -6   2   36.00    2.05
  -1  -6   2   35.00    1.23
  -1  -6   2   35.11    1.46
   1  -6  -2   34.81    1.51
   1  -6  -2   36.01    1.40
  -1  -6   2   33.47    1.31
  -1  -6   2   33.33    1.40
   1  -6  -2   33.48    1.84
  -1  -6   2   34.06    1.40
  -1   6   2   34.31    1.44
  -1   6   2   34.52    1.41
   1   6  -2   34.75    1.29
   1   6  -2   33.87    1.40
  -1   6   2   36.04    1.83
  -1   6   2   34.86    1.33
   1   6  -2   33.77    1.40
   1   6  -2   34.47    1.36
   0  -6   2    5.10    0.56
   0  -6   2    4.40    0.31
   0  -6  -2    4.51    0.57
   0  -6  -2    5.34    0.94
   0  -6   2    3.33    0.74
   0  -6  -2    4.68    0.48
   0  -6   2    5.10    0.47
   0  -6   2    5.71    0.55
   0   6   2    4.08    0.48
   0   6  -2    4.74    0.48
   0   6   2    4.34    0.56
   0   6   2    4.54    0.37
   0   6  -2    4.90    0.36
   0   6  -2    4.48    0.40
   0   6  -2    4.11    0.51
   1  -6   2   49.33    1.61
   1  -6   2   47.37    1.90
   1  -6   2   46.22    1.80
   1  -6   2   44.79    2.21
  -1  -6  -2   46.54    2.53
  -1  -6  -2   47.81    1.91
  -1  -6  -2   48.56    1.84
   1  -6   2   45.58    1.81
  -1  -6  -2   50.12    1.66
  -1   6  -2   48.99    1.83
  -1   6  -2   46.38    1.72
   1   6   2   47.31    1.78
  -1   6  -2   47.74    1.89
   1   6   2   47.98    1.83
  -1   6  -2   46.25    1.82
   1   6   2   49.87    1.87
   1   6   2   47.11    1.74
   2  -6   2   62.82    2.57
  -2  -6  -2   59.37    3.06
   2  -6   2   63.86    2.36
   2  -6   2   59.16    2.24
  -2  -6  -2   57.51    2.26
  -2  -6  -2   58.88    2.34
   2  -6   2   63.17    2.25
  -2  -6  -2   60.76    2.14
   2   6   2   62.95    2.26
   2   6   2   61.83    2.21
  -2   6  -2   59.70    2.26
  -2   6  -2   59.43    2.38
  -2   6  -2   61.33    2.16
   2   6   2   63.04    2.18
   2   6   2   61.09    2.34
  -2   6  -2   60.29    2.29
   2   6   2   62.14    2.29
  -3  -6  -2    9.07    0.45
  -3  -6  -2    9.07    0.64
   3  -6   2    8.19    0.67
  -3  -6  -2    8.69    0.48
   3  -6   2    9.08    0.80
   3  -6   2    8.91    0.55
  -3  -6  -2    8.03    1.51
   3  -6   2    8.36    0.69
   3   6   2    8.77    0.49
  -3   6  -2    9.01    0.47
   3   6   2    8.34    0.53
   3   6   2    8.18    0.62
  -3   6  -2    8.34    0.76
   3   6   2    8.68    0.74
   4  -6   2   30.52    1.31
  -4  -6  -2   29.84    1.18
  -4  -6  -2   34.00    2.31
   4  -6   2   30.70    1.25
  -4  -6  -2   29.70    1.22
   4  -6   2   30.58    1.36
  -4  -6  -2   30.29    1.33
   4  -6   2   30.22    1.37
   4   6   2   32.46    1.32
   4   6   2   31.50    1.25
   4   6   2   30.65    1.19
   4   6   2   31.50    1.39
   4   6   2   30.84    1.17
  -4   6  -2   28.91    1.16
   5  -6   2    0.93    0.20
  -5  -6  -2    1.82    0.37
  -5  -6  -2    1.07    0.22
   5  -6   2    1.35    0.36
   5  -6   2    0.68    0.28
   5  -6   2    0.68    0.27
  -5  -6  -2    0.98    0.25
  -5  -6  -2    2.59    0.95
   5   6   2    1.03    0.22
  -5   6  -2    1.01    0.16
   5   6   2    1.29    0.33
   5   6   2    0.83    0.26
   5   6   2    1.86    0.33
  -6  -6  -2    5.21    0.58
   6  -6   2    5.51    0.57
   6  -6   2    5.80    0.54
  -6  -6  -2    4.44    1.10
   6  -6   2    5.39    0.42
  -6  -6  -2    6.44    0.61
  -6  -6  -2    5.59    0.55
   6  -6   2    5.34    0.60
   6   6   2    6.09    0.58
   6   6   2    4.80    0.55
   6   6   2    5.51    0.49
  -6   6  -2    5.74    0.34
   6   6   2    5.22    0.49
  -7  -6  -2    5.60    0.55
  -7  -6  -2    4.81    0.56
  -7  -6  -2    7.22    1.27
   7   6   2    6.55    0.56
   7   6   2    6.74    0.50
   7   6   2    6.18    0.46
  -7   6  -2    6.88    0.35
  -8  -6  -2   23.32    2.02
  -8  -6  -2   20.39    1.01
  -8  -6  -2   20.81    1.05
   8   6   2   20.42    0.98
   8   6   2   21.62    0.89
  -8   6  -2   21.63    0.80
  -9  -6  -2   21.43    0.95
  -9  -6  -2   21.20    2.82
  -9   6  -2   21.88    0.80
  -8  -7   2   23.67    1.87
  -8  -7   2   27.34    1.05
  -8   7   2   24.53    0.91
   8   7  -2   24.23    1.27
   8   7  -2   24.93    0.95
  -7  -7   2    5.48    0.92
   7  -7  -2    5.26    0.46
  -7  -7   2    5.39    0.50
   7   7  -2    5.04    0.37
   7   7  -2    5.64    0.52
  -7   7   2    4.85    0.32
  -6  -7   2   15.73    0.86
  -6  -7   2   15.95    1.52
  -6  -7   2   16.89    0.89
   6  -7  -2   18.42    0.87
   6   7  -2   16.48    0.81
   6   7  -2   18.38    0.79
  -6   7   2   17.48    0.70
   6   7  -2   18.87    1.08
  -5  -7   2   12.82    0.73
  -5  -7   2   14.40    1.46
   5  -7  -2   13.40    0.80
   5  -7  -2   14.63    0.66
  -5  -7   2   13.70    0.78
   5   7  -2   13.50    0.68
   5   7  -2   14.58    0.85
  -5   7   2   13.72    0.61
   5   7  -2   13.55    0.69
  -4  -7   2   -0.04    0.72
   4  -7  -2    0.33    0.21
  -4  -7   2    0.22    0.21
   4  -7  -2    0.11    0.25
  -4  -7   2    0.10    0.21
  -4   7   2    0.03    0.16
   4   7  -2    0.15    0.40
   4   7  -2    0.14    0.20
   4   7  -2   -0.15    0.17
  -3  -7   2    3.65    0.47
   3  -7  -2    4.02    0.59
   3  -7  -2    5.71    0.43
   3  -7  -2    3.99    0.61
  -3  -7   2    3.71    0.83
   3   7  -2    4.94    0.44
   3   7  -2    5.20    0.49
  -3   7   2    4.54    0.52
  -3   7   2    4.45    0.37
  -2  -7   2    1.47    0.69
   2  -7  -2    1.50    0.47
   2  -7  -2    1.40    0.24
   2  -7  -2    1.39    0.37
  -2  -7   2    1.30    0.28
  -2  -7   2    1.52    0.24
   2   7  -2    1.53    0.27
  -2   7   2    1.94    0.28
   2   7  -2    1.55    0.28
   2   7  -2    1.57    0.19
   2   7  -2    1.97    0.31
  -2   7   2    1.17    0.34
  -1  -7   2    0.25    0.20
   1  -7  -2   -0.25    0.24
   1  -7  -2   -0.10    0.21
  -1  -7   2    0.09    0.15
   1  -7  -2    0.58    0.51
  -1  -7   2    0.36    0.59
  -1   7   2   -0.19    0.27
   1   7  -2   -0.03    0.26
   1   7  -2    0.15    0.26
  -1   7   2    0.29    0.16
  -1   7   2    0.38    0.45
   1   7  -2    0.17    0.14
   1   7  -2    0.21    0.22
   0  -7  -2    3.27    0.52
   0  -7  -2    3.67    0.42
   0  -7   2    5.37    0.94
   0  -7   2    3.86    0.41
   0  -7  -2    3.73    0.73
   0   7  -2    3.59    0.30
   0   7  -2    3.26    0.45
   0   7  -2    2.50    0.43
   0   7   2    3.66    0.34
   0   7   2    3.72    0.47
   0   7   2    4.12    0.72
   0   7   2    3.61    0.50
   0   7  -2    3.27    0.56
   1  -7   2   16.27    1.15
   1  -7   2   16.04    0.87
  -1  -7  -2   15.88    1.03
  -1  -7  -2   17.38    1.42
  -1  -7  -2   15.24    0.90
   1  -7   2   17.95    0.82
   1   7   2   17.98    0.95
  -1   7  -2   16.57    0.84
   1   7   2   16.88    0.73
  -1   7  -2   16.16    1.02
   1   7   2   15.77    0.88
   1   7   2   17.10    0.87
  -1   7  -2   15.11    1.02
  -1   7  -2   16.32    0.70
  -2  -7  -2    0.87    0.27
   2  -7   2    0.74    0.30
  -2  -7  -2    0.84    0.67
   2  -7   2    0.79    0.23
   2  -7   2    0.93    0.43
   2   7   2    0.43    0.24
   2   7   2    0.75    0.17
   2   7   2    0.79    0.28
  -2   7  -2    0.92    0.16
   2   7   2    0.76    0.27
  -2   7  -2    0.73    0.52
  -2   7  -2    0.34    0.35
  -3  -7  -2   26.58    1.00
   3  -7   2   26.03    1.24
  -3  -7  -2   27.02    1.16
   3  -7   2   25.09    1.19
  -3  -7  -2   26.42    1.90
   3  -7   2   25.84    1.09
  -3   7  -2   27.35    1.62
   3   7   2   25.66    1.01
   3   7   2   27.70    1.16
   3   7   2   26.49    1.16
   3   7   2   25.10    1.12
  -3   7  -2   26.80    1.01
  -4  -7  -2    4.71    0.93
   4  -7   2    6.32    0.63
   4  -7   2    6.58    0.55
  -4  -7  -2    6.53    0.54
   4   7   2    6.41    0.49
   4   7   2    6.15    0.72
  -4   7  -2    6.43    0.37
   4   7   2    5.55    0.58
  -5  -7  -2    1.48    0.28
  -5  -7  -2   -0.23    0.69
   5  -7   2    1.16    0.27
   5  -7   2    1.17    0.21
  -5  -7  -2    1.21    0.27
  -5   7  -2    0.97    0.16
   5   7   2    0.99    0.22
   5   7   2    1.23    0.29
   5   7   2    1.28    0.37
   6  -7   2    0.68    0.17
  -6  -7  -2    1.18    0.76
  -6  -7  -2    0.52    0.31
  -6  -7  -2    1.28    0.28
   6   7   2    0.77    0.31
   6   7   2    0.69    0.19
  -6   7  -2    0.87    0.14
   6   7   2    0.81    0.32
  -7  -7  -2    1.38    0.73
  -7  -7  -2    0.72    0.24
  -7   7  -2    0.71    0.13
   7   7   2    0.96    0.19
   7   7   2    1.06    0.33
  -8  -7  -2    0.63    0.73
  -8  -7  -2    0.07    0.18
   8   7   2    0.34    0.35
  -8   7  -2    0.19    0.11
   8   7   2    0.30    0.26
   8   7   2    0.37    0.19
  -6  -8   2   22.32    1.25
  -6  -8   2   19.40    0.86
  -6   8   2   19.56    0.75
   6   8  -2   20.60    0.80
  -5  -8   2   10.18    0.94
   5  -8  -2    9.16    0.56
  -5  -8   2    8.73    0.54
   5   8  -2    9.71    0.48
  -4  -8   2   31.41    1.25
   4  -8  -2   30.91    1.16
  -4  -8   2   30.81    1.64
   4  -8  -2   31.60    1.30
   4   8  -2   30.49    1.19
  -4   8   2   30.76    1.13
   3  -8  -2    3.21    0.40
  -3  -8   2    3.31    0.64
   3  -8  -2    2.71    0.29
   3  -8  -2    2.85    0.45
  -3  -8   2    2.81    0.36
   3   8  -2    2.16    0.48
  -3   8   2    2.63    0.27
   3   8  -2    2.97    0.34
   2  -8  -2    2.94    0.33
   2  -8  -2    3.89    0.46
  -2  -8   2    3.02    0.59
   2  -8  -2    2.69    0.46
  -2  -8   2    2.73    0.36
   2   8  -2    4.24    0.54
   2   8  -2    3.59    0.36
  -2   8   2    2.53    0.28
  -2   8   2    3.90    0.51
  -1  -8   2    1.11    0.23
   1  -8  -2    0.91    0.20
  -1  -8   2    0.79    0.42
   1  -8  -2    0.84    0.36
   1  -8  -2    0.82    0.27
  -1   8   2    1.39    0.28
   1   8  -2    1.09    0.17
  -1   8   2    1.19    0.20
   1   8  -2    2.15    0.41
   1   8  -2    1.31    0.23
   0  -8   2   37.43    1.75
   0  -8  -2   38.67    1.47
   0  -8  -2   38.04    1.76
   0  -8   2   39.82    1.49
   0   8  -2   39.16    1.38
   0   8   2   39.92    1.42
   0   8  -2   37.01    1.70
   0   8  -2   37.95    1.47
   0   8   2   39.95    1.51
   1  -8   2    8.93    0.51
   1  -8   2    8.70    0.72
  -1  -8  -2    8.01    0.50
  -1  -8  -2    8.57    0.93
   1   8   2    8.37    0.43
  -1   8  -2    8.61    0.42
   1   8   2    8.42    0.54
  -1   8  -2    8.71    0.61
   2  -8   2    0.06    0.14
  -2  -8  -2   -0.07    0.19
   2  -8   2    0.07    0.26
  -2  -8  -2    0.59    0.49
   2   8   2    0.24    0.17
  -2   8  -2   -0.04    0.12
   2   8   2    0.10    0.18
  -3  -8  -2   36.50    1.40
   3  -8   2   37.04    1.42
   3  -8   2   35.80    1.35
  -3  -8  -2   36.24    1.92
   3   8   2   34.97    1.39
  -3   8  -2   36.02    1.29
  -4  -8  -2    4.35    0.38
   4  -8   2    4.41    0.32
  -4  -8  -2    2.88    0.64
   4  -8   2    4.39    0.40
  -4   8  -2    4.46    0.27
   4   8   2    4.72    0.37
   5  -8   2    1.55    0.23
  -5  -8  -2    1.68    0.24
  -5  -8  -2    2.30    0.58
   5   8   2    1.63    0.25
  -5   8  -2    1.16    0.18
  -6  -8  -2    0.53    0.49
  -6  -8  -2    0.06    0.22
   6   8   2    0.14    0.14
  -6   8  -2    0.54    0.11
  -2  -9   2    1.97    0.34
   2  -9  -2    2.74    0.28
  -2  -9   2    2.78    0.28
  -2   9   2    2.20    0.25
   2   9  -2    2.53    0.27
   1  -9  -2    0.81    0.18
  -1  -9   2    0.87    0.17
  -1  -9   2    0.45    0.28
  -1   9   2    0.63    0.17
   1   9  -2    1.18    0.21
   0  -9   2   10.40    0.48
   0  -9   2    9.50    0.61
   0  -9  -2    9.90    0.47
   0  -9  -2    9.20    0.63
   0   9   2    9.56    0.52
  -1  -9  -2   12.99    0.74
   1  -9   2   13.62    0.56
   1  -9   2   12.33    0.64
  -1  -9  -2   12.50    0.57
   1   9   2   12.19    0.76
   2  -9   2    3.09    0.33
   2  -9   2    4.05    0.36
  -2  -9  -2    2.20    0.40
  -2  -9  -2    3.35    0.32
 -13   0   3   -0.15    0.18
  13   0  -3    0.09    0.21
  12   0  -3    0.48    0.31
 -12   0   3   -0.03    0.19
  12   0  -3   -0.07    0.24
  11   0  -3    0.06    0.28
 -11   0   3    0.14    0.18
  10   0  -3   -0.42    0.32
 -10   0   3   -0.09    0.19
  10   0  -3   -0.15    0.25
  10   0  -3    0.10    0.33
  -9   0   3   -0.12    0.16
   9   0  -3   -0.20    0.24
   9   0  -3    0.83    0.41
   9   0  -3    0.23    0.25
   9   0  -3    0.75    0.36
   8   0  -3    0.28    0.33
   8   0  -3    0.33    0.39
   8   0  -3   -0.15    0.21
   8   0  -3    0.00    0.26
  -8   0   3   -0.09    0.18
   7   0  -3    0.47    0.46
   7   0  -3    0.70    0.35
   7   0  -3    0.47    0.28
   6   0  -3    0.01    0.21
   5   0  -3   -0.16    0.22
  -5   0   3    0.22    0.16
  -4   0   3   -0.18    0.09
  -3   0   3    0.01    0.03
  -2   0   3    0.00    0.04
   2   0  -3    0.05    0.06
   1   0  -3    0.02    0.02
   1   0  -3    0.00    0.02
   1   0  -3    0.03    0.05
  -1   0   3    0.01    0.04
  -1   0   3    0.00    0.02
   0   0   3    0.00    0.05
   0   0   3   -0.02    0.03
   0   0   3    0.09    0.06
   0   0  -3   -0.02    0.03
   0   0  -3    0.00    0.04
   0   0  -3   -0.02    0.02
  -1   0  -3    0.00    0.03
   1   0   3    0.03    0.07
  -1   0  -3    0.01    0.05
   1   0   3    0.01    0.05
  -1   0  -3    0.01    0.04
   1   0   3    0.04    0.04
   2   0   3    0.02    0.06
   2   0   3    0.01    0.06
   2   0   3    0.00    0.04
  -2   0  -3    0.02    0.06
  -2   0  -3    0.03    0.06
  -2   0  -3   -0.05    0.05
  -3   0  -3   -0.11    0.06
   3   0   3    0.00    0.06
   3   0   3   -0.01    0.07
  -3   0  -3    0.01    0.08
  -3   0  -3    0.02    0.06
   3   0   3    0.00    0.04
  -4   0  -3    0.07    0.10
   4   0   3    0.07    0.11
   4   0   3   -0.03    0.06
  -4   0  -3    0.13    0.08
  -5   0  -3   -0.06    0.10
   5   0   3    0.36    0.27
  -5   0  -3   -0.10    0.12
  -5   0  -3    0.08    0.10
   5   0   3   -0.01    0.06
  -5   0  -3   -0.13    0.16
  -6   0  -3   -0.10    0.17
  -6   0  -3   -0.19    0.13
  -6   0  -3   -0.26    0.19
   6   0   3    0.20    0.16
   6   0   3   -0.14    0.33
   6   0   3    0.17    0.06
   6   0   3   -0.28    0.28
   6   0   3    0.76    0.36
  -6   0  -3    0.05    0.09
   6   0   3   -0.40    0.24
   7   0   3   -0.51    0.33
   7   0   3   -0.35    0.28
  -7   0  -3   -0.04    0.10
  -7   0  -3    0.02    0.36
  -7   0  -3    0.01    0.18
   7   0   3   -0.01    0.25
   7   0   3   -0.05    0.32
   8   0   3   -0.19    0.35
   8   0   3    0.07    0.37
  -8   0  -3    0.00    0.11
   8   0   3   -0.31    0.20
  -8   0  -3   -0.25    0.25
   8   0   3    0.11    0.28
   9   0   3   -0.03    0.27
   9   0   3    0.16    0.36
  -9   0  -3    0.28    0.12
  10   0   3    0.27    0.36
  10   0   3    0.54    0.37
  10   0   3   -0.13    0.46
 -10   0  -3    0.18    0.13
  10   0   3    0.02    0.24
  11   0   3    0.31    0.58
  11   0   3    0.49    0.25
  12   0   3   -0.18    0.23
  12   0   3   -0.03    0.19
 -12   0  -3   -0.09    0.14
 -13   0  -3    0.05    0.15
  13   0   3    0.01    0.19
  13  -1  -3    0.61    0.22
 -13  -1   3    0.35    0.17
  13   1  -3    0.40    0.29
  13   1  -3    0.36    0.22
 -13   1   3    0.46    0.25
  12  -1  -3    0.80    0.28
 -12  -1   3    1.12    0.20
  12   1  -3    1.00    0.31
  12   1  -3    1.20    0.32
 -12   1   3    1.53    0.24
  11  -1  -3   11.38    0.91
  11  -1  -3   11.18    0.82
 -11  -1   3   12.11    0.59
  11   1  -3   11.56    0.82
  11   1  -3   11.60    0.85
 -11   1   3   11.75    0.58
 -10  -1   3    0.70    0.20
  10  -1  -3    1.01    0.43
  10  -1  -3    0.75    0.34
 -10   1   3    0.86    0.22
  10   1  -3    0.94    0.33
  10   1  -3    0.45    0.37
  10   1  -3    0.39    0.27
   9  -1  -3    1.37    0.32
   9  -1  -3    2.33    0.47
   9  -1  -3    2.14    0.46
  -9  -1   3    2.46    0.31
   9   1  -3    1.38    0.30
   9   1  -3    2.00    0.48
   9   1  -3    1.34    0.30
   9   1  -3    2.16    0.42
   8  -1  -3    1.63    0.59
  -8  -1   3    1.38    0.22
   8  -1  -3    1.88    0.34
   8   1  -3    1.33    0.28
  -7  -1   3    7.69    0.77
   7  -1  -3    7.73    0.94
   7  -1  -3    8.22    0.68
   7  -1  -3    8.30    0.77
  -7  -1   3    7.99    0.44
   7   1  -3    9.20    0.55
   7   1  -3    7.36    0.58
   7   1  -3    9.53    0.77
  -6  -1   3    0.12    0.18
   6   1  -3    0.03    0.27
  -6   1   3   -0.04    0.10
   6   1  -3   -0.04    0.18
  -6   1   3   -0.02    0.13
   6   1  -3   -0.19    0.42
  -5  -1   3    4.87    0.33
  -5  -1   3    5.05    0.64
  -5   1   3    4.49    0.30
  -4  -1   3    0.11    0.19
  -4  -1   3    0.00    0.09
   4   1  -3   -0.04    0.22
  -4   1   3    0.13    0.09
  -3  -1   3   10.60    0.43
  -3  -1   3    9.76    0.50
  -3   1   3   10.64    0.49
   3   1  -3   11.29    0.38
   3   1  -3   10.51    0.40
   3   1  -3   11.13    0.39
  -2  -1   3    0.07    0.10
  -2  -1   3    0.26    0.07
  -2   1   3    0.25    0.11
   2   1  -3    0.17    0.04
   2   1  -3    0.16    0.04
   2   1  -3    0.17    0.05
  -1  -1   3    3.84    0.18
  -1  -1   3    3.84    0.22
   1   1  -3    3.74    0.18
   1   1  -3    3.59    0.17
   1   1  -3    3.75    0.20
  -1   1   3    3.62    0.25
  -1   1   3    3.54    0.14
   1   1  -3    3.77    0.16
   0  -1  -3   23.00    0.96
   0  -1   3   26.55    0.91
   0  -1   3   26.40    0.89
   0  -1  -3   24.66    0.86
   0  -1  -3   25.59    0.87
   0   1   3   25.20    0.87
   0   1  -3   26.38    0.88
   0   1   3   29.72    0.91
   0   1   3   26.42    0.95
   0   1  -3   25.28    0.90
   0   1  -3   25.12    0.93
  -1  -1  -3   22.15    0.90
   1  -1   3   23.65    0.82
  -1  -1  -3   23.75    0.81
   1  -1   3   25.14    0.84
  -1  -1  -3   24.09    0.83
   1   1   3   24.03    0.83
  -1   1  -3   24.12    0.83
   1   1   3   22.78    0.81
  -1   1  -3   23.97    0.88
   1   1   3   23.29    0.86
  -2  -1  -3   16.09    0.71
   2  -1   3   17.64    0.65
  -2  -1  -3   18.53    0.66
  -2  -1  -3   18.55    0.64
   2  -1   3   18.99    0.65
   2  -1   3   17.68    0.63
  -2   1  -3   18.30    0.71
   2   1   3   17.10    0.64
   2   1   3   17.31    0.62
  -2   1  -3   17.20    0.63
   2   1   3   18.61    0.66
  -2   1  -3   17.20    0.65
  -3  -1  -3  138.22    4.60
  -3  -1  -3  136.63    4.52
   3  -1   3  134.75    4.49
   3  -1   3  140.63    4.51
   3  -1   3  137.21    4.50
   3   1   3  126.17    4.49
  -3   1  -3  141.62    4.53
   3   1   3  135.47    4.52
  -3   1  -3  129.45    4.51
   3   1   3  140.49    4.53
  -3   1  -3  139.94    4.59
  -4  -1  -3    0.07    0.11
  -4  -1  -3   -0.03    0.07
  -4  -1  -3   -0.03    0.11
  -4  -1  -3    0.10    0.10
   4  -1   3    0.07    0.07
   4   1   3    0.02    0.07
   4   1   3   -0.05    0.07
  -4   1  -3    0.09    0.10
  -4   1  -3    0.05    0.11
   4   1   3    0.40    0.21
   4   1   3    0.04    0.04
  -4   1  -3   -0.10    0.08
   5  -1   3    7.82    0.31
  -5  -1  -3    8.37    0.43
  -5  -1  -3    7.87    0.39
   5  -1   3    6.74    0.33
  -5  -1  -3    7.08    0.37
   5   1   3    7.65    0.34
   5   1   3    7.65    0.31
  -5   1  -3    7.36    0.45
  -5   1  -3    7.59    0.35
  -5   1  -3    7.32    0.42
   5   1   3    7.72    0.68
  -6  -1  -3    6.37    0.43
   6  -1   3    6.17    0.64
   6  -1   3    5.11    0.51
   6  -1   3    5.68    0.65
  -6  -1  -3    5.94    0.36
  -6  -1  -3    5.99    0.38
   6   1   3    5.92    0.57
   6   1   3    5.91    0.75
  -6   1  -3    6.58    0.47
   6   1   3    5.58    0.51
   6   1   3    6.05    0.29
   6   1   3    6.34    0.50
  -6   1  -3    6.04    0.30
  -6   1  -3    6.38    0.62
   7  -1   3    0.54    0.34
  -7  -1  -3    0.59    0.27
  -7  -1  -3    0.49    0.18
   7  -1   3    0.50    0.25
  -7  -1  -3    0.42    0.15
   7  -1   3    0.88    0.37
   7   1   3    0.27    0.26
  -7   1  -3    0.32    0.24
   7   1   3    0.51    0.27
   7   1   3    0.39    0.61
  -7   1  -3    0.49    0.11
   7   1   3    0.51    0.08
   8  -1   3   -0.27    0.33
  -8  -1  -3    0.10    0.14
   8  -1   3    0.21    0.32
  -8  -1  -3    0.04    0.39
   8  -1   3    0.13    0.23
  -8  -1  -3    0.14    0.23
   8   1   3   -0.13    0.27
   8   1   3    0.04    0.35
   8   1   3    0.09    0.27
  -8   1  -3    0.07    0.10
   9  -1   3    2.16    0.44
   9  -1   3    3.11    0.43
  -9  -1  -3    2.66    0.43
   9  -1   3    2.50    0.39
  -9  -1  -3    2.48    0.28
   9   1   3    2.09    0.36
   9   1   3    2.85    0.42
   9   1   3    1.94    0.47
  -9   1  -3    2.71    0.24
   9   1   3    2.34    0.44
  10  -1   3    6.33    0.67
  10  -1   3    5.40    0.75
 -10  -1  -3    5.63    0.38
  10  -1   3    5.88    0.57
 -10   1  -3    5.60    0.36
  10   1   3    5.91    0.55
  10   1   3    5.33    0.65
  10   1   3    5.46    0.73
  10   1   3    6.59    0.63
  11  -1   3    0.41    0.31
  11  -1   3    0.95    0.24
 -11  -1  -3    0.90    0.17
  11   1   3    0.66    0.23
  11   1   3    0.91    0.40
 -11   1  -3    0.84    0.17
  11   1   3    0.53    0.32
  12  -1   3    2.28    0.36
 -12  -1  -3    1.45    0.20
  12  -1   3    1.05    0.31
  12   1   3    1.44    0.25
 -12   1  -3    1.68    0.24
  12   1   3    1.21    0.32
  13  -1   3    0.05    0.20
 -13  -1  -3    0.19    0.16
 -13   1  -3    0.00    0.15
  13   1   3    0.14    0.21
 -13  -2   3    0.26    0.16
  13   2  -3    0.14    0.20
  13   2  -3    0.40    0.20
 -12  -2   3   15.37    0.66
  12  -2  -3   14.39    0.82
  12   2  -3   14.78    0.87
  12   2  -3   15.28    0.85
 -12   2   3   16.11    0.71
 -11  -2   3    0.23    0.16
  11  -2  -3   -0.14    0.26
 -11   2   3   -0.13    0.21
 -10  -2   3   -0.03    0.15
  10  -2  -3    0.00    0.31
  10   2  -3   -0.10    0.32
  10   2  -3    0.32    0.23
  10   2  -3   -0.25    0.32
   9  -2  -3    9.12    0.78
  -9  -2   3    8.95    0.50
   9   2  -3    8.75    0.62
   9   2  -3    8.19    0.81
   9   2  -3    9.14    0.63
   8  -2  -3    8.50    0.80
  -8  -2   3    8.42    0.46
  -8  -2   3    8.30    0.74
   8   2  -3    8.15    0.58
   8   2  -3    8.16    0.59
   8   2  -3    7.26    0.75
   7  -2  -3    1.81    0.33
   7  -2  -3    1.73    0.47
  -7  -2   3    1.85    0.26
   7   2  -3    1.48    0.30
   7   2  -3    1.64    0.43
  -6  -2   3   21.86    1.04
  -6  -2   3   21.02    0.82
   6  -2  -3   21.44    1.20
  -6  -2   3   20.57    0.89
  -6   2   3   19.56    1.00
   6   2  -3   20.07    0.94
   6   2  -3   20.99    0.92
   6   2  -3   20.15    1.17
  -5  -2   3   43.89    1.61
  -5  -2   3   49.75    1.74
  -5  -2   3   47.16    1.66
   5   2  -3   43.34    1.70
  -5   2   3   42.02    1.75
   5   2  -3   47.96    1.55
  -4  -2   3    0.05    0.14
  -4  -2   3    0.01    0.16
  -4  -2   3    0.05    0.12
   4   2  -3    0.07    0.06
   4   2  -3    0.02    0.03
   4   2  -3    0.05    0.05
  -3  -2   3    3.51    0.25
  -3  -2   3    3.89    0.32
   3   2  -3    3.74    0.25
   3   2  -3    3.15    0.37
   3   2  -3    3.72    0.21
   3   2  -3    3.75    0.20
   3   2  -3    3.95    0.18
  -2  -2   3    8.67    0.40
  -2  -2   3    8.86    0.44
  -2   2   3    9.75    0.35
   2   2  -3    9.11    0.38
   2   2  -3    8.27    0.41
   2   2  -3    9.22    0.36
  -1  -2   3  117.44    3.88
  -1  -2   3  116.25    3.85
  -1   2   3  113.36    3.81
   1   2  -3  116.17    3.82
   1   2  -3  114.37    3.84
   0  -2   3    8.15    0.35
   0  -2  -3    8.14    0.31
   0  -2  -3    7.99    0.29
   0  -2   3    8.03    0.38
   0   2  -3    7.85    0.33
   0   2   3    7.88    0.33
   0   2  -3    8.21    0.35
   0   2   3    8.00    0.36
   0   2   3    7.58    0.45
  -1  -2  -3   60.02    1.97
  -1  -2  -3   59.99    1.98
   1  -2   3   55.40    1.98
   1  -2   3   57.57    2.01
   1   2   3   58.46    1.99
  -1   2  -3   60.59    2.00
  -1   2  -3   58.44    1.98
   1   2   3   58.56    2.08
   1   2   3   59.29    1.97
  -2  -2  -3   22.24    0.79
   2  -2   3   23.02    0.78
   2  -2   3   21.75    0.81
  -2  -2  -3   21.74    0.81
   2  -2   3   20.71    0.78
   2   2   3   22.56    0.78
  -2   2  -3   22.49    0.82
  -2   2  -3   18.44    0.89
  -2   2  -3   21.58    0.79
   2   2   3   23.46    0.87
   2   2   3   22.90    0.80
  -3  -2  -3   73.20    2.51
  -3  -2  -3   71.45    2.48
  -3  -2  -3   73.76    2.49
   3  -2   3   74.70    2.43
   3  -2   3   72.24    2.47
   3   2   3   73.22    2.46
   3   2   3   77.89    2.52
  -3   2  -3   70.24    2.62
  -3   2  -3   73.51    2.51
   3   2   3   73.79    2.48
  -3   2  -3   73.85    2.48
   3   2   3   72.79    2.52
  -4  -2  -3    9.28    0.45
  -4  -2  -3   10.83    0.49
  -4  -2  -3   11.07    0.58
   4  -2   3   10.18    0.42
   4  -2   3   10.47    0.40
  -4   2  -3   10.33    0.53
  -4   2  -3   10.88    0.46
  -4   2  -3    9.30    0.58
  -4   2  -3    9.92    0.44
   4   2   3   11.10    0.45
   4   2   3   10.60    0.45
   4   2   3    9.70    0.51
   4   2   3   10.87    0.41
   4   2   3    9.98    0.57
   5  -2   3    8.16    0.50
  -5  -2  -3    8.50    0.43
   5  -2   3    8.77    0.60
  -5  -2  -3    9.23    0.48
  -5  -2  -3    7.51    0.43
  -5   2  -3    9.06    0.39
   5   2   3    9.17    0.42
  -5   2  -3    9.61    0.48
   5   2   3    8.85    0.36
   5   2   3    7.97    0.88
  -5   2  -3    8.56    0.60
   5   2   3    7.72    0.52
   5   2   3    8.85    0.42
  -5   2  -3    9.16    0.62
  -6  -2  -3    0.23    0.13
   6  -2   3   -0.50    0.43
  -6  -2  -3    0.19    0.13
  -6  -2  -3    0.00    0.16
   6  -2   3    0.05    0.24
   6  -2   3   -0.19    0.33
  -6   2  -3   -0.35    0.34
   6   2   3    0.81    0.39
   6   2   3   -0.03    0.07
  -6   2  -3   -0.15    0.21
   6   2   3    0.14    0.09
   6   2   3    0.32    0.32
  -6   2  -3    0.14    0.10
   6   2   3   -0.10    0.21
  -7  -2  -3    1.36    0.20
  -7  -2  -3    1.46    0.24
   7  -2   3    1.65    0.31
   7  -2   3    1.84    0.49
   7  -2   3    1.19    0.35
  -7  -2  -3    1.53    0.28
  -7   2  -3    1.88    0.20
   7   2   3    1.69    0.36
  -7   2  -3    1.76    0.41
   7   2   3    1.73    0.18
   7   2   3    1.68    0.44
   7   2   3    1.62    0.34
   8  -2   3   18.86    0.89
  -8  -2  -3   18.87    0.89
  -8  -2  -3   19.33    0.81
  -8  -2  -3   18.28    0.98
   8  -2   3   19.05    1.01
   8  -2   3   17.88    1.00
   8   2   3   19.22    0.96
   8   2   3   17.71    1.15
  -8   2  -3   18.53    0.72
   8   2   3   16.82    1.09
   8   2   3   18.96    0.97
  -9  -2  -3    0.11    0.15
  -9  -2  -3   -0.43    0.31
   9  -2   3   -0.35    0.29
   9  -2   3    0.07    0.39
   9  -2   3    0.07    0.22
   9  -2   3    0.36    0.33
  -9  -2  -3    0.80    0.50
   9   2   3    0.26    0.27
   9   2   3    0.18    0.37
   9   2   3    0.31    0.34
  -9   2  -3   -0.11    0.11
   9   2   3    0.17    0.27
 -10  -2  -3    3.99    0.35
  10  -2   3    4.47    0.70
  10  -2   3    4.00    0.57
 -10  -2  -3    3.19    0.67
  10   2   3    4.10    0.68
  10   2   3    4.32    0.53
 -10   2  -3    4.21    0.29
  10   2   3    4.00    0.51
  11  -2   3    4.76    0.60
 -11  -2  -3    5.80    0.37
  11  -2   3    4.98    0.54
  11   2   3    5.33    0.57
 -11   2  -3    5.26    0.33
  11   2   3    5.51    0.64
  11   2   3    5.14    0.47
 -12  -2  -3    0.23    0.15
  12  -2   3    0.08    0.25
 -12   2  -3    0.37    0.21
  12   2   3    0.40    0.29
  12   2   3    0.33    0.25
 -12  -3   3    2.79    0.28
  12  -3  -3    2.98    0.48
  12   3  -3    3.19    0.47
  12   3  -3    3.40    0.47
 -11  -3   3   39.98    1.47
  11  -3  -3   40.29    1.64
  11   3  -3   39.91    1.77
  11   3  -3   39.90    1.65
  11   3  -3   39.74    1.55
  10  -3  -3    4.50    0.63
 -10  -3   3    4.88    0.57
  10   3  -3    4.53    0.45
  10   3  -3    3.82    0.65
  10   3  -3    4.06    0.62
  -9  -3   3    7.92    1.03
  -9  -3   3    7.77    0.49
   9  -3  -3    9.14    0.79
   9   3  -3    7.84    0.60
   9   3  -3    9.28    0.79
   8  -3  -3    5.69    0.79
  -8  -3   3    5.83    0.68
   8  -3  -3    5.59    0.71
  -8  -3   3    6.24    0.41
   8   3  -3    5.40    0.60
   8   3  -3    5.43    0.51
   8   3  -3    4.81    0.74
  -7  -3   3    7.37    0.76
   7  -3  -3   10.28    1.19
  -7  -3   3    7.63    0.45
   7  -3  -3    7.24    0.86
  -7  -3   3    7.67    0.60
   7  -3  -3    7.01    0.63
   7   3  -3    6.75    0.55
   7   3  -3    6.88    0.85
   7   3  -3    8.54    0.58
  -6  -3   3   13.34    0.81
   6  -3  -3   12.47    0.93
  -6  -3   3   13.19    0.67
  -6  -3   3   12.30    0.59
   6   3  -3   13.21    0.51
   6   3  -3   12.85    0.71
   6   3  -3   12.65    0.73
   6   3  -3   12.91    0.70
   6   3  -3   15.22    1.09
  -6   3   3   10.05    1.14
  -5  -3   3    0.77    0.19
  -5  -3   3    0.54    0.24
   5  -3  -3    0.85    0.26
   5  -3  -3    0.52    0.47
  -5  -3   3    0.68    0.16
   5   3  -3    0.83    0.26
   5   3  -3    0.65    0.10
   5   3  -3    0.44    0.21
  -4  -3   3    1.30    0.21
  -4  -3   3    1.34    0.24
  -4  -3   3    1.19    0.24
   4   3  -3    1.06    0.14
   4   3  -3    1.37    0.21
   4   3  -3    1.28    0.25
   4   3  -3    1.10    0.12
  -3  -3   3   65.75    2.24
  -3  -3   3   66.12    2.19
  -3  -3   3   63.37    2.20
   3   3  -3   59.03    2.22
   3   3  -3   62.60    2.15
   3   3  -3   57.84    2.24
   3   3  -3   62.30    2.12
  -3   3   3   64.24    2.14
  -2  -3   3   38.12    1.38
  -2  -3   3   38.68    1.35
   2   3  -3   36.16    1.41
   2   3  -3   31.95    1.37
   2   3  -3   38.02    1.29
   2   3  -3   37.72    1.32
   1  -3  -3    0.84    0.06
  -1  -3   3    1.10    0.18
  -1  -3   3    0.75    0.16
   1  -3  -3    0.68    0.07
   1   3  -3    0.59    0.11
   1   3  -3    1.08    0.15
  -1   3   3    0.97    0.14
  -1   3   3    1.13    0.20
   1   3  -3    0.84    0.14
   0  -3   3   16.31    0.69
   0  -3  -3   16.20    0.59
   0  -3   3   16.94    0.66
   0  -3  -3   16.71    0.61
   0  -3  -3   17.32    0.58
   0   3  -3   17.14    0.67
   0   3   3   14.61    0.80
   0   3   3   17.24    0.64
   0   3  -3   16.78    0.64
   0   3   3   17.01    0.68
   1  -3   3  124.42    4.22
   1  -3   3  127.13    4.18
  -1  -3  -3  121.94    4.18
  -1  -3  -3  125.17    4.16
  -1   3  -3  124.14    4.19
   1   3   3  114.94    4.34
  -1   3  -3  129.56    4.22
   1   3   3  127.54    4.21
   1   3   3  123.77    4.18
   1   3   3  137.66    4.33
  -1   3  -3  126.31    4.19
   1   3   3  124.98    4.20
   2  -3   3    5.21    0.24
  -2  -3  -3    5.06    0.26
   2  -3   3    5.07    0.28
  -2  -3  -3    5.43    0.29
  -2   3  -3    5.20    0.31
   2   3   3    4.67    0.44
  -2   3  -3    5.00    0.33
   2   3   3    4.74    0.26
   2   3   3    5.03    0.40
   2   3   3    4.42    0.29
  -2   3  -3    5.10    0.29
   3  -3   3  101.87    3.42
  -3  -3  -3  101.45    3.43
  -3  -3  -3  102.99    3.45
  -3  -3  -3  105.47    3.48
  -3   3  -3  108.44    3.52
   3   3   3  105.89    3.55
   3   3   3  104.84    3.58
  -3   3  -3   91.94    3.66
   3   3   3  105.61    3.46
  -3   3  -3   97.97    3.42
   3   3   3   99.33    3.45
  -3   3  -3  101.64    3.45
   4  -3   3    2.81    0.36
  -4  -3  -3    2.25    0.25
  -4  -3  -3    2.88    0.27
  -4  -3  -3    2.69    0.24
   4  -3   3    3.32    0.59
   4  -3   3    2.09    0.36
   4   3   3    2.45    0.21
  -4   3  -3    2.23    0.29
   4   3   3    2.60    0.37
   4   3   3    2.43    0.58
  -4   3  -3    2.71    0.27
  -4   3  -3    1.71    0.40
   4   3   3    2.29    0.30
  -4   3  -3    2.51    0.28
   4   3   3    2.67    0.19
   4   3   3    2.72    0.31
  -5  -3  -3    3.64    0.30
   5  -3   3    3.57    0.44
   5  -3   3    3.18    0.37
   5  -3   3    3.60    0.52
  -5  -3  -3    3.69    0.34
  -5  -3  -3    3.74    0.33
   5  -3   3    3.17    0.46
   5   3   3    3.50    0.30
   5   3   3    4.40    0.66
   5   3   3    3.64    0.22
   5   3   3    2.58    0.56
  -5   3  -3    3.75    0.26
   5   3   3    3.57    0.42
   5   3   3    3.43    0.43
  -6  -3  -3    1.74    0.35
  -6  -3  -3    1.19    0.23
   6  -3   3    1.60    0.26
   6  -3   3    1.30    0.43
   6  -3   3    1.18    0.34
   6  -3   3    1.27    0.27
  -6  -3  -3    1.34    0.21
   6   3   3    1.45    0.17
   6   3   3    1.90    0.43
   6   3   3    1.15    0.37
   6   3   3    1.46    0.22
  -6   3  -3    1.70    0.21
   6   3   3    1.60    0.33
   6   3   3    1.20    0.43
  -7  -3  -3   14.27    2.39
  -7  -3  -3   14.45    0.72
  -7  -3  -3   14.44    0.69
  -7  -3  -3   13.88    0.77
   7  -3   3   15.12    0.76
   7  -3   3   14.59    0.86
   7   3   3   14.14    0.61
   7   3   3   13.65    0.95
   7   3   3   14.84    1.11
  -7   3  -3   14.86    0.59
   7   3   3   14.72    0.84
   7   3   3   14.87    0.83
   8  -3   3    0.61    0.34
   8  -3   3    0.68    0.24
   8  -3   3   -0.06    0.42
  -8  -3  -3    0.69    0.19
  -8  -3  -3    0.70    0.32
   8   3   3    0.55    0.28
   8   3   3    1.12    0.19
   8   3   3    0.96    0.44
  -8   3  -3    0.73    0.14
   8   3   3    0.70    0.31
  -9  -3  -3    5.12    0.68
   9  -3   3    5.62    0.50
   9  -3   3    4.67    0.66
  -9  -3  -3    6.11    0.43
  -9  -3  -3    6.32    0.75
   9  -3   3    4.97    0.73
   9   3   3    6.50    0.57
  -9   3  -3    6.27    0.33
   9   3   3    6.56    0.57
   9   3   3    5.45    0.76
 -10  -3  -3   21.36    0.87
  10  -3   3   19.74    1.09
  10   3   3   20.16    1.16
 -10   3  -3   21.52    0.80
  10   3   3   18.98    1.18
  10   3   3   19.99    1.00
 -11  -3  -3    5.78    0.38
  11  -3   3    4.99    0.58
  11   3   3    6.52    0.52
  11   3   3    6.07    0.46
  11   3   3    5.72    0.69
 -11   3  -3    5.45    0.34
 -12  -3  -3   10.10    0.49
  12  -3   3   10.17    0.63
  12   3   3   10.90    0.68
  12   3   3   10.51    0.88
  12   3   3   10.65    0.67
 -12   3  -3   10.41    0.46
 -12  -4   3   14.30    0.60
 -12  -4   3   14.79    0.66
  12   4  -3   14.60    0.77
 -11  -4   3    0.57    0.22
 -11  -4   3    0.79    0.16
  11   4  -3    0.79    0.32
  11   4  -3    1.32    0.38
 -10  -4   3    0.02    0.15
  10   4  -3   -0.27    0.36
  10   4  -3    0.14    0.21
  10   4  -3   -0.19    0.27
  -9  -4   3    1.23    0.22
  -9  -4   3    0.24    0.54
   9   4  -3    1.47    0.45
   9   4  -3    1.16    0.28
  -8  -4   3   17.01    0.99
  -8  -4   3   13.67    1.04
   8  -4  -3   16.30    0.94
  -8  -4   3   16.05    0.73
   8   4  -3   14.49    1.08
   8   4  -3   16.18    0.78
   8   4  -3   15.88    0.86
   7  -4  -3   13.02    0.91
  -7  -4   3   13.51    0.64
  -7  -4   3   13.92    0.81
  -7  -4   3   11.39    0.84
   7   4  -3   14.26    0.78
   7   4  -3   12.25    1.13
   7   4  -3   13.36    0.70
  -6  -4   3   44.73    1.79
   6  -4  -3   44.53    1.89
  -6  -4   3   44.07    1.64
  -6  -4   3   46.43    1.76
   6   4  -3   45.56    1.78
   6   4  -3   45.09    1.70
   6   4  -3   44.75    1.58
  -5  -4   3   96.05    3.49
  -5  -4   3  102.23    3.37
  -5  -4   3   97.65    5.10
   5  -4  -3  100.73    3.40
   5  -4  -3   96.58    3.61
  -5  -4   3   98.96    3.45
   5   4  -3   99.83    3.29
   5   4  -3  100.55    3.34
   5   4  -3   94.81    3.49
   5   4  -3   98.14    3.43
  -4  -4   3    0.29    0.19
  -4  -4   3    0.19    0.28
   4  -4  -3    0.50    0.25
  -4  -4   3    0.46    1.39
   4  -4  -3    1.07    0.42
   4  -4  -3    1.17    0.51
  -4  -4   3    0.51    0.19
  -4  -4   3    0.36    0.13
   4   4  -3    0.33    0.09
   4   4  -3    0.17    0.22
   4   4  -3    0.40    0.24
  -4   4   3    0.99    0.30
   4   4  -3    0.42    0.11
  -3  -4   3    0.69    0.16
  -3  -4   3    0.26    1.21
   3  -4  -3    0.84    0.29
   3  -4  -3    0.57    0.72
   3  -4  -3    0.52    0.37
  -3  -4   3    0.60    0.18
  -3  -4   3    0.65    0.28
   3   4  -3    0.82    0.18
   3   4  -3    0.54    0.31
  -3   4   3    0.53    0.24
   3   4  -3    0.86    0.27
   3   4  -3    0.98    0.16
   3   4  -3    0.92    0.16
   3   4  -3    0.95    0.26
  -2  -4   3    0.67    0.13
  -2  -4   3    0.91    0.17
  -2  -4   3    0.70    0.25
   2  -4  -3    0.21    0.41
  -2  -4   3    0.72    0.18
  -2   4   3    1.00    0.21
  -2   4   3    1.00    0.21
   2   4  -3    0.95    0.15
   2   4  -3    0.62    0.26
   2   4  -3    0.66    0.14
   2   4  -3    1.04    0.17
   2   4  -3    0.88    0.27
  -1  -4   3    0.13    0.13
  -1  -4   3   -0.45    0.26
  -1  -4   3   -0.17    0.13
  -1  -4   3    0.13    0.10
   1   4  -3    0.16    0.31
  -1   4   3    0.12    0.16
  -1   4   3    0.07    0.14
   1   4  -3    0.05    0.12
   1   4  -3   -0.06    0.08
   1   4  -3    0.22    0.12
   0  -4   3   17.71    0.75
   0  -4   3   17.43    0.84
   0  -4   3   17.69    0.71
   0  -4  -3   21.85    2.61
   0  -4  -3   17.47    0.66
   0   4   3   18.14    0.72
   0   4  -3   17.66    0.70
   0   4  -3   17.26    0.74
   0   4   3   15.72    0.99
   0   4  -3   17.61    0.82
   0   4   3   18.33    0.73
   0   4   3   17.62    0.95
   0   4   3   18.85    0.77
  -1  -4  -3    1.23    0.16
   1  -4   3    1.69    0.39
  -1  -4  -3    1.02    0.13
   1  -4   3    1.30    0.21
   1  -4   3    1.05    0.71
   1  -4   3    1.03    0.27
  -1  -4  -3    0.22    0.89
   1  -4   3    1.23    0.18
   1   4   3    1.31    0.20
   1   4   3    1.05    0.17
  -1   4  -3    1.06    0.17
   1   4   3    1.42    0.19
   1   4   3    1.23    0.30
   1   4   3    0.91    0.28
  -1   4  -3    1.12    0.20
  -1   4  -3    1.05    0.19
  -2  -4  -3   15.83    0.61
   2  -4   3   15.70    0.62
   2  -4   3   15.35    0.84
   2  -4   3   15.19    0.73
   2  -4   3   15.60    0.54
   2  -4   3   14.60    1.16
  -2  -4  -3   14.85    1.74
   2  -4   3   15.50    0.54
  -2  -4  -3   15.73    0.85
  -2  -4  -3   15.53    0.64
  -2   4  -3   14.66    0.65
   2   4   3   15.45    0.66
   2   4   3   15.73    0.81
   2   4   3   14.46    0.91
  -2   4  -3   15.19    0.71
   2   4   3   14.46    0.66
   2   4   3   15.24    0.63
   3  -4   3   92.09    3.31
   3  -4   3   95.72    3.17
  -3  -4  -3   93.08    4.24
  -3  -4  -3   95.63    3.24
   3  -4   3   92.42    3.30
   3  -4   3   89.36    3.49
  -3  -4  -3   98.49    3.28
  -3  -4  -3   96.35    3.27
   3   4   3   98.72    3.27
  -3   4  -3   96.13    3.28
   3   4   3   95.36    3.46
  -3   4  -3   92.18    3.22
  -3   4  -3   99.36    3.35
   3   4   3   97.92    3.26
   3   4   3   96.97    3.38
  -4  -4  -3   42.59    1.57
  -4  -4  -3   39.88    3.43
   4  -4   3   44.45    1.75
   4  -4   3   42.67    1.73
   4  -4   3   41.73    1.65
  -4  -4  -3   44.56    1.54
   4   4   3   39.89    1.68
   4   4   3   44.82    1.57
  -4   4  -3   44.21    1.61
  -4   4  -3   43.73    1.53
   4   4   3   43.63    1.53
  -5  -4  -3    1.76    1.18
   5  -4   3    2.44    0.47
  -5  -4  -3    2.44    0.28
   5  -4   3    1.79    0.30
  -5  -4  -3    2.87    0.29
   5  -4   3    2.91    0.52
  -5  -4  -3    2.00    0.31
   5   4   3    2.08    0.22
   5   4   3    2.18    0.25
   5   4   3    2.23    0.27
  -5   4  -3    2.58    0.24
   5   4   3    1.92    0.32
  -5   4  -3    1.77    0.37
   6  -4   3    0.21    0.19
  -6  -4  -3   -0.41    1.20
   6  -4   3    0.35    0.23
   6  -4   3    0.40    0.27
  -6  -4  -3    0.48    0.19
  -6  -4  -3    0.25    0.20
   6  -4   3    0.71    0.30
  -6  -4  -3    0.40    0.19
  -6   4  -3    0.44    0.12
   6   4   3   -0.15    0.35
   6   4   3    0.43    0.12
   6   4   3    0.45    0.15
   6   4   3    0.68    0.27
   6   4   3    0.59    0.28
  -7  -4  -3    3.14    0.39
   7  -4   3    4.39    0.61
   7  -4   3    4.58    0.55
  -7  -4  -3    4.04    0.44
  -7  -4  -3    3.05    1.47
   7  -4   3    3.21    0.47
   7   4   3    4.37    0.57
   7   4   3    4.09    0.51
   7   4   3    4.25    0.34
  -7   4  -3    4.00    0.27
   7   4   3    3.33    0.56
   8  -4   3    1.51    0.36
  -8  -4  -3    1.64    0.25
   8  -4   3    1.63    0.29
  -8  -4  -3    1.76    0.33
  -8  -4  -3    0.70    1.73
  -8  -4  -3    1.77    0.34
  -8   4  -3    1.89    0.21
   8   4   3    1.46    0.31
   8   4   3    1.85    0.25
   8   4   3    1.44    0.33
   9  -4   3    6.59    0.50
  -9  -4  -3    6.86    0.44
  -9   4  -3    6.82    0.36
   9   4   3    7.60    1.15
   9   4   3    6.08    0.52
   9   4   3    7.67    0.61
 -10  -4  -3   18.58    0.76
 -10   4  -3   17.75    0.70
  10   4   3   17.02    0.88
 -11  -4  -3    7.64    0.43
 -11   4  -3    7.27    0.36
  11   4   3    6.59    0.50
 -11  -5   3   21.66    0.84
 -11  -5   3   22.36    0.91
  11   5  -3   21.92    1.01
 -10  -5   3    1.03    0.23
 -10  -5   3    1.06    0.18
  10   5  -3    0.71    0.29
  10   5  -3    0.68    0.22
   9  -5  -3    5.11    0.55
  -9  -5   3    5.16    0.51
  -9  -5   3    4.70    0.77
  -9  -5   3    4.86    0.37
   9   5  -3    4.87    0.44
  -9   5   3    5.30    0.39
   9   5  -3    5.98    0.68
  -8  -5   3    5.82    0.55
   8  -5  -3    6.16    0.62
  -8  -5   3    6.26    0.43
  -8  -5   3    5.41    0.78
  -8  -5   3    5.06    0.60
   8   5  -3    6.70    0.55
   8   5  -3    6.34    0.47
  -8   5   3    6.09    0.44
  -7  -5   3    3.98    0.37
   7  -5  -3    3.69    0.59
  -7  -5   3    2.82    0.44
  -7  -5   3    3.69    0.53
  -7  -5   3    3.96    0.57
   7   5  -3    3.51    0.52
   7   5  -3    4.26    0.41
  -6  -5   3   23.51    1.16
  -6  -5   3   24.36    0.99
  -6  -5   3   22.13    1.18
  -6  -5   3   29.47    2.61
   6  -5  -3   25.22    1.26
   6  -5  -3   25.20    1.02
  -6  -5   3   23.23    1.14
   6   5  -3   23.37    1.05
   6   5  -3   24.81    0.94
  -6   5   3   23.66    1.01
   6   5  -3   25.30    1.14
  -5  -5   3    1.06    0.28
  -5  -5   3    1.86    1.11
  -5  -5   3    1.42    0.28
  -5  -5   3    1.88    0.27
   5  -5  -3    1.63    0.26
  -5  -5   3    1.80    0.33
   5  -5  -3    1.72    0.39
   5   5  -3    1.50    0.22
   5   5  -3    1.35    0.20
   5   5  -3    1.67    0.32
  -5   5   3    1.46    0.28
   5   5  -3    1.66    0.29
  -4  -5   3   10.18    0.68
  -4  -5   3   10.53    0.65
  -4  -5   3   10.70    0.52
   4  -5  -3   13.00    0.85
   4  -5  -3   10.30    0.84
  -4  -5   3   11.39    0.63
   4   5  -3   10.83    0.64
   4   5  -3   11.87    0.70
  -4   5   3   11.04    0.61
   4   5  -3   11.85    0.55
   4   5  -3   11.17    0.50
  -3  -5   3   35.11    1.38
   3  -5  -3   36.89    1.39
  -3  -5   3   39.20    2.35
  -3  -5   3   32.81    1.41
   3  -5  -3   34.20    1.70
  -3  -5   3   35.58    1.29
  -3   5   3   35.50    1.35
   3   5  -3   35.97    1.31
   3   5  -3   37.48    1.46
   3   5  -3   35.22    1.35
   3   5  -3   35.15    1.28
  -2  -5   3   54.57    2.76
  -2  -5   3   53.89    1.95
   2  -5  -3   53.91    2.17
  -2  -5   3   53.52    2.00
  -2  -5   3   54.03    2.03
   2  -5  -3   55.49    1.99
   2  -5  -3   54.26    2.63
  -2  -5   3   53.77    1.87
   2   5  -3   54.22    2.03
   2   5  -3   55.09    1.89
   2   5  -3   56.40    1.94
   2   5  -3   54.11    2.01
  -2   5   3   53.11    1.99
  -2   5   3   52.11    1.93
   2   5  -3   52.27    1.97
  -1  -5   3    2.43    0.29
  -1  -5   3    2.43    0.34
  -1  -5   3    2.96    0.29
   1  -5  -3    3.65    0.48
  -1  -5   3    3.75    0.46
  -1  -5   3    2.95    0.50
   1   5  -3    2.69    0.28
   1   5  -3    3.10    0.33
  -1   5   3    3.10    0.39
  -1   5   3    2.34    0.32
  -1   5   3    2.60    0.39
   1   5  -3    3.21    0.27
   0  -5   3    3.18    0.40
   0  -5  -3    2.98    0.48
   0  -5  -3    4.16    0.51
   0  -5   3    3.07    0.25
   0  -5   3    2.98    0.37
   0  -5   3    2.81    0.28
   0  -5  -3    4.79    1.41
   0  -5   3    2.47    0.58
   0  -5   3    2.35    0.84
   0  -5  -3    2.86    0.18
   0   5  -3    2.90    0.26
   0   5   3    2.98    0.45
   0   5  -3    2.86    0.29
   0   5   3    3.03    0.31
   0   5   3    3.07    0.33
   0   5  -3    2.75    0.36
   0   5  -3    3.72    0.46
   1  -5   3   97.40    3.32
   1  -5   3   94.14    3.05
   1  -5   3   91.62    3.62
  -1  -5  -3   93.49    3.26
   1  -5   3   94.89    3.23
  -1  -5  -3   91.57    3.38
   1  -5   3   92.67    3.24
  -1  -5  -3   91.34    3.95
  -1  -5  -3   90.77    3.11
   1  -5   3   90.91    3.15
   1   5   3   91.29    3.29
   1   5   3   90.01    3.16
  -1   5  -3   89.93    3.24
   1   5   3   95.48    3.23
  -1   5  -3   88.44    3.18
  -1   5  -3   92.33    3.14
   1   5   3   89.75    3.17
  -1   5  -3   90.56    3.24
  -2  -5  -3   11.88    0.49
  -2  -5  -3   11.61    0.53
  -2  -5  -3   11.45    1.13
   2  -5   3   12.36    0.74
   2  -5   3   11.91    0.64
   2  -5   3   12.20    0.49
   2  -5   3   12.25    0.69
  -2  -5  -3   11.05    1.56
  -2  -5  -3   11.91    0.68
   2  -5   3   10.76    1.01
  -2   5  -3   11.37    0.61
   2   5   3   10.97    0.56
  -2   5  -3   11.39    0.72
  -2   5  -3    9.94    0.86
   2   5   3   10.30    0.69
   2   5   3   11.40    0.76
   2   5   3   12.22    0.57
  -2   5  -3   11.52    0.54
   3  -5   3    0.02    0.19
  -3  -5  -3    0.10    0.12
   3  -5   3   -0.04    0.40
   3  -5   3    0.14    0.25
  -3  -5  -3    0.02    0.11
  -3  -5  -3    0.65    1.02
   3  -5   3    0.10    0.24
  -3   5  -3    0.17    0.12
   3   5   3    0.05    0.15
   3   5   3   -0.04    0.11
  -3   5  -3   -0.01    0.21
   3   5   3    0.11    0.14
   3   5   3    0.22    0.26
  -3   5  -3   -0.04    0.32
  -4  -5  -3   16.22    0.73
   4  -5   3   16.81    0.81
   4  -5   3   16.89    0.93
  -4  -5  -3   16.93    0.86
   4  -5   3   15.78    0.76
  -4  -5  -3   15.65    0.70
   4  -5   3   15.46    0.88
  -4  -5  -3   14.39    1.90
   4   5   3   15.56    0.73
   4   5   3   15.63    0.68
   4   5   3   16.31    0.71
  -4   5  -3   15.25    0.87
  -4   5  -3   15.70    0.67
   4   5   3   15.72    0.89
   5  -5   3   30.57    1.23
  -5  -5  -3   29.02    1.19
   5  -5   3   29.42    1.30
   5  -5   3   28.73    1.17
  -5  -5  -3   30.44    1.12
  -5  -5  -3   28.41    1.15
  -5  -5  -3   29.75    1.31
   5  -5   3   28.51    1.27
  -5  -5  -3   29.14    2.32
   5   5   3   29.08    1.16
   5   5   3   27.82    1.31
  -5   5  -3   29.18    1.09
   5   5   3   29.41    1.11
   5   5   3   27.62    1.13
   5   5   3   28.92    1.25
   6  -5   3    2.31    0.34
   6  -5   3    2.42    0.33
   6  -5   3    2.25    0.38
  -6  -5  -3    3.37    0.39
  -6  -5  -3    3.07    0.52
  -6  -5  -3    3.80    1.20
  -6  -5  -3    3.25    0.40
   6  -5   3    1.92    0.33
  -6  -5  -3    2.69    0.37
   6   5   3    2.53    0.30
  -6   5  -3    2.81    0.26
   6   5   3    3.09    0.52
   6   5   3    2.75    0.33
   6   5   3    2.43    0.35
   7  -5   3   16.39    0.82
  -7  -5  -3   13.37    0.91
  -7  -5  -3   16.58    2.15
  -7  -5  -3   14.18    0.71
  -7  -5  -3   16.10    0.82
   7  -5   3   15.29    0.79
  -7  -5  -3   14.53    0.82
   7   5   3   15.90    0.78
  -7   5  -3   15.84    0.64
   7   5   3   15.44    0.72
  -8  -5  -3   16.58    0.92
  -8  -5  -3   15.51    0.74
  -8  -5  -3   16.20    1.28
  -8  -5  -3   17.14    2.25
   8   5   3   18.05    0.81
   8   5   3   15.29    0.67
  -8   5  -3   16.52    0.66
  -9  -5  -3    3.71    0.45
  -9  -5  -3    4.94    0.50
  -9  -5  -3    4.60    0.67
   9  -5   3    4.69    0.42
   9   5   3    4.57    0.49
  -9   5  -3    4.79    0.29
 -10  -5  -3    9.80    0.56
 -10   5  -3    9.35    0.55
  10   5   3    9.95    0.59
 -10  -6   3    0.12    0.16
  -9  -6   3    5.11    0.44
  -9  -6   3    5.66    0.51
  -9   6   3    5.20    0.38
   9   6  -3    5.21    0.58
   9   6  -3    5.99    0.39
   9   6  -3    5.93    0.47
  -8  -6   3    1.97    0.46
   8  -6  -3    2.61    0.42
  -8  -6   3    3.05    0.44
  -8  -6   3    3.74    0.40
   8   6  -3    3.04    0.33
  -8   6   3    2.09    0.31
   8   6  -3    2.24    0.38
   8   6  -3    3.19    0.58
  -7  -6   3   21.08    1.12
  -7  -6   3   22.82    2.29
  -7  -6   3   20.66    1.08
  -7  -6   3   19.52    0.88
  -7   6   3   22.49    0.86
   7   6  -3   20.98    0.99
   7   6  -3   21.51    1.23
   6  -6  -3   21.50    1.08
   6  -6  -3   20.95    0.91
  -6  -6   3   20.60    1.06
  -6  -6   3   20.83    0.87
  -6  -6   3   19.53    1.04
  -6  -6   3   21.57    2.03
  -6  -6   3   21.00    1.04
  -6   6   3   21.11    0.86
   6   6  -3   21.49    1.00
   6   6  -3   20.25    0.93
   6   6  -3   18.65    0.93
  -5  -6   3   51.60    2.03
   5  -6  -3   54.15    2.14
  -5  -6   3   51.42    2.00
   5  -6  -3   54.40    1.95
  -5  -6   3   50.61    1.93
  -5  -6   3   52.11    2.08
  -5  -6   3   55.61    2.88
   5   6  -3   50.82    2.08
   5   6  -3   54.68    1.99
   5   6  -3   50.97    1.95
   5   6  -3   55.71    1.92
  -5   6   3   54.11    2.05
  -4  -6   3    5.98    0.50
   4  -6  -3    6.03    0.62
  -4  -6   3    5.42    0.49
   4  -6  -3    5.88    0.47
  -4  -6   3    7.24    1.40
   4  -6  -3    5.71    0.68
  -4  -6   3    5.22    0.57
   4   6  -3    5.23    0.38
   4   6  -3    4.83    0.57
   4   6  -3    6.26    0.49
   4   6  -3    5.34    0.40
  -4   6   3    5.89    0.44
  -3  -6   3    3.54    0.40
   3  -6  -3    3.13    0.54
   3  -6  -3    3.38    0.60
   3  -6  -3    3.80    0.41
  -3  -6   3    3.15    0.48
  -3  -6   3    3.07    0.88
   3   6  -3    3.30    0.41
   3   6  -3    4.22    0.33
   3   6  -3    3.15    0.58
  -3   6   3    3.32    0.36
   3   6  -3    3.24    0.36
  -3   6   3    3.06    0.47
   2  -6  -3   13.80    1.18
  -2  -6   3   16.15    0.70
  -2  -6   3   15.55    0.80
  -2  -6   3   14.38    0.74
  -2  -6   3   15.85    1.49
   2  -6  -3   15.69    0.95
  -2  -6   3   15.27    0.81
   2  -6  -3   14.67    0.77
   2   6  -3   14.98    0.78
  -2   6   3   15.17    0.72
   2   6  -3   14.69    0.76
   2   6  -3   15.28    0.71
  -2   6   3   17.06    1.07
   2   6  -3   14.38    0.64
   1  -6  -3    5.18    0.65
  -1  -6   3    5.34    0.50
  -1  -6   3    5.41    0.35
   1  -6  -3    4.33    0.75
   1  -6  -3    4.52    0.48
  -1  -6   3    3.68    0.81
  -1  -6   3    6.29    0.55
  -1  -6   3    4.94    0.39
   1   6  -3    5.59    0.49
  -1   6   3    4.51    0.57
  -1   6   3    5.85    0.42
   1   6  -3    5.50    0.35
   1   6  -3    4.79    0.42
   1   6  -3    5.65    0.46
   0  -6   3    5.89    1.03
   0  -6   3    4.43    0.54
   0  -6  -3    4.17    0.59
   0  -6   3    4.55    0.34
   0  -6  -3    5.37    0.50
   0  -6   3    4.55    0.52
   0  -6   3    4.90    0.46
   0  -6  -3    5.08    0.94
   0   6   3    4.86    0.49
   0   6  -3    5.54    0.52
   0   6  -3    4.06    0.48
   0   6  -3    4.84    0.42
   0   6   3    3.80    0.61
   0   6   3    4.05    0.39
   0   6  -3    4.83    0.34
  -1  -6  -3    6.31    0.69
   1  -6   3    7.14    0.57
  -1  -6  -3    6.53    0.55
   1  -6   3    6.08    0.56
  -1  -6  -3    6.40    0.31
   1  -6   3    6.25    0.33
  -1  -6  -3    5.26    0.95
   1  -6   3    5.35    0.92
   1  -6   3    7.04    0.50
   1   6   3    6.93    0.49
   1   6   3    6.74    0.55
   1   6   3    5.93    0.43
  -1   6  -3    6.56    0.50
  -1   6  -3    5.95    0.63
  -1   6  -3    6.66    0.39
  -1   6  -3    6.92    0.56
  -2  -6  -3   32.75    1.38
  -2  -6  -3   35.43    2.20
   2  -6   3   33.87    1.37
   2  -6   3   32.57    1.44
   2  -6   3   33.25    1.65
  -2  -6  -3   31.75    1.51
   2  -6   3   33.92    1.36
  -2  -6  -3   34.04    1.24
  -2   6  -3   34.50    1.26
  -2   6  -3   33.95    1.40
   2   6   3   33.02    1.29
  -2   6  -3   33.51    1.41
   2   6   3   34.90    1.51
  -2   6  -3   32.74    1.50
   2   6   3   33.51    1.37
   2   6   3   35.29    1.32
  -3  -6  -3   32.70    1.35
   3  -6   3   29.55    1.30
  -3  -6  -3   33.15    1.22
   3  -6   3   33.58    1.49
  -3  -6  -3   29.80    2.22
   3  -6   3   32.18    1.39
   3  -6   3   30.89    1.28
  -3   6  -3   28.58    1.40
   3   6   3   32.51    1.25
   3   6   3   30.46    1.33
   3   6   3   32.63    1.23
  -3   6  -3   34.17    1.38
   3   6   3   32.34    1.43
   3   6   3   29.84    1.28
  -4  -6  -3   31.93    1.22
   4  -6   3   29.92    1.35
   4  -6   3   30.04    1.25
   4  -6   3   31.39    1.37
  -4  -6  -3   31.29    1.25
  -4  -6  -3   29.56    1.33
   4  -6   3   31.90    1.30
  -4  -6  -3   29.96    2.23
  -4   6  -3   32.47    1.52
   4   6   3   31.35    1.40
   4   6   3   31.04    1.19
   4   6   3   31.74    1.32
   4   6   3   30.12    1.26
  -4   6  -3   29.57    1.15
   5  -6   3    6.13    0.56
   5  -6   3    5.99    0.56
  -5  -6  -3    5.35    0.50
  -5  -6  -3    7.69    0.60
   5  -6   3    6.32    0.57
   5  -6   3    6.33    0.46
  -5  -6  -3    6.23    0.46
  -5  -6  -3    5.11    1.18
   5   6   3    6.64    0.52
   5   6   3    5.98    0.62
   5   6   3    5.24    0.49
  -5   6  -3    6.16    0.36
   5   6   3    6.26    0.47
  -6  -6  -3    1.25    0.25
   6  -6   3    0.65    0.19
  -6  -6  -3    1.59    0.36
   6  -6   3    1.22    0.32
   6  -6   3    1.54    0.30
  -6  -6  -3    2.41    0.95
   6   6   3    0.86    0.34
   6   6   3    1.28    0.26
   6   6   3    0.84    0.24
  -6   6  -3    1.03    0.16
  -7  -6  -3    4.85    0.64
   7  -6   3    5.85    0.50
  -7  -6  -3    4.72    0.61
  -7  -6  -3    5.01    1.14
   7   6   3    4.30    0.48
   7   6   3    3.62    0.41
   7   6   3    4.63    0.50
  -7   6  -3    4.62    0.29
  -8  -6  -3    2.38    0.91
  -8  -6  -3    0.40    0.24
   8  -6   3   -0.08    0.26
   8   6   3   -0.21    0.22
   8   6   3    0.13    0.24
  -9  -6  -3    0.89    1.08
  -9  -6  -3    0.31    0.19
  -9   6  -3    0.34    0.11
   9   6   3    0.06    0.21
  -8  -7   3    1.50    0.25
   8   7  -3    1.10    0.18
  -8   7   3    1.38    0.17
  -7  -7   3   14.99    1.46
  -7  -7   3   14.23    0.75
   7  -7  -3   14.96    0.73
  -7  -7   3   13.12    0.80
  -7   7   3   15.26    0.61
   7   7  -3   14.70    0.66
   6  -7  -3   15.78    0.82
  -6  -7   3   17.14    1.49
  -6  -7   3   13.50    0.81
  -6  -7   3   15.48    0.85
  -6  -7   3   14.88    0.81
   6   7  -3   15.86    0.72
  -6   7   3   15.92    0.65
  -5  -7   3    0.32    0.41
  -5  -7   3    0.52    0.67
   5  -7  -3    0.42    0.18
  -5  -7   3    0.21    0.30
  -5  -7   3   -0.05    0.25
   5  -7  -3    0.24    0.25
   5   7  -3    0.47    0.20
   5   7  -3    0.89    0.23
  -5   7   3    0.19    0.16
  -4  -7   3   30.49    1.88
  -4  -7   3   29.62    1.23
  -4  -7   3   30.18    1.29
   4  -7  -3   29.65    1.37
  -4  -7   3   29.01    1.23
  -4   7   3   29.24    1.15
   4   7  -3   30.14    1.22
   4   7  -3   30.10    1.20
   3  -7  -3    7.28    0.64
  -3  -7   3    6.75    0.56
   3  -7  -3    5.86    0.64
   3  -7  -3    6.37    0.48
  -3  -7   3    6.01    0.55
  -3  -7   3    6.40    0.99
  -3  -7   3    6.66    0.59
   3   7  -3    5.46    0.70
  -3   7   3    7.02    0.44
   3   7  -3    6.11    0.49
   3   7  -3    7.04    0.53
  -3   7   3    5.65    0.67
  -2  -7   3   18.18    2.23
  -2  -7   3   15.61    0.80
  -2  -7   3   15.41    0.70
   2  -7  -3   15.44    1.03
   2  -7  -3   14.38    0.90
   2  -7  -3   14.83    0.74
  -2   7   3   15.49    0.71
   2   7  -3   13.52    0.77
   2   7  -3   15.59    0.63
   2   7  -3   14.49    0.76
   2   7  -3   14.70    0.77
  -2   7   3   14.20    0.85
   1  -7  -3    7.19    0.51
   1  -7  -3    6.46    0.64
  -1  -7   3    7.81    1.03
  -1  -7   3    7.01    0.41
  -1  -7   3    6.48    0.51
   1  -7  -3    6.45    0.96
   1   7  -3    6.16    0.56
   1   7  -3    6.45    0.57
  -1   7   3    6.64    0.45
   1   7  -3    6.74    0.37
  -1   7   3    7.09    0.60
   1   7  -3    7.06    0.51
  -1   7   3    5.17    0.65
   0  -7  -3    5.37    1.04
   0  -7  -3    5.83    0.49
   0  -7   3    5.73    0.47
   0  -7   3    6.25    0.94
   0  -7  -3    4.79    0.57
   0   7  -3    6.28    0.62
   0   7   3    4.05    0.61
   0   7  -3    4.62    0.49
   0   7   3    5.38    0.40
   0   7   3    4.72    0.55
   0   7   3    5.07    0.52
   0   7  -3    5.39    0.58
   0   7  -3    5.67    0.33
   1  -7   3   44.68    1.69
  -1  -7  -3   43.08    1.76
  -1  -7  -3   44.05    1.75
   1  -7   3   42.07    1.99
  -1  -7  -3   45.71    2.32
  -1   7  -3   44.03    1.58
  -1   7  -3   44.51    1.88
   1   7   3   41.74    1.79
   1   7   3   44.45    1.63
   1   7   3   44.44    1.74
   1   7   3   45.29    1.75
  -1   7  -3   44.29    1.69
  -1   7  -3   43.58    1.78
  -2  -7  -3    0.81    0.62
   2  -7   3    0.28    0.19
   2  -7   3    0.21    0.34
  -2  -7  -3    0.23    0.23
  -2  -7  -3    0.42    0.38
   2   7   3    0.04    0.28
   2   7   3    0.27    0.21
   2   7   3    0.15    0.37
   2   7   3    0.01    0.16
  -2   7  -3    0.36    0.33
  -2   7  -3    0.29    0.49
  -2   7  -3    0.11    0.13
  -2   7  -3   -0.06    0.60
  -3  -7  -3    5.77    0.52
   3  -7   3    5.64    0.44
   3  -7   3    6.08    0.61
  -3  -7  -3    7.66    1.30
   3   7   3    6.31    0.52
   3   7   3    5.67    0.55
  -3   7  -3    5.70    0.35
   3   7   3    5.04    0.56
   3   7   3    5.63    0.38
  -4  -7  -3   18.61    0.76
  -4  -7  -3   17.21    1.70
   4  -7   3   16.70    0.81
   4   7   3   18.43    0.92
   4   7   3   18.00    1.04
  -4   7  -3   18.56    0.74
   4   7   3   18.24    0.87
  -5  -7  -3   10.04    0.62
  -5  -7  -3   10.00    0.57
   5  -7   3    8.73    0.58
  -5  -7  -3    9.73    1.30
   5  -7   3    9.36    0.52
   5   7   3    9.86    0.56
   5   7   3    8.19    0.63
  -5   7  -3    9.61    0.44
   5   7   3    9.31    0.72
  -6  -7  -3   12.97    0.71
  -6  -7  -3   11.80    1.39
   6  -7   3   12.49    0.60
   6   7   3   11.63    0.61
  -6   7  -3   12.89    0.53
   6   7   3   12.69    0.76
  -7  -7  -3    0.91    0.61
  -7  -7  -3    0.76    0.23
   7   7   3    0.62    0.19
  -7   7  -3    1.10    0.16
   7   7   3    0.68    0.27
  -8  -7  -3   25.18    1.02
  -8  -7  -3   27.81    1.64
   8   7   3   26.09    0.98
  -8   7  -3   26.85    0.93
   8   7   3   25.26    1.19
   8   7   3   26.47    1.08
   6  -8  -3    7.85    0.47
  -6  -8   3    7.40    0.46
   6   8  -3    7.96    0.39
  -6   8   3    7.85    0.36
   5  -8  -3   12.33    0.65
  -5  -8   3   12.04    0.99
  -5  -8   3   10.31    0.59
  -5   8   3   10.91    0.52
   5   8  -3   11.58    0.54
  -4  -8   3    2.25    0.52
  -4  -8   3    3.20    0.36
   4  -8  -3    2.57    0.30
   4  -8  -3    2.35    0.39
  -4   8   3    2.41    0.25
   4   8  -3    3.13    0.30
   3  -8  -3    8.31    0.47
  -3  -8   3    8.74    0.54
   3  -8  -3    8.32    0.60
  -3  -8   3    8.55    0.93
   3   8  -3    7.99    0.49
  -3   8   3    8.37    0.43
  -2  -8   3   24.27    1.04
  -2  -8   3   22.94    1.55
   2  -8  -3   24.82    0.98
   2  -8  -3   24.44    1.07
   2  -8  -3   26.03    1.12
  -2   8   3   25.37    1.06
   2   8  -3   24.80    1.11
   2   8  -3   24.83    1.01
  -2   8   3   24.35    0.97
  -1  -8   3    0.11    0.39
   1  -8  -3    0.47    0.25
  -1  -8   3    0.18    0.19
   1  -8  -3    0.75    0.19
   1  -8  -3    0.57    0.33
  -1   8   3    0.61    0.16
   1   8  -3    0.51    0.21
   1   8  -3    0.11    0.37
  -1   8   3    0.75    0.25
   1   8  -3    0.48    0.17
   0  -8  -3    0.95    0.44
   0  -8   3    0.57    0.39
   0  -8  -3    0.88    0.26
   0  -8   3    0.99    0.21
   0  -8  -3    0.58    0.19
   0   8  -3    0.55    0.15
   0   8  -3    1.39    0.49
   0   8   3    0.59    0.17
   0   8   3    0.20    0.23
   0   8  -3    1.00    0.23
   1  -8   3   10.39    0.56
  -1  -8  -3   10.36    0.58
   1  -8   3   11.52    0.77
  -1  -8  -3   12.53    1.05
  -1   8  -3   11.52    0.65
   1   8   3   10.59    0.52
   1   8   3   11.26    0.63
  -1   8  -3   10.93    0.48
  -2  -8  -3   15.86    1.20
   2  -8   3   13.20    0.63
  -2  -8  -3   13.38    0.66
   2  -8   3   12.68    0.77
  -2   8  -3   13.26    0.56
   2   8   3   14.09    0.69
   2   8   3   12.49    0.58
   3  -8   3    5.73    0.47
  -3  -8  -3    5.90    0.44
   3  -8   3    5.65    0.38
  -3  -8  -3    6.14    1.03
   3   8   3    5.65    0.42
  -3   8  -3    5.56    0.31
   4  -8   3    8.77    0.46
  -4  -8  -3    9.79    0.53
   4  -8   3    8.61    0.50
  -4  -8  -3    8.21    1.09
   4   8   3    9.16    0.49
  -4   8  -3    8.91    0.40
  -5  -8  -3   14.07    1.11
   5  -8   3   13.76    0.60
  -5  -8  -3   14.98    0.67
   5   8   3   13.60    0.62
  -5   8  -3   14.20    0.56
  -6  -8  -3    1.61    0.52
  -6   8  -3    1.33    0.18
   6   8   3    1.39    0.24
  -2  -9   3    2.35    0.25
  -2  -9   3    2.08    0.36
   2   9  -3    2.13    0.29
   1  -9  -3    5.99    0.41
  -1  -9   3    6.65    0.54
  -1  -9   3    7.76    0.40
   1   9  -3    6.26    0.43
  -1   9   3    6.26    0.36
   0  -9  -3    2.11    0.29
   0  -9   3    2.71    0.25
   0  -9   3    2.72    0.39
   0  -9  -3    2.38    0.32
   0   9   3    1.77    0.26
   1  -9   3   23.63    0.89
   1  -9   3   25.43    1.02
  -1  -9  -3   22.60    0.89
  -1  -9  -3   23.74    1.20
   1   9   3   21.93    0.91
 -13   0   4   99.78    3.28
  13   0  -4   94.98    3.44
  13   0  -4   94.87    3.41
  12   0  -4    0.54    0.31
 -12   0   4    0.01    0.36
  12   0  -4   -0.24    0.21
  11   0  -4    5.62    0.65
 -11   0   4    4.40    0.40
  11   0  -4    4.93    0.61
  10   0  -4    4.45    0.66
 -10   0   4    3.96    0.42
  10   0  -4    5.00    0.65
   9   0  -4    8.14    0.57
   9   0  -4    7.95    0.73
  -9   0   4    6.89    0.47
   9   0  -4    7.27    0.77
   8   0  -4    7.95    0.62
   8   0  -4    7.94    0.79
   8   0  -4    8.29    0.53
   7   0  -4   13.31    0.67
   7   0  -4   13.40    0.75
   7   0  -4   15.11    0.98
   7   0  -4   13.25    0.88
   6   0  -4   82.77    3.16
   6   0  -4   87.08    2.95
   5   0  -4  119.27    4.12
  -5   0   4  123.76    4.06
  -4   0   4  227.65    7.37
  -4   0   4  221.23    7.35
  -3   0   4  128.15    4.24
   2   0  -4    8.28    0.37
  -2   0   4    8.25    0.35
  -2   0   4    8.66    0.30
   1   0  -4   23.44    0.81
  -1   0   4   25.26    0.87
   1   0  -4   25.56    0.88
  -1   0   4   23.10    0.82
   0   0   4  131.59    4.42
   0   0   4  125.97    4.45
   0   0  -4  134.24    4.42
   0   0  -4  137.72    4.43
   0   0  -4  129.05    4.41
   0   0   4  141.86    4.47
   0   0  -4  142.23    4.48
  -1   0  -4   52.75    1.74
  -1   0  -4   53.28    1.75
   1   0   4   49.88    1.76
  -1   0  -4   54.20    1.79
   1   0   4   50.28    1.78
   1   0   4   51.37    1.74
  -2   0  -4  133.66    4.42
  -2   0  -4  127.33    4.37
   2   0   4  135.79    4.35
  -2   0  -4  127.86    4.36
   2   0   4  136.04    4.42
  -3   0  -4  541.48   16.96
   3   0   4  477.19   16.91
  -3   0  -4  510.46   17.00
   3   0   4  538.53   16.95
   3   0   4  521.26   17.01
   4   0   4  151.03    4.91
  -4   0  -4  147.42    4.92
   4   0   4  146.70    4.89
  -4   0  -4  156.56    5.00
  -4   0  -4  145.04    4.94
  -4   0  -4  145.53    4.90
   4   0   4  145.31    4.96
   5   0   4    0.89    0.31
   5   0   4    0.97    0.16
  -5   0  -4    1.06    0.18
  -5   0  -4    0.94    0.16
   5   0   4    0.95    0.11
   5   0   4    0.93    0.13
  -5   0  -4    0.82    0.14
  -5   0  -4    0.95    0.18
   6   0   4   15.32    0.83
   6   0   4   14.34    0.57
  -6   0  -4   15.55    0.66
   6   0   4   15.61    0.95
   6   0   4   15.34    0.80
  -6   0  -4   15.07    0.60
   6   0   4   14.01    0.75
  -6   0  -4   15.62    0.73
  -7   0  -4   48.17    1.79
   7   0   4   49.68    1.89
   7   0   4   48.22    1.83
   7   0   4   50.26    1.90
   7   0   4   45.64    1.97
  -7   0  -4   49.42    1.71
  -7   0  -4   50.17    1.88
   8   0   4   -0.03    0.35
   8   0   4   -0.20    0.28
  -8   0  -4    0.02    0.11
   8   0   4   -0.17    0.21
   8   0   4    0.32    0.39
  -8   0  -4    0.45    0.25
   9   0   4   11.08    0.75
   9   0   4   12.52    0.94
  -9   0  -4   11.58    0.55
  -9   0  -4   12.98    0.94
  10   0   4   73.92    2.93
  10   0   4   70.29    2.92
  10   0   4   72.70    2.70
 -10   0  -4   73.97    2.55
  10   0   4   74.60    2.77
 -11   0  -4   19.94    0.82
  11   0   4   19.86    0.94
  11   0   4   19.92    1.22
 -12   0  -4    7.86    0.42
  12   0   4    8.45    0.49
  12   0   4    7.47    0.63
  13  -1  -4    6.58    0.51
 -13  -1   4    7.21    0.42
  13   1  -4    7.12    0.55
 -13   1   4    6.89    0.53
  13   1  -4    7.25    0.51
 -12  -1   4    3.44    0.34
  12  -1  -4    3.83    0.50
  12   1  -4    3.96    0.51
  12   1  -4    3.02    0.51
 -12   1   4    2.98    0.43
  11  -1  -4   14.12    1.08
 -11  -1   4   15.39    0.70
  11  -1  -4   15.15    0.93
  11   1  -4   15.76    0.94
 -11   1   4   16.07    0.73
  11   1  -4   14.94    0.97
 -10  -1   4   58.72    2.36
  10  -1  -4   67.59    2.58
  10  -1  -4   64.27    2.54
  10   1  -4   63.05    2.56
 -10   1   4   65.95    2.28
  10   1  -4   66.56    2.66
   9  -1  -4    4.45    0.64
   9  -1  -4    3.29    0.53
  -9  -1   4    3.60    0.36
   9   1  -4    4.15    0.62
   9   1  -4    4.58    0.69
   9   1  -4    4.16    0.44
   8  -1  -4    1.18    0.32
  -8  -1   4    1.30    0.23
   8  -1  -4    0.74    0.38
   8   1  -4    1.14    0.27
   8   1  -4    1.26    0.40
   8   1  -4    0.72    0.23
   8   1  -4    0.85    0.65
   7  -1  -4   24.03    1.12
   7  -1  -4   26.61    1.28
   7  -1  -4   23.94    1.32
  -7  -1   4   25.21    0.98
   7   1  -4   26.45    1.28
   7   1  -4   24.86    1.09
   7   1  -4   27.35    1.08
   6  -1  -4   32.97    1.61
  -6  -1   4   35.71    1.30
  -6  -1   4   38.22    1.39
   6   1  -4   34.83    1.60
   6   1  -4   36.40    1.38
  -6   1   4   37.04    1.28
   6   1  -4   35.40    1.42
  -5  -1   4   28.82    1.05
   5   1  -4   25.03    1.07
  -5   1   4   27.87    1.03
  -4  -1   4   59.90    1.97
  -4  -1   4   55.28    2.05
   4   1  -4   55.01    2.06
  -4   1   4   58.80    2.01
  -3  -1   4  315.68    9.73
  -3  -1   4  313.65    9.69
  -3   1   4  304.88    9.76
   3   1  -4  272.98    9.66
   3   1  -4  297.79    9.64
   3   1  -4  264.85    9.63
  -2  -1   4    2.14    0.22
  -2  -1   4    2.40    0.15
   2   1  -4    1.92    0.13
  -2   1   4    2.35    0.23
   2   1  -4    2.41    0.10
   2   1  -4    2.41    0.10
  -1  -1   4    6.69    0.31
  -1  -1   4    5.94    0.33
  -1  -1   4    6.85    0.28
   1   1  -4    6.87    0.30
  -1   1   4    6.76    0.35
   1   1  -4    6.21    0.26
   1   1  -4    6.42    0.26
   1   1  -4    6.40    0.27
  -1   1   4    6.67    0.25
   0  -1   4  196.49    6.39
   0  -1  -4  189.84    6.50
   0  -1   4  180.12    6.46
   0  -1   4  195.43    6.42
   0  -1  -4  184.23    6.36
   0  -1  -4  198.75    6.38
   0   1  -4  203.97    6.40
   0   1   4  198.94    6.39
   0   1  -4  193.22    6.38
   0   1  -4  201.21    6.44
   0   1   4  198.81    6.46
  -1  -1  -4   86.90    3.15
   1  -1   4   90.42    3.04
   1  -1   4   90.36    3.06
  -1  -1  -4   86.79    3.04
  -1  -1  -4   94.92    3.03
   1   1   4   98.36    3.10
   1   1   4   86.49    3.03
  -1   1  -4   99.08    3.11
  -1   1  -4   93.01    3.04
   1   1   4   93.73    3.05
  -1   1  -4   87.82    3.05
  -2  -1  -4    9.13    0.50
   2  -1   4    9.90    0.39
  -2  -1  -4    9.13    0.40
   2  -1   4   10.00    0.41
  -2  -1  -4   10.12    0.39
  -2   1  -4   10.34    0.39
   2   1   4   10.41    0.43
  -2   1  -4   10.91    0.47
   2   1   4    9.52    0.38
   2   1   4    9.90    0.41
  -3  -1  -4    1.83    0.17
   3  -1   4    1.81    0.14
  -3  -1  -4    1.96    0.27
   3  -1   4    1.46    0.21
  -3  -1  -4    2.03    0.17
   3  -1   4    1.90    0.17
  -3   1  -4    1.99    0.16
  -3   1  -4    1.77    0.21
   3   1   4    1.72    0.13
   3   1   4    1.84    0.18
   3   1   4    2.02    0.17
  -4  -1  -4  158.45    5.30
   4  -1   4  150.67    5.14
   4  -1   4  153.96    5.16
  -4  -1  -4  154.88    5.19
  -4  -1  -4  155.26    5.21
   4  -1   4  159.44    5.17
  -4   1  -4  149.47    5.23
  -4   1  -4  162.15    5.27
   4   1   4  149.49    5.15
  -4   1  -4  161.34    5.19
   4   1   4  166.36    5.23
   4   1   4  148.21    5.19
  -4   1  -4  159.87    5.15
  -5  -1  -4   59.28    2.05
  -5  -1  -4   59.44    2.08
   5  -1   4   57.23    1.99
  -5  -1  -4   57.15    2.02
  -5  -1  -4   54.85    2.13
  -5   1  -4   63.00    2.10
   5   1   4   57.44    1.98
  -5   1  -4   59.56    2.12
  -5   1  -4   58.50    1.99
  -5   1  -4   57.50    2.04
   5   1   4   61.84    2.15
   5   1   4   59.92    2.02
   6  -1   4   28.44    1.47
  -6  -1  -4   31.40    1.16
   6  -1   4   30.67    1.34
  -6  -1  -4   35.41    1.27
  -6  -1  -4   33.00    1.20
   6  -1   4   31.00    1.27
   6   1   4   32.22    1.14
  -6   1  -4   33.52    1.33
   6   1   4   30.91    1.47
  -6   1  -4   30.99    1.28
  -6   1  -4   31.79    1.13
   6   1   4   32.53    1.09
   6   1   4   31.90    1.33
   6   1   4   30.87    1.28
  -6   1  -4   32.58    1.21
   7  -1   4   13.66    0.87
   7  -1   4   13.97    0.72
  -7  -1  -4   13.87    0.67
  -7  -1  -4   14.10    0.78
  -7  -1  -4   13.50    0.60
   7  -1   4   15.64    0.81
   7   1   4   13.32    0.55
   7   1   4   13.79    0.94
  -7   1  -4   13.59    0.70
   7   1   4   13.81    0.77
  -7   1  -4   14.24    0.57
   7   1   4   13.57    0.79
  -8  -1  -4    6.75    0.73
  -8  -1  -4    7.40    0.41
  -8  -1  -4    7.24    0.56
   8  -1   4    7.14    0.70
   8  -1   4    7.45    0.54
   8  -1   4    7.55    0.63
  -8   1  -4    7.21    0.37
   8   1   4    6.79    0.61
  -8   1  -4    6.53    0.66
   8   1   4    7.29    0.65
   8   1   4    8.29    0.80
   9  -1   4   72.47    2.63
   9  -1   4   68.38    2.69
   9  -1   4   69.78    2.57
  -9  -1  -4   68.58    2.47
  -9   1  -4   70.29    2.43
   9   1   4   72.32    2.64
   9   1   4   68.54    2.77
   9   1   4   73.34    2.64
  10  -1   4   20.03    1.17
 -10  -1  -4   19.41    0.81
  10  -1   4   18.68    0.96
  10  -1   4   19.11    1.04
 -10   1  -4   18.96    0.78
  10   1   4   20.71    1.20
  10   1   4   19.26    1.07
  10   1   4   19.17    0.97
  10   1   4   18.89    1.01
  11  -1   4   40.70    1.76
  11  -1   4   38.93    1.56
 -11  -1  -4   38.57    1.47
  11   1   4   41.29    1.59
 -11   1  -4   39.30    1.45
  11   1   4   39.18    1.76
  11   1   4   41.69    1.77
  12  -1   4    2.60    0.38
 -12  -1  -4    1.71    0.26
  12  -1   4    2.15    0.43
  12   1   4    2.37    0.35
  12   1   4    2.02    0.35
 -12   1  -4    1.39    0.19
 -13  -2   4   90.97    2.92
  13  -2  -4   76.00    3.21
  13   2  -4   89.89    3.03
  13   2  -4   86.74    3.05
  12  -2  -4    2.04    0.42
 -12  -2   4    1.43    0.20
  12   2  -4    1.40    0.30
  12   2  -4    1.15    0.32
 -11  -2   4    6.33    0.41
  11  -2  -4    6.42    0.60
  11   2  -4    5.65    0.71
 -10  -2   4   32.38    1.27
  10  -2  -4   34.30    1.56
  10   2  -4   33.25    1.55
  10   2  -4   34.15    1.65
  10   2  -4   32.56    1.37
  -9  -2   4   14.62    0.68
   9  -2  -4   15.32    0.97
   9   2  -4   13.90    0.79
   9   2  -4   15.75    1.07
   9   2  -4   14.07    0.95
  -8  -2   4    0.00    0.15
   8  -2  -4   -0.23    0.49
   8  -2  -4    0.41    0.34
   8   2  -4    0.04    0.23
   8   2  -4    0.12    0.33
  -7  -2   4    9.72    0.50
   7  -2  -4   10.72    0.81
   7  -2  -4    7.81    1.03
   7   2  -4    9.65    0.60
   7   2  -4    9.51    0.59
   7   2  -4    8.73    0.70
  -6  -2   4   74.29    2.47
  -6  -2   4   67.06    2.37
   6  -2  -4   65.34    2.64
   6   2  -4   68.78    2.47
   6   2  -4   68.29    2.64
  -6   2   4   66.89    2.53
  -5  -2   4   22.08    0.87
  -5  -2   4   21.92    0.93
   5   2  -4   23.93    0.78
   5   2  -4   23.10    0.96
  -5   2   4   22.12    1.02
  -4  -2   4  244.18    8.28
  -4  -2   4  260.85    8.33
  -4  -2   4  256.31    8.37
   4   2  -4  262.52    8.24
  -4   2   4  239.04    8.43
   4   2  -4  243.78    8.23
  -3  -2   4   75.03    2.47
  -3  -2   4   74.41    2.52
  -3  -2   4   71.65    2.48
   3   2  -4   74.88    2.45
   3   2  -4   70.89    2.41
   3   2  -4   71.48    2.42
   3   2  -4   72.63    2.40
  -3   2   4   68.62    2.59
   3   2  -4   70.08    2.52
  -2  -2   4   40.43    1.39
  -2  -2   4   41.27    1.43
   2   2  -4   39.15    1.36
  -2   2   4   34.43    1.48
   2   2  -4   38.51    1.33
   2   2  -4   40.21    1.40
  -2   2   4   40.40    1.32
  -1  -2   4   68.32    2.29
  -1   2   4   67.51    2.29
   1   2  -4   67.70    2.25
  -1   2   4   63.82    2.39
   1   2  -4   67.88    2.34
   1   2  -4   68.12    2.28
   0  -2  -4    0.18    0.05
   0  -2  -4    0.21    0.05
   0  -2   4    0.41    0.12
   0  -2  -4    0.26    0.04
   0  -2   4    0.28    0.10
   0   2   4    0.26    0.12
   0   2  -4    0.18    0.10
   0   2  -4    0.18    0.07
   0   2   4    0.11    0.10
   0   2   4    0.29    0.07
   0   2  -4    0.33    0.08
   1  -2   4    3.17    0.21
  -1  -2  -4    3.62    0.18
  -1  -2  -4    3.40    0.19
   1  -2   4    3.45    0.24
   1   2   4    3.41    0.29
   1   2   4    3.39    0.22
  -1   2  -4    3.40    0.20
   1   2   4    3.46    0.19
  -1   2  -4    3.17    0.29
   2  -2   4   22.71    0.85
   2  -2   4   22.59    0.82
  -2  -2  -4   22.31    0.83
  -2  -2  -4   22.80    0.82
   2   2   4   21.95    0.85
   2   2   4   22.47    0.83
   2   2   4   22.73    0.81
  -2   2  -4   22.71    0.82
   2   2   4   22.01    0.91
   2   2   4   24.71    0.91
  -2   2  -4   22.69    0.85
  -2   2  -4   22.46    0.95
  -3  -2  -4  233.79    7.95
  -3  -2  -4  265.02    7.98
   3  -2   4  247.71    7.96
  -3  -2  -4  243.59    7.97
   3  -2   4  232.86    7.92
  -3   2  -4  246.31    7.95
  -3   2  -4  210.16    8.01
   3   2   4  239.63    7.95
   3   2   4  245.48    7.96
   3   2   4  249.99    8.00
  -3   2  -4  247.72    8.11
  -3   2  -4  231.52    7.92
   3   2   4  240.29    7.93
  -4  -2  -4  108.14    3.70
   4  -2   4  110.57    3.65
  -4  -2  -4  110.93    3.68
  -4  -2  -4  108.81    3.68
   4   2   4  111.66    3.79
  -4   2  -4  104.36    3.63
  -4   2  -4  109.09    3.68
  -4   2  -4  114.00    3.84
   4   2   4  107.01    3.68
   4   2   4  100.59    3.64
  -4   2  -4  115.22    3.73
   4   2   4  111.54    3.70
  -5  -2  -4    0.07    0.11
   5  -2   4    0.04    0.31
   5  -2   4    0.23    0.20
   5  -2   4   -0.10    0.27
  -5   2  -4    0.01    0.08
   5   2   4    0.00    0.06
  -5   2  -4    0.01    0.14
   5   2   4    0.16    0.14
   5   2   4    0.10    0.09
   5   2   4   -0.48    0.48
  -5   2  -4    0.36    0.25
   5   2   4    1.03    0.70
  -6  -2  -4    5.36    0.40
  -6  -2  -4    4.41    0.35
   6  -2   4    3.82    0.58
   6  -2   4    4.08    0.70
   6  -2   4    4.79    0.45
  -6  -2  -4    5.08    0.36
  -6   2  -4    5.23    0.44
   6   2   4    4.95    0.76
  -6   2  -4    5.29    0.28
   6   2   4    4.68    0.49
   6   2   4    5.01    0.26
   6   2   4    4.52    0.56
   7  -2   4   11.78    0.82
  -7  -2  -4   12.34    0.61
   7  -2   4   12.10    0.85
   7  -2   4   11.94    0.67
  -7  -2  -4   10.81    0.73
  -7  -2  -4   12.38    0.58
   7   2   4   11.76    0.51
  -7   2  -4   12.26    0.50
   7   2   4   11.20    0.71
   7   2   4   12.27    0.92
  -7   2  -4   11.92    0.74
   7   2   4   11.57    0.75
   8  -2   4    1.54    0.37
  -8  -2  -4    1.37    0.22
  -8  -2  -4    1.79    0.36
   8  -2   4    1.13    0.26
  -8  -2  -4    1.17    0.27
   8  -2   4    1.40    0.38
  -8   2  -4    0.94    0.16
   8   2   4    0.45    0.36
   8   2   4    0.95    0.30
   8   2   4    0.94    0.31
   9  -2   4    2.03    0.40
  -9  -2  -4    1.67    0.46
   9  -2   4    1.71    0.32
  -9  -2  -4    1.88    0.32
   9  -2   4    1.85    0.38
  -9   2  -4    1.66    0.22
   9   2   4    2.43    0.49
   9   2   4    1.96    0.35
   9   2   4    1.89    0.45
   9   2   4    1.44    0.37
 -10  -2  -4   80.25    2.79
  10  -2   4   81.29    2.89
  10  -2   4   83.93    3.13
  10  -2   4   76.68    2.89
  10   2   4   78.82    3.08
  10   2   4   79.34    2.90
  10   2   4   79.15    2.91
 -10   2  -4   78.70    2.73
  11  -2   4   10.08    0.65
 -11  -2  -4    9.38    0.49
  11  -2   4    9.39    0.74
  11   2   4   10.71    0.77
  11   2   4   10.33    0.61
  11   2   4    9.16    0.66
 -11   2  -4    9.71    0.46
 -12  -2  -4    5.85    0.36
  12  -2   4    5.11    0.51
 -12   2  -4    5.83    0.34
  12   2   4    4.93    0.56
  12   2   4    5.90    0.55
  12   2   4    5.83    0.40
 -12  -3   4   23.57    0.89
  12  -3  -4   22.11    1.05
  12   3  -4   22.24    1.04
  12   3  -4   22.90    1.07
  11  -3  -4    1.27    0.33
 -11  -3   4    0.92    0.18
  11   3  -4    1.30    0.35
  11   3  -4    0.91    0.30
 -10  -3   4   26.31    1.02
  10  -3  -4   25.27    1.24
  10   3  -4   25.35    1.36
  10   3  -4   23.64    1.22
  10   3  -4   24.59    1.11
   9  -3  -4    4.06    0.66
  -9  -3   4    3.32    0.38
   9   3  -4    3.76    0.66
   9   3  -4    3.39    0.59
   9   3  -4    3.82    0.62
  -8  -3   4    0.80    0.21
   8  -3  -4    1.41    0.52
   8  -3  -4    1.02    0.43
  -8  -3   4    1.00    0.40
   8   3  -4    1.40    0.42
   8   3  -4    0.72    0.27
   8   3  -4    0.10    0.31
  -7  -3   4   11.88    0.95
  -7  -3   4   12.44    0.60
   7  -3  -4   11.67    0.92
  -7  -3   4   12.11    0.72
   7  -3  -4   12.76    1.03
   7   3  -4   12.46    0.93
   7   3  -4   12.55    0.70
   7   3  -4   10.15    0.67
  -6  -3   4    2.48    0.37
  -6  -3   4    2.29    0.42
   6  -3  -4    2.42    0.48
  -6  -3   4    1.75    0.27
   6   3  -4    1.91    0.15
  -6   3   4    1.27    0.57
   6   3  -4    1.67    0.29
   6   3  -4    1.78    0.55
   6   3  -4    1.72    0.31
   5  -3  -4    0.96    0.45
  -5  -3   4    1.52    0.27
  -5  -3   4    1.46    0.23
   5  -3  -4    1.47    0.34
  -5  -3   4    1.45    0.23
   5   3  -4    1.28    0.14
   5   3  -4    1.48    0.31
   5   3  -4    1.50    0.27
  -5   3   4    1.08    0.37
  -4  -3   4   35.65    1.38
  -4  -3   4   36.94    1.32
   4   3  -4   36.64    1.26
   4   3  -4   36.46    1.29
   4   3  -4   36.61    1.42
   4   3  -4   37.13    1.32
   4   3  -4   37.50    1.46
  -3  -3   4  207.99    6.79
  -3  -3   4  212.83    6.89
  -3  -3   4  206.60    6.86
   3   3  -4  198.43    6.79
  -3   3   4  195.28    7.05
   3   3  -4  210.49    6.89
  -2  -3   4    0.19    0.12
  -2  -3   4    0.02    0.13
  -2  -3   4    0.21    0.12
  -2   3   4    0.00    0.18
   2   3  -4    0.03    0.06
   2   3  -4    0.36    0.21
  -2   3   4    0.20    0.15
   2   3  -4    0.13    0.09
   2   3  -4    0.03    0.13
  -1  -3   4   10.43    0.48
  -1  -3   4   10.03    0.51
   1   3  -4    9.70    0.46
  -1   3   4   10.59    0.54
  -1   3   4   10.53    0.45
   1   3  -4   10.36    0.44
   1   3  -4   10.93    0.48
   1   3  -4    9.10    0.55
   0  -3  -4    8.40    0.29
   0  -3  -4    8.22    0.28
   0  -3   4    7.56    0.39
   0  -3   4    7.75    0.38
   0  -3   4    8.51    0.43
   0  -3  -4    8.02    0.32
   0   3   4    7.70    0.42
   0   3  -4    7.91    0.40
   0   3   4    8.18    0.37
   0   3   4    7.40    0.53
   0   3  -4    8.38    0.37
   0   3   4    7.64    0.41
   1  -3   4    1.91    0.23
   1  -3   4    2.00    0.19
  -1  -3  -4    1.92    0.14
  -1  -3  -4    1.70    0.15
   1   3   4    1.62    0.24
   1   3   4    1.97    0.21
   1   3   4    1.76    0.18
  -1   3  -4    1.65    0.21
   1   3   4    1.40    0.32
   1   3   4    2.07    0.38
  -1   3  -4    1.94    0.18
  -2  -3  -4    2.17    0.20
  -2  -3  -4    2.10    0.17
   2  -3   4    2.32    0.18
   2  -3   4    2.46    0.23
   2   3   4    2.48    0.32
   2   3   4    2.20    0.21
  -2   3  -4    1.93    0.27
  -2   3  -4    2.12    0.39
   2   3   4    2.04    0.18
   2   3   4    2.58    0.40
  -2   3  -4    2.38    0.21
  -2   3  -4    2.42    0.21
  -3  -3  -4    1.44    0.17
   3  -3   4    1.22    0.18
   3  -3   4    1.06    0.11
  -3  -3  -4    1.31    0.20
   3  -3   4    1.09    0.13
   3   3   4    1.54    0.18
  -3   3  -4    0.73    0.31
  -3   3  -4    1.33    0.21
   3   3   4    1.14    0.19
  -3   3  -4    1.43    0.26
   3   3   4    1.50    0.29
   3   3   4    1.14    0.14
   3   3   4    1.18    0.27
  -3   3  -4    1.09    0.20
   4  -3   4   67.81    2.46
  -4  -3  -4   69.70    2.38
   4  -3   4   63.50    2.55
   4  -3   4   67.41    2.55
  -4  -3  -4   69.07    2.42
  -4  -3  -4   66.79    2.39
   4  -3   4   67.71    2.44
   4  -3   4   70.93    2.33
   4   3   4   67.32    2.82
  -4   3  -4   66.63    2.35
   4   3   4   69.74    2.40
   4   3   4   72.31    2.40
   4   3   4   68.40    2.36
  -4   3  -4   73.13    2.49
   4   3   4   71.44    2.52
   4   3   4   74.99    2.47
  -4   3  -4   70.57    2.41
  -5  -3  -4    7.21    0.45
   5  -3   4    7.07    0.60
  -5  -3  -4    7.91    0.44
   5  -3   4    7.73    0.55
   5  -3   4    7.81    0.71
   5  -3   4    7.42    0.46
  -5  -3  -4    7.51    0.43
   5   3   4    7.44    0.49
   5   3   4    7.45    0.56
   5   3   4    7.07    0.43
  -5   3  -4    7.67    0.37
   5   3   4    7.76    0.70
  -5   3  -4    8.34    0.54
  -5   3  -4    9.08    0.84
   5   3   4    7.59    0.36
   5   3   4    7.90    0.88
  -6  -3  -4   17.07    0.79
   6  -3   4   18.30    0.99
   6  -3   4   16.62    0.90
  -6  -3  -4   18.17    0.77
  -6  -3  -4   16.22    0.76
   6  -3   4   17.75    0.82
   6   3   4   17.31    0.90
   6   3   4   16.26    0.91
  -6   3  -4   17.52    0.86
   6   3   4   18.00    0.67
   6   3   4   16.07    0.93
   6   3   4   16.47    1.10
  -6   3  -4   16.96    0.67
   6   3   4   17.04    0.74
  -7  -3  -4    2.10    1.80
   7  -3   4    1.68    0.35
  -7  -3  -4    1.72    0.31
   7  -3   4    1.51    0.28
  -7  -3  -4    2.43    0.34
  -7  -3  -4    1.42    0.24
   7   3   4    0.81    0.40
   7   3   4    1.01    0.54
   7   3   4    1.96    0.20
  -7   3  -4    1.61    0.19
   7   3   4    2.05    0.35
   7   3   4    1.53    0.24
   7   3   4    1.28    0.33
   8  -3   4    9.12    0.72
  -8  -3  -4   10.24    0.56
   8  -3   4    9.80    0.61
  -8  -3  -4    9.65    0.69
   8  -3   4   11.40    0.93
  -8  -3  -4    8.92    0.62
   8   3   4   10.57    0.93
  -8   3  -4    9.79    0.45
   8   3   4    8.84    0.83
   8   3   4   10.09    0.72
   8   3   4    9.99    0.44
   8   3   4    9.89    0.72
  -9  -3  -4    7.29    0.78
  -9  -3  -4    7.66    0.46
   9  -3   4    7.25    0.66
   9  -3   4    6.93    0.51
   9  -3   4    7.32    0.80
  -9  -3  -4    7.01    0.71
  -9   3  -4    7.34    0.38
   9   3   4    7.78    0.83
   9   3   4    7.32    0.60
   9   3   4    6.57    0.60
  10  -3   4    0.47    0.33
  10  -3   4    1.10    0.25
 -10  -3  -4    0.93    0.21
 -10  -3  -4    1.72    0.58
  10   3   4    0.41    0.28
 -10   3  -4    1.45    0.21
  10   3   4    0.96    0.25
  10   3   4    0.85    0.39
  11  -3   4   24.18    1.15
 -11  -3  -4   25.21    0.99
  11   3   4   25.40    1.10
 -11   3  -4   26.02    0.95
  11   3   4   26.50    1.20
  11   3   4   25.67    1.06
  12  -3   4    1.25    0.32
 -12   3  -4    2.08    0.23
  12   3   4    2.06    0.41
 -12  -4   4   12.06    0.56
 -12  -4   4   14.07    0.63
  12   4  -4   13.84    0.73
 -11  -4   4   25.96    0.98
 -11  -4   4   25.04    1.06
  11   4  -4   24.91    1.17
  11   4  -4   26.04    1.23
 -10  -4   4   33.02    1.25
  10   4  -4   33.43    1.46
  10   4  -4   31.75    1.35
  10   4  -4   34.07    1.58
  -9  -4   4    3.33    0.64
  -9  -4   4    2.31    0.30
   9   4  -4    2.24    0.46
   9   4  -4    2.98    0.57
   9   4  -4    1.99    0.32
   9   4  -4    2.80    0.44
  -8  -4   4    5.29    0.41
  -8  -4   4    4.90    0.88
   8  -4  -4    6.26    0.74
  -8  -4   4    6.31    0.86
   8   4  -4    3.97    0.83
   8   4  -4    5.09    0.46
   8   4  -4    5.53    0.51
  -7  -4   4   43.92    1.61
   7  -4  -4   42.17    1.82
  -7  -4   4   41.15    1.80
  -7  -4   4   43.52    1.76
   7   4  -4   43.00    1.73
   7   4  -4   43.94    1.64
   7   4  -4   43.61    1.93
  -6  -4   4   96.59    3.34
   6  -4  -4   91.48    3.41
  -6  -4   4   88.64    3.25
  -6  -4   4   87.49    3.15
   6   4  -4   90.56    3.21
   6   4  -4   95.65    3.09
   6   4  -4   89.83    3.28
   5  -4  -4    5.23    0.68
  -5  -4   4    5.61    0.50
  -5  -4   4    4.11    0.44
   5  -4  -4    3.55    0.45
  -5  -4   4    5.95    2.03
   5   4  -4    4.92    0.44
   5   4  -4    4.27    0.46
   5   4  -4    4.68    0.23
   5   4  -4    4.95    0.28
  -4  -4   4   83.00    2.97
   4  -4  -4   85.25    3.17
  -4  -4   4   84.21    3.02
  -4  -4   4   81.94    3.02
  -4  -4   4   81.40    4.27
   4  -4  -4   83.85    2.94
  -4   4   4   90.97    3.85
   4   4  -4   84.29    2.84
   4   4  -4   84.87    2.99
   4   4  -4   81.84    2.95
   3  -4  -4   35.57    1.41
  -3  -4   4   32.01    1.38
  -3  -4   4   34.94    1.33
  -3  -4   4   34.87    1.24
  -3  -4   4   35.67    3.42
  -3  -4   4   35.05    1.37
   3  -4  -4   37.78    1.96
   3  -4  -4   33.97    1.57
   3   4  -4   36.74    1.27
  -3   4   4   31.19    1.70
  -3   4   4   33.20    1.30
   3   4  -4   35.90    1.23
   3   4  -4   32.58    1.35
   3   4  -4   30.07    1.44
   3   4  -4   33.97    1.21
   2  -4  -4    0.03    0.40
  -2  -4   4    0.37    0.25
  -2  -4   4    0.02    0.15
  -2  -4   4    2.87    1.15
  -2  -4   4    0.10    0.11
  -2  -4   4    0.11    0.12
   2  -4  -4    0.09    0.84
  -2   4   4   -0.16    0.36
   2   4  -4    0.05    0.30
  -2   4   4    0.03    0.22
   2   4  -4   -0.08    0.22
   2   4  -4    0.23    0.24
   2   4  -4    0.07    0.11
   2   4  -4    0.05    0.08
  -1  -4   4    0.36    0.13
   1  -4  -4    0.15    0.47
  -1  -4   4    0.32    0.16
  -1  -4   4    0.65    0.27
   1  -4  -4    1.88    0.86
  -1  -4   4    0.07    0.13
  -1  -4   4    1.20    0.90
   1   4  -4    0.20    0.09
   1   4  -4   -0.15    0.32
   1   4  -4    0.14    0.27
   1   4  -4    0.05    0.30
   1   4  -4    0.37    0.12
  -1   4   4    0.31    0.28
  -1   4   4    0.25    0.16
   1   4  -4    0.40    0.12
  -1   4   4    0.43    0.30
  -1   4   4    0.38    0.32
   0  -4   4   27.50    1.86
   0  -4   4   32.25    1.25
   0  -4  -4   30.97    2.08
   0  -4  -4   33.83    1.14
   0  -4   4   32.93    1.32
   0  -4   4   34.31    1.38
   0  -4   4   32.78    1.21
   0   4   4   34.10    1.28
   0   4   4   30.96    1.50
   0   4  -4   33.65    1.21
   0   4  -4   33.90    1.18
   0   4   4   31.93    1.36
   0   4   4   32.57    1.21
   0   4   4   33.57    1.21
   0   4  -4   34.14    1.26
   1  -4   4    3.25    0.47
  -1  -4  -4    2.42    0.93
   1  -4   4    5.74    1.01
   1  -4   4    3.92    0.26
  -1  -4  -4    4.26    0.24
  -1  -4  -4    4.32    0.21
   1  -4   4    3.30    0.51
   1  -4   4    3.94    0.45
   1  -4   4    4.09    0.31
   1   4   4    4.75    0.40
  -1   4  -4    4.12    0.35
   1   4   4    4.85    0.49
   1   4   4    3.48    0.32
   1   4   4    4.06    0.38
   1   4   4    4.50    0.84
   2  -4   4   61.41    2.10
   2  -4   4   55.45    2.42
  -2  -4  -4   60.02    2.05
  -2  -4  -4   56.42    2.20
   2  -4   4   61.98    2.03
  -2  -4  -4   59.91    3.01
  -2  -4  -4   60.76    2.09
   2  -4   4   59.29    2.16
   2  -4   4   57.85    2.15
   2  -4   4   58.52    2.24
   2   4   4   61.62    2.09
   2   4   4   61.62    2.36
   2   4   4   63.02    2.11
   2   4   4   61.92    2.21
   2   4   4   60.05    2.11
  -2   4  -4   58.62    2.10
  -2   4  -4   60.44    2.07
  -2   4  -4   59.14    2.16
  -3  -4  -4  122.70    4.15
  -3  -4  -4  120.47    4.09
  -3  -4  -4  126.58    4.12
   3  -4   4  125.53    4.09
   3  -4   4  123.00    4.20
   3  -4   4  124.36    4.38
  -3  -4  -4  107.69    5.09
   3  -4   4  118.49    4.18
  -3   4  -4  117.56    4.09
   3   4   4  121.79    4.26
   3   4   4  127.60    4.14
   3   4   4  122.57    4.15
   3   4   4  123.49    4.12
  -3   4  -4  131.29    4.27
  -3   4  -4  123.20    4.16
   3   4   4  119.87    4.36
  -4  -4  -4   36.35    2.64
   4  -4   4   39.57    1.50
   4  -4   4   39.58    1.64
  -4  -4  -4   40.78    1.43
   4  -4   4   38.38    1.57
  -4  -4  -4   41.06    1.46
  -4  -4  -4   39.72    1.48
   4   4   4   39.69    1.47
  -4   4  -4   39.83    1.51
  -4   4  -4   38.86    1.41
   4   4   4   40.97    1.46
   4   4   4   40.29    1.43
  -4   4  -4   41.55    1.63
   4   4   4   38.61    1.61
  -5  -4  -4    0.25    0.17
   5  -4   4    0.09    0.28
   5  -4   4    0.18    0.19
  -5  -4  -4   -1.18    1.00
   5  -4   4    0.01    0.33
  -5  -4  -4    0.11    0.14
  -5  -4  -4    0.37    0.16
   5   4   4    0.14    0.13
   5   4   4    0.30    0.25
   5   4   4   -0.16    0.21
   5   4   4   -0.18    0.60
   5   4   4    0.15    0.11
  -5   4  -4    0.42    0.13
  -5   4  -4    0.01    0.28
  -6  -4  -4    0.90    0.20
   6  -4   4    0.60    0.27
  -6  -4  -4    2.06    1.11
  -6  -4  -4    0.94    0.22
   6  -4   4    1.00    0.33
   6  -4   4    0.73    0.30
   6  -4   4    0.63    0.20
  -6  -4  -4    0.71    0.20
   6   4   4    0.69    0.25
   6   4   4    0.55    0.29
  -6   4  -4    0.60    0.14
   6   4   4    0.73    0.38
   6   4   4    0.56    0.14
   6   4   4    0.53    0.17
  -7  -4  -4   -0.30    0.20
  -7  -4  -4   -0.02    1.19
   7  -4   4   -0.07    0.23
  -7  -4  -4    0.02    0.21
   7  -4   4   -0.16    0.30
   7   4   4   -0.13    0.19
   7   4   4   -0.23    0.30
   7   4   4    0.04    0.29
  -7   4  -4    0.07    0.10
   7   4   4    0.03    0.17
   8  -4   4    3.63    0.44
  -8  -4  -4    3.13    0.50
   8  -4   4    3.32    0.56
  -8  -4  -4    3.27    0.36
  -8  -4  -4    2.08    1.51
  -8  -4  -4    3.59    0.52
   8   4   4    4.10    0.54
   8   4   4    3.77    0.50
  -8   4  -4    3.19    0.26
   8   4   4    2.71    0.29
  -9  -4  -4    1.70    0.41
  -9  -4  -4    1.85    0.31
   9  -4   4    0.69    0.45
  -9   4  -4    1.79    0.21
 -10  -4  -4   55.33    1.93
  10   4   4   53.17    2.07
 -10   4  -4   55.19    1.89
 -11  -4  -4    4.86    0.45
 -11  -4  -4    4.37    0.39
 -11   4  -4    4.96    0.29
  11   4   4    5.12    0.43
 -11  -5   4    0.74    0.21
  11   5  -4    0.44    0.23
 -10  -5   4   23.07    1.02
 -10  -5   4   22.95    0.90
  10   5  -4   23.95    1.16
   9  -5  -4    0.69    0.29
  -9  -5   4    0.17    0.24
  -9  -5   4    0.05    0.15
  -9  -5   4   -0.25    0.72
   9   5  -4    0.16    0.29
   9   5  -4    0.26    0.21
   9   5  -4    0.48    0.23
  -8  -5   4    1.14    0.22
  -8  -5   4    1.35    0.45
   8  -5  -4    1.31    0.34
  -8  -5   4    1.34    0.48
  -8  -5   4    1.10    0.29
   8   5  -4    0.76    0.37
   8   5  -4    0.80    0.23
   8   5  -4    1.21    0.24
  -7  -5   4    0.94    0.38
   7  -5  -4    0.37    0.33
  -7  -5   4    0.25    0.54
  -7  -5   4    0.04    0.28
   7   5  -4    0.49    0.20
   7   5  -4    0.08    0.24
  -7   5   4    0.53    0.35
  -6  -5   4   22.10    2.67
   6  -5  -4   20.00    1.09
  -6  -5   4   18.18    1.01
  -6  -5   4   19.97    1.00
   6  -5  -4   19.97    0.87
  -6  -5   4   18.35    0.97
  -6  -5   4   19.45    0.83
   6   5  -4   19.23    0.77
   6   5  -4   19.90    0.89
   6   5  -4   19.33    0.96
  -6   5   4   18.02    0.89
  -5  -5   4    6.35    0.54
  -5  -5   4    5.56    0.54
  -5  -5   4    5.42    0.37
   5  -5  -4    5.49    0.46
  -5  -5   4    6.17    0.57
   5  -5  -4    4.90    0.70
  -5  -5   4    6.53    1.47
  -5   5   4    5.30    0.50
   5   5  -4    4.96    0.47
   5   5  -4    5.40    0.53
   5   5  -4    5.60    0.35
   5   5  -4    5.93    0.30
  -4  -5   4    0.63    0.22
   4  -5  -4    0.44    0.34
  -4  -5   4    0.68    0.16
  -4  -5   4    0.46    0.24
  -4  -5   4    1.91    1.23
   4  -5  -4    1.27    0.46
  -4  -5   4    0.94    0.29
   4   5  -4    0.48    0.15
   4   5  -4    0.81    0.26
  -4   5   4    0.45    0.24
   4   5  -4    0.90    0.24
   4   5  -4    0.72    0.13
  -3  -5   4   61.24    2.22
  -3  -5   4   59.52    2.27
  -3  -5   4   59.74    3.02
   3  -5  -4   61.90    2.21
   3  -5  -4   61.43    2.44
  -3  -5   4   61.43    2.28
  -3  -5   4   61.98    2.12
   3  -5  -4   62.84    2.51
   3   5  -4   60.43    2.23
   3   5  -4   60.54    2.16
   3   5  -4   58.28    2.18
   3   5  -4   61.94    2.26
   3   5  -4   62.53    2.10
  -3   5   4   60.96    2.18
   2  -5  -4    3.50    0.62
   2  -5  -4    1.84    0.69
  -2  -5   4    1.93    0.33
  -2  -5   4    1.74    0.26
  -2  -5   4    2.25    0.32
  -2  -5   4    2.80    0.42
   2  -5  -4    3.08    0.44
  -2  -5   4    2.95    0.83
   2   5  -4    2.71    0.39
  -2   5   4    2.43    0.32
   2   5  -4    2.00    0.29
   2   5  -4    1.71    0.27
   2   5  -4    1.85    0.26
   2   5  -4    2.11    0.24
  -1  -5   4    3.74    0.34
  -1  -5   4    3.05    0.35
   1  -5  -4    3.52    0.50
  -1  -5   4    4.25    0.43
   1  -5  -4    4.11    0.83
  -1  -5   4    4.78    0.95
  -1  -5   4    3.01    0.43
   1  -5  -4    3.80    0.55
   1   5  -4    3.63    0.27
   1   5  -4    3.83    0.42
  -1   5   4    2.76    0.34
   1   5  -4    3.51    0.30
   1   5  -4    3.48    0.34
  -1   5   4    3.71    0.40
   0  -5   4    3.14    0.41
   0  -5   4    2.21    0.74
   0  -5  -4    2.29    0.82
   0  -5  -4    3.08    0.43
   0  -5  -4    2.27    0.45
   0  -5   4    2.16    0.26
   0  -5   4    2.45    0.41
   0  -5   4    2.22    0.29
   0  -5   4    2.44    0.47
   0   5   4    2.56    0.50
   0   5   4    1.77    0.32
   0   5   4    2.98    0.38
   0   5  -4    2.15    0.29
   0   5  -4    2.59    0.36
   0   5  -4    2.72    0.33
   0   5  -4    2.37    0.25
   0   5   4    2.34    0.31
   1  -5   4    3.09    0.28
   1  -5   4    3.66    0.24
  -1  -5  -4    3.40    0.23
  -1  -5  -4    2.85    0.53
   1  -5   4    3.35    0.40
   1  -5   4    3.41    0.48
  -1  -5  -4    4.04    0.97
   1  -5   4    2.83    0.66
   1  -5   4    3.89    0.48
  -1  -5  -4    3.28    0.51
  -1   5  -4    2.85    0.40
  -1   5  -4    3.51    0.27
   1   5   4    3.95    0.32
  -1   5  -4    2.97    0.32
  -1   5  -4    4.80    0.54
   1   5   4    3.05    0.32
   1   5   4    3.44    0.38
   1   5   4    4.00    0.58
  -2  -5  -4    0.29    0.12
   2  -5   4    0.39    0.12
   2  -5   4    0.58    0.24
   2  -5   4    0.13    0.60
  -2  -5  -4    0.61    0.61
  -2  -5  -4    0.35    1.11
  -2  -5  -4    0.58    0.27
   2   5   4    0.29    0.16
   2   5   4    0.43    0.14
   2   5   4    0.31    0.20
  -2   5  -4    0.17    0.18
  -2   5  -4    0.49    0.25
   2   5   4    0.10    0.29
  -2   5  -4    0.76    0.44
  -2   5  -4    0.30    0.13
  -3  -5  -4    2.56    0.25
   3  -5   4    2.47    0.36
   3  -5   4    2.64    0.45
  -3  -5  -4    2.83    0.26
  -3  -5  -4    2.50    1.01
   3  -5   4    3.49    0.63
  -3  -5  -4    3.38    0.64
  -3   5  -4    2.93    0.41
  -3   5  -4    2.59    0.25
   3   5   4    2.48    0.40
   3   5   4    2.03    0.32
   3   5   4    2.51    0.27
  -3   5  -4    2.06    0.41
   3   5   4    2.06    0.31
   4  -5   4   86.88    3.01
  -4  -5  -4   80.28    4.02
   4  -5   4   86.18    3.02
   4  -5   4   84.55    3.10
  -4  -5  -4   84.23    3.07
   4  -5   4   83.90    3.13
  -4  -5  -4   87.34    2.99
  -4  -5  -4   84.48    2.94
   4   5   4   85.64    3.13
   4   5   4   83.98    2.95
  -4   5  -4   84.61    3.07
   4   5   4   88.57    2.95
  -4   5  -4   85.43    2.91
   4   5   4   86.53    3.00
   5  -5   4    6.65    0.55
   5  -5   4    7.25    0.48
   5  -5   4    6.08    0.61
  -5  -5  -4    7.25    0.47
  -5  -5  -4    6.10    0.45
   5  -5   4    6.90    0.64
  -5  -5  -4    7.50    0.60
  -5  -5  -4    7.39    1.41
  -5   5  -4    6.61    0.38
   5   5   4    7.14    0.43
  -5   5  -4    8.75    0.84
   5   5   4    6.91    0.64
   5   5   4    6.35    0.57
   5   5   4    7.25    0.52
   5   5   4    6.36    0.44
   6  -5   4   12.39    0.76
  -6  -5  -4   12.31    0.68
  -6  -5  -4   10.92    1.97
   6  -5   4   12.22    0.65
  -6  -5  -4   13.88    0.82
   6  -5   4   12.16    0.71
   6   5   4   12.93    0.74
   6   5   4   12.08    0.80
  -6   5  -4   11.88    0.54
   6   5   4   12.03    0.65
  -7  -5  -4    1.25    1.06
  -7  -5  -4    0.61    0.28
   7  -5   4    0.78    0.31
   7  -5   4    0.12    0.26
  -7  -5  -4    0.25    0.22
  -7  -5  -4    0.28    0.30
  -7   5  -4    0.23    0.12
   7   5   4    0.04    0.28
   7   5   4    0.38    0.21
   7   5   4    0.51    0.24
   8  -5   4    0.72    0.23
  -8  -5  -4   -0.55    0.44
   8  -5   4   -0.21    0.34
  -8  -5  -4    0.47    0.33
  -8  -5  -4    0.44    0.31
   8   5   4    0.22    0.31
  -8   5  -4    0.36    0.12
   8   5   4   -0.13    0.33
   8   5   4    1.06    0.27
   9  -5   4    1.19    0.24
  -9  -5  -4    3.43    1.66
  -9  -5  -4    1.17    0.45
  -9  -5  -4    0.72    0.23
   9   5   4    0.80    0.29
  -9   5  -4    1.13    0.19
 -10  -5  -4    2.30    0.34
  10   5   4    1.51    0.28
 -10   5  -4    1.91    0.20
 -10  -6   4   -0.04    0.17
  10   6  -4    0.02    0.24
   9  -6  -4    4.36    0.45
  -9  -6   4    3.88    0.42
   9   6  -4    2.86    0.33
   9   6  -4    4.60    0.55
  -9   6   4    3.42    0.38
   8  -6  -4    2.90    0.43
  -8  -6   4    3.36    0.49
  -8  -6   4    2.84    0.29
  -8   6   4    3.22    0.38
   8   6  -4    4.00    0.35
   8   6  -4    3.48    0.41
   8   6  -4    3.80    0.60
   7  -6  -4   12.47    0.96
  -7  -6   4   13.12    0.88
  -7  -6   4   12.61    0.64
  -7  -6   4   16.34    2.18
  -7   6   4   13.90    0.64
   7   6  -4   14.47    0.76
   7   6  -4   13.07    0.96
   7   6  -4   14.54    0.76
   6  -6  -4   48.46    1.97
  -6  -6   4   48.99    1.93
   6  -6  -4   49.99    1.80
  -6  -6   4   50.01    2.81
  -6  -6   4   46.82    1.75
  -6  -6   4   49.30    1.94
  -6   6   4   49.06    1.76
   6   6  -4   49.07    1.83
   6   6  -4   46.44    2.10
   6   6  -4   49.90    1.89
   6   6  -4   47.10    1.86
   5  -6  -4   24.78    1.24
   5  -6  -4   23.05    0.98
  -5  -6   4   23.30    2.00
  -5  -6   4   22.55    1.10
  -5  -6   4   24.69    0.94
  -5  -6   4   23.98    1.12
  -5  -6   4   23.47    1.12
  -5   6   4   24.19    0.98
   5   6  -4   21.50    1.45
   5   6  -4   23.27    0.95
   5   6  -4   24.59    1.09
   5   6  -4   23.29    1.04
   5   6  -4   22.11    0.90
   4  -6  -4    8.09    0.53
  -4  -6   4    6.07    1.07
   4  -6  -4    7.65    0.75
  -4  -6   4    7.95    0.61
   4  -6  -4    7.35    0.68
  -4  -6   4    8.20    0.48
  -4  -6   4    7.40    0.59
  -4  -6   4    7.57    0.57
   4   6  -4    7.16    0.64
   4   6  -4    7.65    0.44
  -4   6   4    7.53    0.51
   4   6  -4    7.64    0.54
   4   6  -4    7.83    0.46
  -3  -6   4   17.49    0.87
   3  -6  -4   18.30    0.83
  -3  -6   4   16.34    0.89
   3  -6  -4   16.79    1.05
   3  -6  -4   17.26    1.11
  -3  -6   4   17.98    1.62
  -3  -6   4   17.16    0.83
   3   6  -4   17.79    0.77
   3   6  -4   17.93    0.85
   3   6  -4   17.71    0.93
  -3   6   4   17.91    0.80
   3   6  -4   18.03    0.80
   2  -6  -4   30.17    1.50
   2  -6  -4   34.46    1.33
  -2  -6   4   32.99    1.26
  -2  -6   4   30.94    1.34
  -2  -6   4   32.19    2.01
   2  -6  -4   34.01    1.71
  -2  -6   4   31.23    1.32
  -2  -6   4   33.77    1.32
   2   6  -4   33.06    1.32
   2   6  -4   31.98    1.26
   2   6  -4   30.84    1.31
  -2   6   4   31.95    1.28
   2   6  -4   32.11    1.18
   1  -6  -4   38.15    1.66
  -1  -6   4   36.56    1.44
  -1  -6   4   38.81    1.38
   1  -6  -4   38.57    1.48
  -1  -6   4   38.13    1.51
  -1  -6   4   38.08    1.46
  -1  -6   4   35.10    2.03
   1  -6  -4   37.45    1.98
   1   6  -4   36.91    1.47
   1   6  -4   36.23    1.44
   1   6  -4   38.26    1.41
   1   6  -4   38.39    1.49
  -1   6   4   34.37    1.52
  -1   6   4   35.50    1.43
   0  -6  -4    1.35    0.30
   0  -6   4    1.06    0.27
   0  -6  -4    0.90    0.38
   0  -6   4    1.45    0.26
   0  -6  -4    0.95    0.71
   0  -6   4    0.59    0.54
   0  -6   4    0.73    0.25
   0   6   4    0.70    0.26
   0   6  -4    0.89    0.28
   0   6   4    1.42    0.36
   0   6  -4    0.93    0.17
   0   6   4    1.10    0.22
   0   6  -4    0.80    0.25
   0   6  -4    1.15    0.23
   1  -6   4    0.43    0.24
   1  -6   4    0.04    0.20
  -1  -6  -4   -0.06    0.24
  -1  -6  -4    0.50    0.74
   1  -6   4    0.46    0.14
   1  -6   4    1.10    0.49
  -1  -6  -4    0.53    0.36
  -1   6  -4   -0.18    0.27
   1   6   4    0.41    0.25
   1   6   4    0.55    0.20
  -1   6  -4    0.29    0.14
  -1   6  -4    0.24    0.28
  -1   6  -4   -0.05    0.21
   1   6   4    0.18    0.23
  -2  -6  -4   12.36    0.72
  -2  -6  -4   11.84    0.53
  -2  -6  -4   14.37    1.66
  -2  -6  -4   11.37    0.99
   2  -6   4   12.80    0.70
   2  -6   4   12.25    0.95
   2  -6   4   12.10    0.68
   2  -6   4   12.49    0.75
   2   6   4   11.82    0.63
  -2   6  -4   11.82    0.83
  -2   6  -4   11.41    0.55
  -2   6  -4   13.56    0.85
  -2   6  -4   12.18    0.73
   2   6   4   11.83    0.61
   2   6   4   12.81    0.70
   2   6   4   10.76    0.91
  -3  -6  -4   95.37    3.31
  -3  -6  -4   87.55    4.14
  -3  -6  -4   95.72    3.18
   3  -6   4   92.28    3.36
   3  -6   4   89.91    3.44
   3  -6   4   92.59    3.26
   3  -6   4   91.80    3.26
  -3   6  -4   92.91    3.16
  -3   6  -4   89.72    3.34
   3   6   4   93.74    3.23
   3   6   4   94.44    3.39
   3   6   4   94.19    3.33
  -3   6  -4   91.52    3.45
   3   6   4   93.73    3.28
   3   6   4   92.63    3.20
   4  -6   4   23.00    1.10
   4  -6   4   24.87    1.06
  -4  -6  -4   26.01    2.04
  -4  -6  -4   23.90    1.10
  -4  -6  -4   23.48    0.97
   4  -6   4   22.63    1.13
   4  -6   4   23.17    1.01
  -4  -6  -4   23.62    0.93
   4   6   4   22.99    1.02
  -4   6  -4   22.88    1.41
   4   6   4   23.91    0.98
   4   6   4   23.30    1.07
   4   6   4   20.19    1.52
  -5  -6  -4    0.67    0.29
  -5  -6  -4    0.75    0.93
   5  -6   4    0.92    0.31
   5  -6   4    1.26    0.24
   5  -6   4    1.16    0.29
   5   6   4    1.20    0.25
   5   6   4    0.75    0.25
   5   6   4    0.67    0.32
   5   6   4    1.45    0.32
  -5   6  -4    0.77    0.14
  -6  -6  -4    0.06    0.27
  -6  -6  -4    0.53    0.24
   6  -6   4    0.19    0.19
  -6  -6  -4    0.51    0.80
   6  -6   4   -0.17    0.24
   6   6   4    0.12    0.20
  -6   6  -4    0.28    0.11
   6   6   4   -0.07    0.25
   6   6   4    0.10    0.23
   7  -6   4    0.36    0.24
   7  -6   4    0.36    0.29
  -7  -6  -4   -0.09    0.24
  -7  -6  -4   -0.43    0.24
  -7  -6  -4   -0.97    0.82
   7   6   4    0.14    0.20
   7   6   4   -0.18    0.24
  -7   6  -4   -0.02    0.10
   7   6   4    0.54    0.26
   8  -6   4    0.80    0.25
  -8  -6  -4    0.09    0.22
  -8  -6  -4    0.61    0.90
   8   6   4    0.17    0.23
  -8   6  -4    0.55    0.13
   8   6   4    0.96    0.24
  -9  -6  -4    3.48    0.36
  -9  -6  -4    2.51    1.13
  -9   6  -4    4.54    0.26
   9   6   4    4.26    0.42
  -8  -7   4    0.21    0.18
   8  -7  -4    0.11    0.18
  -8  -7   4    0.78    0.33
   8   7  -4    0.35    0.14
  -8   7   4    0.58    0.20
  -7  -7   4   -0.13    0.20
  -7  -7   4   -0.48    0.27
   7  -7  -4    0.50    0.19
  -7  -7   4    0.33    0.82
  -7   7   4    0.20    0.17
   6  -7  -4    7.10    0.55
  -6  -7   4    7.41    1.02
  -6  -7   4    5.77    0.53
  -6  -7   4    4.53    0.63
  -6  -7   4    6.45    0.52
  -6   7   4    6.12    0.39
   6   7  -4    7.14    0.44
   5  -7  -4    1.30    0.23
  -5  -7   4    1.23    0.76
  -5  -7   4    1.59    0.31
  -5  -7   4    1.56    0.32
  -5  -7   4    2.04    0.33
   5  -7  -4    1.76    0.35
  -5   7   4    1.85    0.30
   5   7  -4    2.09    0.36
   5   7  -4    1.87    0.32
  -4  -7   4    8.05    0.60
  -4  -7   4    8.69    0.68
   4  -7  -4    7.76    0.50
   4  -7  -4    9.30    0.70
  -4  -7   4    8.32    1.31
  -4  -7   4    9.07    0.59
   4   7  -4    8.22    0.53
  -4   7   4    8.47    0.49
   4   7  -4    9.37    0.56
   3  -7  -4    7.16    0.67
  -3  -7   4    8.01    0.58
  -3  -7   4    8.02    1.14
  -3  -7   4    7.94    0.54
   3  -7  -4    7.30    0.68
  -3  -7   4    7.50    0.58
   3  -7  -4    8.01    0.52
   3   7  -4    7.27    0.51
   3   7  -4    7.66    0.55
   3   7  -4    7.53    0.51
  -3   7   4    6.55    0.45
  -3   7   4    8.01    0.67
  -2  -7   4    6.65    0.51
   2  -7  -4    5.77    0.67
  -2  -7   4    5.18    0.55
  -2  -7   4    5.79    1.04
   2  -7  -4    6.54    0.78
   2  -7  -4    6.04    0.47
  -2  -7   4    6.27    0.46
   2   7  -4    5.11    0.36
   2   7  -4    6.46    0.51
   2   7  -4    6.47    0.49
   2   7  -4    6.10    0.63
  -2   7   4    6.37    0.44
  -2   7   4    6.07    0.59
  -1  -7   4    0.37    0.28
   1  -7  -4    0.70    0.31
   1  -7  -4    0.32    0.49
  -1  -7   4    0.81    0.20
  -1  -7   4    0.62    0.54
  -1  -7   4    0.53    0.26
   1  -7  -4    0.64    0.25
   1   7  -4    0.98    0.16
   1   7  -4    0.80    0.27
   1   7  -4    0.84    0.25
  -1   7   4    0.85    0.21
  -1   7   4    0.70    0.27
   1   7  -4    0.72    0.28
   0  -7  -4    2.86    0.56
   0  -7  -4    2.62    0.42
   0  -7  -4    2.25    0.69
   0  -7   4    2.02    0.32
   0  -7   4    4.55    0.85
   0  -7   4    2.59    0.35
   0   7  -4    2.48    0.34
   0   7  -4    3.08    0.43
   0   7   4    3.26    0.34
   0   7   4    3.27    0.49
   0   7   4    2.03    0.47
   0   7  -4    1.90    0.37
   0   7  -4    2.72    0.26
  -1  -7  -4    0.45    0.31
  -1  -7  -4    0.07    0.21
   1  -7   4   -0.16    0.28
   1  -7   4    0.61    0.43
  -1  -7  -4    0.78    0.64
   1  -7   4    0.50    0.21
  -1   7  -4    0.26    0.13
   1   7   4    0.90    0.51
   1   7   4    0.38    0.18
  -1   7  -4    0.31    0.43
   1   7   4    0.11    0.35
  -1   7  -4    0.01    0.25
   1   7   4    0.56    0.25
  -1   7  -4    0.54    0.34
   2  -7   4    2.86    0.36
   2  -7   4    2.71    0.37
  -2  -7  -4    3.09    0.42
   2  -7   4    2.60    0.45
  -2  -7  -4    1.72    0.78
   2   7   4    2.76    0.38
   2   7   4    3.09    0.45
  -2   7  -4    2.43    0.48
  -2   7  -4    2.38    0.26
   2   7   4    3.27    0.44
   2   7   4    3.07    0.32
  -2   7  -4    1.55    0.56
   3  -7   4    2.44    0.41
   3  -7   4    2.60    0.36
  -3  -7  -4    2.81    0.87
   3  -7   4    3.04    0.35
  -3  -7  -4    2.86    0.37
   3   7   4    2.52    0.42
  -3   7  -4    2.68    0.26
   3   7   4    3.26    0.32
   3   7   4    2.87    0.56
   3   7   4    3.75    0.53
  -4  -7  -4    5.90    0.45
  -4  -7  -4    7.00    1.66
   4  -7   4    7.89    0.57
   4  -7   4    6.49    0.57
   4  -7   4    6.73    0.66
  -4  -7  -4    7.07    0.52
   4   7   4    5.42    0.66
   4   7   4    7.23    0.55
  -4   7  -4    6.92    0.37
   4   7   4    7.72    0.61
   4   7   4    7.00    0.77
   5  -7   4    7.93    0.48
   5  -7   4    8.00    0.55
  -5  -7  -4    9.09    0.58
  -5  -7  -4   10.57    1.39
   5   7   4   10.17    0.71
   5   7   4    8.32    0.53
  -5   7  -4    8.77    0.40
   5   7   4    8.20    0.71
   6  -7   4    3.62    0.45
   6  -7   4    3.80    0.34
  -6  -7  -4    2.56    0.70
  -6  -7  -4    4.56    0.44
  -6   7  -4    3.93    0.25
   6   7   4    4.18    0.51
   6   7   4    3.63    0.35
  -7  -7  -4    0.09    0.60
  -7  -7  -4    0.37    0.21
   7   7   4   -0.23    0.17
   7   7   4    0.31    0.27
  -8  -7  -4    2.52    0.69
   8   7   4    2.33    0.43
  -8   7  -4    2.04    0.19
   8   7   4    1.61    0.37
  -6  -8   4    2.66    0.32
   6  -8  -4    2.94    0.33
  -6  -8   4    4.94    0.79
  -6   8   4    2.98    0.24
   6   8  -4    2.92    0.25
  -5  -8   4   25.15    1.33
   5  -8  -4   26.44    1.08
  -5  -8   4   24.41    1.03
   5   8  -4   25.22    0.97
  -5   8   4   23.65    0.92
   4  -8  -4    8.51    0.48
  -4  -8   4    8.88    0.53
   4  -8  -4    7.84    0.57
  -4  -8   4    8.10    0.91
   4   8  -4    8.27    0.46
  -4   8   4    8.73    0.43
  -3  -8   4    6.87    0.48
  -3  -8   4    7.43    0.87
   3  -8  -4    6.12    0.42
   3  -8  -4    6.32    0.56
  -3   8   4    6.54    0.39
   3   8  -4    7.09    0.43
  -2  -8   4    6.77    0.81
  -2  -8   4    7.33    0.48
   2  -8  -4    7.17    0.56
   2  -8  -4    7.05    0.54
   2  -8  -4    6.42    0.43
   2   8  -4    6.43    0.44
   2   8  -4    6.80    0.59
  -2   8   4    6.78    0.41
  -2   8   4    6.73    0.55
  -1  -8   4    0.38    0.38
   1  -8  -4   -0.02    0.24
   1  -8  -4   -0.13    0.19
   1  -8  -4    0.34    0.33
  -1  -8   4    0.08    0.19
   1   8  -4    0.72    0.36
  -1   8   4    0.55    0.24
  -1   8   4    0.24    0.16
   1   8  -4    0.18    0.19
   0  -8   4    4.93    0.65
   0  -8  -4    4.51    0.70
   0  -8  -4    5.59    0.53
   0  -8  -4    5.27    0.42
   0  -8   4    4.83    0.39
   0   8   4    4.99    0.47
   0   8   4    5.74    0.38
   0   8  -4    4.93    0.44
   0   8  -4    5.36    0.86
   0   8  -4    5.61    0.31
   1  -8   4    2.17    0.30
  -1  -8  -4    2.43    0.36
  -1  -8  -4    2.28    0.54
   1  -8   4    1.94    0.38
   1   8   4    2.25    0.28
  -1   8  -4    3.19    0.57
  -1   8  -4    2.33    0.22
   1   8   4    2.51    0.36
   2  -8   4   32.01    1.23
   2  -8   4   32.86    1.36
  -2  -8  -4   31.14    1.71
  -2  -8  -4   31.44    1.23
  -2   8  -4   31.10    1.14
   2   8   4   32.12    1.17
   2   8   4   32.88    1.29
   3  -8   4   12.55    0.67
   3  -8   4   11.87    0.57
  -3  -8  -4   12.25    0.61
  -3  -8  -4   11.40    1.15
   3   8   4   12.90    0.63
  -3   8  -4   11.98    0.50
   4  -8   4   16.85    0.73
  -4  -8  -4   15.50    1.26
   4  -8   4   17.03    0.69
  -4  -8  -4   16.56    0.74
   4   8   4   17.13    0.73
  -4   8  -4   15.36    0.71
  -5  -8  -4    1.01    0.50
  -5  -8  -4    1.29    0.37
   5  -8   4    1.62    0.22
  -5   8  -4    1.70    0.18
   5   8   4    1.88    0.26
  -1  -9   4    1.45    0.23
  -1   9   4    0.98    0.18
   1   9  -4    0.70    0.24
   0  -9   4    0.02    0.12
   0  -9   4   -0.16    0.21
   0   9   4    0.68    0.20
 -13   0   5   -0.04    0.24
  13   0  -5   -0.16    0.30
  13   0  -5   -0.06    0.19
  12   0  -5    0.18    0.28
  12   0  -5    0.28    0.25
 -12   0   5    0.19    0.21
 -11   0   5   -0.15    0.22
  11   0  -5    0.38    0.31
  11   0  -5    0.07    0.25
  10   0  -5    0.04    0.28
  10   0  -5    0.38    0.33
 -10   0   5    0.91    0.26
   9   0  -5    0.17    0.33
   9   0  -5    0.15    0.31
  -9   0   5   -0.45    0.23
   8   0  -5    0.00    0.40
   8   0  -5    0.28    0.31
   7   0  -5    0.11    0.39
   7   0  -5    0.15    0.26
   7   0  -5   -0.15    0.17
   7   0  -5    0.10    0.32
   6   0  -5    0.01    0.18
   6   0  -5   -0.06    0.42
   6   0  -5   -0.16    0.37
  -5   0   5    0.03    0.05
  -4   0   5    0.01    0.05
  -4   0   5    0.00    0.11
  -3   0   5   -0.01    0.06
  -3   0   5   -0.01    0.05
   3   0  -5    0.02    0.08
  -2   0   5    0.00    0.06
  -2   0   5    0.05    0.05
   2   0  -5    0.03    0.08
   1   0  -5    0.05    0.08
   1   0  -5    0.03    0.04
  -1   0   5    0.00    0.06
  -1   0   5    0.01    0.05
   0   0   5   -0.14    0.08
   0   0   5    0.02    0.05
   0   0  -5   -0.02    0.04
   0   0   5    0.03    0.06
   0   0  -5    0.01    0.04
   0   0  -5    0.02    0.05
   0   0  -5   -0.01    0.07
   1   0   5    0.03    0.05
  -1   0  -5    0.02    0.05
  -1   0  -5   -0.02    0.07
   1   0   5   -0.01    0.08
   1   0   5    0.01    0.06
  -2   0  -5    0.05    0.06
   2   0   5    0.00    0.09
   2   0   5    0.05    0.08
  -2   0  -5    0.00    0.09
   2   0   5    0.02    0.05
  -2   0  -5    0.04    0.06
   3   0   5    0.02    0.08
  -3   0  -5   -0.05    0.11
   3   0   5   -0.02    0.05
  -3   0  -5    0.08    0.08
  -3   0  -5   -0.01    0.06
   3   0   5    0.12    0.10
  -4   0  -5   -0.02    0.13
  -4   0  -5    0.05    0.10
  -4   0  -5    0.05    0.08
   4   0   5   -0.44    0.24
   4   0   5    0.01    0.06
   4   0   5    0.10    0.08
  -5   0  -5    0.00    0.08
  -5   0  -5   -0.09    0.12
  -5   0  -5    0.09    0.18
   5   0   5    0.44    0.26
   6   0   5    0.08    0.25
  -6   0  -5    0.19    0.17
   6   0   5   -0.02    0.29
   6   0   5   -0.06    0.29
   6   0   5    0.01    0.33
  -6   0  -5   -0.10    0.09
   6   0   5   -0.01    0.08
   7   0   5   -0.07    0.23
  -7   0  -5   -0.09    0.10
  -7   0  -5   -0.03    0.27
   7   0   5   -0.46    0.32
   7   0   5   -0.03    0.33
  -7   0  -5    0.02    0.17
   7   0   5    0.03    0.28
   8   0   5   -0.70    0.40
  -8   0  -5   -0.26    0.36
   8   0   5   -0.03    0.23
  -8   0  -5    0.01    0.26
   8   0   5    0.22    0.37
  -8   0  -5    0.05    0.12
   8   0   5   -0.18    0.30
   9   0   5   -0.13    0.29
  -9   0  -5   -0.19    0.10
   9   0   5    0.53    0.38
  -9   0  -5   -0.14    0.40
 -10   0  -5   -0.13    0.12
  10   0   5    0.50    0.35
  10   0   5   -0.36    0.34
  10   0   5   -0.21    0.26
  11   0   5   -0.31    0.22
  11   0   5    0.27    0.29
  12   0   5   -0.16    0.22
  12   0   5    0.21    0.18
 -12   0  -5   -0.04    0.14
 -13  -1   5    1.99    0.31
  13  -1  -5    1.93    0.37
  13   1  -5    2.03    0.35
  13   1  -5    1.61    0.29
  12  -1  -5    3.59    0.49
 -12  -1   5    3.48    0.36
  12  -1  -5    2.58    0.42
  12   1  -5    2.94    0.48
  12   1  -5    3.17    0.47
  11  -1  -5    1.66    0.40
  11  -1  -5    1.63    0.36
 -11  -1   5    2.14    0.33
  11   1  -5    1.49    0.33
 -11   1   5    1.54    0.50
  11   1  -5    1.78    0.40
  10  -1  -5    1.73    0.41
  10  -1  -5    1.60    0.40
  10   1  -5    1.31    0.37
  10   1  -5    1.24    0.37
   9  -1  -5    0.86    0.35
   9  -1  -5    1.23    0.41
  -9  -1   5    0.98    0.21
   9   1  -5    0.53    0.22
   9   1  -5    0.67    0.35
   9   1  -5    0.41    0.34
  -8  -1   5    0.18    0.19
   8  -1  -5    0.71    0.39
   8  -1  -5    0.17    0.33
   8   1  -5    0.21    0.19
   8   1  -5    0.35    0.35
   8   1  -5    0.25    0.33
   7  -1  -5    9.64    0.84
   7  -1  -5   10.12    0.78
  -7  -1   5   10.88    0.54
   7   1  -5   10.09    0.79
   7   1  -5   10.55    0.59
   7   1  -5    9.68    0.83
  -6  -1   5    1.16    0.26
   6  -1  -5    0.90    0.41
  -6  -1   5    1.46    0.31
  -6   1   5    0.91    0.21
   6   1  -5    0.76    0.45
   6   1  -5    0.81    0.19
   6   1  -5    0.50    0.34
   6   1  -5    0.88    0.30
  -5  -1   5    6.11    0.42
   5   1  -5    5.76    0.41
  -5   1   5    5.70    0.33
  -4  -1   5    3.57    0.26
  -4  -1   5    3.31    0.48
  -4   1   5    3.94    0.26
   4   1  -5    3.55    0.37
  -3  -1   5    0.17    0.08
  -3  -1   5   -0.07    0.16
   3   1  -5    0.10    0.03
   3   1  -5    0.16    0.04
   3   1  -5    0.13    0.07
  -3   1   5    0.10    0.09
  -2  -1   5    0.30    0.10
  -2  -1   5    0.32    0.08
  -2  -1   5    0.61    0.13
   2   1  -5    0.43    0.08
   2   1  -5    0.37    0.05
   2   1  -5    0.39    0.06
   2   1  -5    0.39    0.05
  -2   1   5    0.28    0.10
  -1  -1   5    2.86    0.20
   1  -1  -5    2.22    0.27
  -1  -1   5    2.42    0.17
  -1  -1   5    2.61    0.24
   1   1  -5    2.52    0.15
  -1   1   5    2.83    0.14
  -1   1   5    2.69    0.23
   1   1  -5    2.66    0.18
   1   1  -5    2.55    0.16
   1   1  -5    2.72    0.14
   0  -1  -5   20.66    0.72
   0  -1  -5   21.10    0.71
   0  -1  -5   20.38    0.87
   0  -1   5   20.06    0.84
   0  -1   5   19.56    0.75
   0  -1   5   21.12    0.78
   0   1   5   20.97    0.73
   0   1  -5   21.32    0.73
   0   1  -5   20.61    0.75
   0   1   5   21.06    0.75
   0   1  -5   21.84    0.80
   0   1   5   21.65    0.81
   1  -1   5   36.44    1.36
  -1  -1  -5   38.36    1.32
   1  -1   5   34.33    1.43
  -1  -1  -5   40.44    1.33
  -1  -1  -5   37.85    1.47
   1  -1   5   39.44    1.34
  -1   1  -5   39.50    1.40
  -1   1  -5   39.42    1.35
   1   1   5   41.68    1.35
   1   1   5   41.05    1.39
  -1   1  -5   39.39    1.33
   1   1   5   38.62    1.32
  -2  -1  -5   19.20    0.72
   2  -1   5   19.80    0.71
   2  -1   5   20.04    0.75
  -2  -1  -5   20.40    0.71
   2   1   5   19.44    0.76
   2   1   5   20.34    0.70
  -2   1  -5   19.86    0.71
  -2   1  -5   19.32    0.80
  -2   1  -5   18.58    0.73
   2   1   5   18.99    0.74
  -3  -1  -5   -0.07    0.11
   3  -1   5    0.00    0.06
  -3  -1  -5    0.07    0.15
  -3  -1  -5   -0.04    0.07
  -3  -1  -5   -0.01    0.08
   3  -1   5    0.07    0.08
  -3   1  -5    0.08    0.07
   3   1   5    0.16    0.19
   3   1   5    0.21    0.15
   3   1   5   -0.04    0.07
  -3   1  -5   -0.02    0.08
  -3   1  -5   -0.02    0.09
  -3   1  -5    0.02    0.09
   3   1   5    0.12    0.09
   3   1   5   -0.03    0.06
   4  -1   5    8.20    0.37
  -4  -1  -5    8.50    0.38
  -4  -1  -5    7.77    0.55
  -4  -1  -5    7.73    0.40
   4  -1   5    8.24    0.34
  -4   1  -5    7.79    0.35
   4   1   5    8.26    0.34
  -4   1  -5    7.58    0.41
   4   1   5    7.90    0.38
   4   1   5    6.64    0.44
  -4   1  -5    8.05    0.46
  -4   1  -5    8.80    0.38
   4   1   5    8.09    0.43
   5  -1   5    0.32    0.10
   5  -1   5    0.12    0.35
   5  -1   5    0.06    0.06
   5  -1   5    0.06    0.08
   5  -1   5   -0.18    0.24
  -5  -1  -5    0.08    0.11
  -5  -1  -5    0.09    0.11
  -5  -1  -5    0.10    0.22
  -5  -1  -5    0.01    0.12
   5   1   5    0.03    0.07
   5   1   5    0.12    0.10
  -5   1  -5    0.09    0.11
  -5   1  -5    0.15    0.08
  -5   1  -5    0.00    0.18
   5   1   5    0.18    0.16
   5   1   5   -0.01    0.31
   5   1   5   -0.21    0.22
   5   1   5    0.64    0.43
   6  -1   5    5.35    0.49
  -6  -1  -5    5.59    0.33
   6  -1   5    5.00    0.57
  -6  -1  -5    5.01    0.35
   6  -1   5    5.89    0.27
  -6  -1  -5    6.00    0.42
   6  -1   5    4.44    0.60
  -6   1  -5    5.51    0.38
  -6   1  -5    5.35    0.28
   6   1   5    6.05    0.52
   6   1   5    5.29    0.53
   6   1   5    5.38    0.30
   6   1   5    5.27    0.69
   6   1   5    5.64    0.26
   6   1   5    4.70    0.51
  -7  -1  -5    0.17    0.13
  -7  -1  -5    0.29    0.18
   7  -1   5   -0.22    0.28
   7  -1   5    0.00    0.34
  -7  -1  -5    0.39    0.24
  -7   1  -5    0.33    0.21
  -7   1  -5    0.11    0.10
  -7   1  -5   -0.20    0.35
   7   1   5    0.23    0.26
   7   1   5    0.07    0.11
  -8  -1  -5    6.18    0.64
   8  -1   5    5.77    0.61
   8  -1   5    6.10    0.49
   8  -1   5    5.78    0.68
  -8  -1  -5    6.57    0.39
   8   1   5    7.42    0.61
   8   1   5    5.19    0.72
  -8   1  -5    6.32    0.35
   8   1   5    6.14    0.61
  -8   1  -5    6.20    0.62
  -9  -1  -5    0.88    0.50
   9  -1   5    0.22    0.23
  -9  -1  -5    0.18    0.13
  -9  -1  -5    0.50    0.36
   9  -1   5   -0.32    0.28
   9  -1   5    0.26    0.36
   9   1   5    0.48    0.35
   9   1   5    0.37    0.39
   9   1   5   -0.13    0.26
  -9   1  -5    0.19    0.12
  10  -1   5    1.78    0.40
  10  -1   5    2.72    0.50
  10  -1   5    2.34    0.36
 -10  -1  -5    2.70    0.29
 -10  -1  -5    2.28    0.75
  10   1   5    2.14    0.47
 -10   1  -5    2.23    0.25
  10   1   5    2.55    0.42
  10   1   5    2.05    0.36
  10   1   5    2.42    0.46
  11  -1   5    0.82    0.34
  11  -1   5    0.49    0.23
 -11  -1  -5    0.52    0.16
  11   1   5    0.26    0.28
 -11   1  -5    0.37    0.15
  11   1   5    0.35    0.25
  11   1   5    0.40    0.40
  12  -1   5    0.53    0.26
  12  -1   5    0.86    0.22
  12   1   5    0.19    0.26
  12   1   5    0.45    0.19
 -12   1  -5    0.40    0.16
 -13  -2   5    0.51    0.17
  13  -2  -5    0.53    0.21
 -13  -2   5    1.25    0.27
  13   2  -5    0.89    0.23
  13   2  -5    0.77    0.21
  12  -2  -5    2.48    0.42
 -12  -2   5    2.39    0.28
  12   2  -5    2.99    0.44
  12   2  -5    2.64    0.48
 -11  -2   5   -0.12    0.17
  11  -2  -5   -0.10    0.27
  11   2  -5    0.19    0.25
  11   2  -5   -0.05    0.24
  10  -2  -5    4.33    0.62
 -10  -2   5    4.31    0.38
  10   2  -5    4.70    0.61
  10   2  -5    4.59    0.64
   9  -2  -5   43.80    1.97
  -9  -2   5   44.13    1.67
   9  -2  -5   47.99    1.97
   9   2  -5   48.24    2.08
   9   2  -5   47.47    1.96
   9   2  -5   43.93    1.78
   8  -2  -5    3.44    0.67
  -8  -2   5    3.89    0.34
   8   2  -5    3.73    0.66
   8   2  -5    3.26    0.40
   8   2  -5    2.76    0.64
  -7  -2   5    1.29    0.22
   7  -2  -5    1.05    0.57
   7  -2  -5    1.82    0.62
   7  -2  -5    1.47    0.51
   7   2  -5    0.78    0.37
   7   2  -5    1.59    0.36
   7   2  -5    1.87    0.34
   6  -2  -5    1.74    0.47
  -6  -2   5    1.77    0.57
   6  -2  -5    0.96    0.56
   6   2  -5    1.47    0.45
   6   2  -5    1.71    0.27
   6   2  -5    1.33    0.33
  -5  -2   5   16.12    0.68
  -5  -2   5   14.34    1.01
  -5  -2   5   16.58    0.74
  -5   2   5   17.79    0.85
   5   2  -5   17.13    0.76
  -4  -2   5    2.60    0.27
  -4  -2   5    3.43    0.30
  -4  -2   5    3.00    0.41
   4   2  -5    3.09    0.19
   4   2  -5    3.09    0.16
  -4   2   5    2.67    0.35
  -3  -2   5   38.73    1.45
  -3  -2   5   36.92    1.38
  -3  -2   5   35.52    1.31
   3   2  -5   37.41    1.28
   3   2  -5   38.25    1.31
  -3   2   5   36.13    1.45
   3   2  -5   35.32    1.38
   3   2  -5   37.51    1.25
  -2  -2   5    0.23    0.11
  -2  -2   5    0.25    0.14
   2   2  -5    0.24    0.09
   2   2  -5    0.15    0.06
  -2   2   5    0.24    0.14
  -2   2   5    0.53    0.13
   2   2  -5    0.14    0.07
  -1  -2   5    0.06    0.11
  -1  -2   5    0.04    0.09
  -1   2   5    0.10    0.12
  -1   2   5    0.05    0.07
   1   2  -5    0.20    0.11
   1   2  -5    0.14    0.06
   1   2  -5    0.12    0.08
   0  -2   5    2.47    0.24
   0  -2   5    2.45    0.20
   0  -2  -5    2.34    0.11
   0  -2  -5    2.52    0.14
   0   2   5    2.54    0.17
   0   2  -5    2.41    0.19
   0   2  -5    2.54    0.25
   0   2  -5    2.41    0.17
   0   2   5    2.41    0.28
   0   2   5    2.22    0.22
  -1  -2  -5   52.54    1.76
   1  -2   5   51.08    1.82
   1  -2   5   54.27    1.80
   1   2   5   51.76    1.76
  -1   2  -5   49.82    1.79
   1   2   5   52.89    1.79
  -1   2  -5   51.82    1.77
   1   2   5   50.97    1.87
  -2  -2  -5   34.63    1.23
   2  -2   5   34.41    1.27
   2  -2   5   34.22    1.23
  -2  -2  -5   34.79    1.21
  -2   2  -5   33.77    1.25
  -2   2  -5   34.68    1.36
   2   2   5   37.22    1.32
   2   2   5   35.20    1.22
  -2   2  -5   35.30    1.23
   2   2   5   35.25    1.24
  -3  -2  -5    2.30    0.21
   3  -2   5    2.38    0.19
   3  -2   5    2.45    0.22
  -3  -2  -5    2.47    0.19
   3   2   5    2.16    0.20
  -3   2  -5    2.36    0.20
   3   2   5    2.62    0.39
   3   2   5    2.45    0.17
  -3   2  -5    2.37    0.23
   3   2   5    2.88    0.25
  -3   2  -5    2.61    0.33
   4  -2   5    0.84    0.13
  -4  -2  -5    1.26    0.18
   4  -2   5    1.00    0.13
  -4  -2  -5    0.86    0.15
   4  -2   5    1.03    0.18
  -4  -2  -5    1.24    0.17
  -4   2  -5    0.70    0.19
   4   2   5    0.88    0.15
   4   2   5    1.18    0.21
   4   2   5    1.20    0.13
  -4   2  -5    0.91    0.16
   4   2   5    1.24    0.27
  -4   2  -5    0.86    0.18
  -4   2  -5    0.67    0.22
   4   2   5    1.02    0.21
   5  -2   5   27.89    1.23
  -5  -2  -5   27.28    1.06
   5  -2   5   26.46    0.97
   5  -2   5   26.55    1.21
   5  -2   5   25.72    1.07
  -5  -2  -5   26.70    1.03
   5  -2   5   26.43    1.11
  -5  -2  -5   27.09    1.03
   5   2   5   26.04    1.42
   5   2   5   26.70    1.03
  -5   2  -5   27.60    1.05
  -5   2  -5   28.55    1.12
  -5   2  -5   27.54    0.97
   5   2   5   27.42    1.16
   5   2   5   26.83    0.97
   5   2   5   26.68    1.21
   5   2   5   27.69    1.10
  -5   2  -5   25.57    1.24
   6  -2   5   18.54    0.88
  -6  -2  -5   20.04    0.82
  -6  -2  -5   19.60    0.86
   6  -2   5   18.15    0.96
  -6  -2  -5   17.66    0.79
   6   2   5   18.55    0.93
   6   2   5   18.92    0.72
   6   2   5   20.91    1.26
  -6   2  -5   20.07    0.85
  -6   2  -5   19.66    0.73
   6   2   5   19.12    0.77
  -6   2  -5   18.66    0.96
   7  -2   5    7.79    0.55
  -7  -2  -5    7.05    0.54
  -7  -2  -5    7.86    0.46
  -7  -2  -5    7.76    0.48
   7  -2   5    7.70    0.66
   7   2   5    6.93    0.81
  -7   2  -5    7.50    0.37
   7   2   5    7.58    0.38
  -7   2  -5    7.99    0.61
   7   2   5    6.57    0.59
   7   2   5    7.68    0.63
   8  -2   5    8.18    0.67
   8  -2   5    6.81    0.72
   8  -2   5    6.96    0.53
  -8  -2  -5    7.42    0.64
  -8  -2  -5    7.88    0.47
  -8  -2  -5    7.42    0.55
  -8   2  -5    7.37    0.38
   8   2   5    8.35    0.67
   8   2   5    7.55    0.82
   8   2   5    8.39    0.64
   8   2   5    7.83    0.36
   9  -2   5    1.38    0.39
   9  -2   5    1.48    0.38
  -9  -2  -5    1.48    0.40
  -9  -2  -5    1.35    0.22
   9  -2   5    1.64    0.29
  -9  -2  -5    2.04    0.42
   9   2   5    1.48    0.31
   9   2   5    1.06    0.42
   9   2   5    1.09    0.42
   9   2   5    1.65    0.33
  -9   2  -5    1.87    0.22
  10  -2   5    2.64    0.49
  10  -2   5    2.86    0.39
  10  -2   5    4.22    0.72
 -10  -2  -5    3.66    0.33
  10  -2   5    3.63    0.67
  10   2   5    3.39    0.48
 -10   2  -5    3.22    0.27
  10   2   5    2.99    0.63
  10   2   5    2.76    0.39
  11  -2   5   24.52    1.18
  11  -2   5   24.41    1.02
 -11  -2  -5   23.39    0.93
  11   2   5   23.48    1.18
 -11   2  -5   22.38    0.90
  11   2   5   21.75    1.13
  11   2   5   24.75    1.03
  12  -2   5    5.93    0.50
 -12  -2  -5    5.21    0.35
  12   2   5    3.96    0.64
 -12   2  -5    5.73    0.33
  12   2   5    6.01    0.39
  12   2   5    4.71    0.55
 -12  -3   5    7.08    0.47
 -12  -3   5    9.68    0.55
  12   3  -5    7.92    0.61
  12   3  -5    8.21    0.56
  11  -3  -5   13.72    0.81
 -11  -3   5   13.03    0.61
  11   3  -5   14.28    0.82
  11   3  -5   13.76    0.87
 -10  -3   5    1.15    0.21
  10  -3  -5    2.11    0.40
  10   3  -5    1.46    0.40
  10   3  -5    1.49    0.36
  10   3  -5    1.98    0.32
   9  -3  -5    5.92    0.73
   9   3  -5    5.87    0.66
   9   3  -5    6.42    0.71
  -8  -3   5    2.44    0.32
  -8  -3   5    3.42    0.53
   8  -3  -5    3.63    0.70
   8  -3  -5    2.15    0.54
   8   3  -5    3.64    0.49
   8   3  -5    3.37    0.62
   8   3  -5    2.32    0.41
   8   3  -5    1.91    0.44
  -7  -3   5   17.60    0.78
   7  -3  -5   19.53    1.17
   7  -3  -5   18.86    1.54
  -7  -3   5   18.00    0.96
   7   3  -5   18.45    0.90
   6  -3  -5    3.28    0.56
  -6  -3   5    2.25    0.29
  -6  -3   5    3.05    0.43
  -6  -3   5    3.15    0.49
   6   3  -5    3.23    0.42
   6   3  -5    2.81    0.49
   6   3  -5    2.81    0.38
  -6   3   5    2.55    0.66
  -5  -3   5    5.28    0.56
   5  -3  -5    7.15    0.76
  -5  -3   5    5.46    0.45
   5   3  -5    5.54    0.44
   5   3  -5    5.86    0.47
   5   3  -5    5.36    0.26
   5   3  -5    5.86    0.87
  -5   3   5    5.88    0.77
  -4  -3   5   26.05    1.05
  -4  -3   5   26.51    1.10
  -4  -3   5   25.39    0.96
   4  -3  -5   22.87    1.32
   4   3  -5   26.47    0.97
   4   3  -5   25.75    1.06
   4   3  -5   25.87    0.89
  -4   3   5   24.00    1.25
   4   3  -5   24.84    1.06
   4   3  -5   26.52    0.93
  -3  -3   5   62.01    2.20
  -3  -3   5   64.58    2.32
  -3  -3   5   62.64    2.27
   3   3  -5   64.71    2.28
   3   3  -5   63.31    2.17
   3   3  -5   63.63    2.29
  -3   3   5   72.20    2.76
   3   3  -5   62.82    2.20
  -2  -3   5    5.22    0.28
  -2  -3   5    4.84    0.33
  -2  -3   5    5.08    0.39
   2   3  -5    4.75    0.25
   2   3  -5    4.92    0.28
  -2   3   5    4.52    0.48
   2   3  -5    4.40    0.36
   2   3  -5    4.72    0.39
  -2   3   5    4.93    0.37
   2   3  -5    4.30    0.28
  -1  -3   5   43.83    1.74
  -1  -3   5   43.98    1.59
  -1  -3   5   48.15    1.66
   1   3  -5   47.62    1.64
  -1   3   5   44.37    1.82
  -1   3   5   45.08    1.66
   1   3  -5   47.76    1.61
  -1   3   5   47.68    1.60
   0  -3   5   43.71    1.57
   0  -3   5   44.68    1.61
   0  -3  -5   42.87    1.48
   0   3   5   43.28    1.73
   0   3  -5   43.03    1.53
   0   3   5   45.00    1.53
   0   3   5   45.47    1.57
   0   3  -5   44.11    1.57
   0   3   5   42.88    1.54
   1  -3   5   11.00    0.53
   1  -3   5   11.06    0.59
   1  -3   5   11.13    0.49
  -1  -3  -5   11.07    0.45
   1   3   5    9.91    0.49
  -1   3  -5   10.70    0.67
  -1   3  -5   11.46    0.47
   1   3   5   11.32    0.50
   1   3   5   10.59    0.58
   1   3   5   11.09    0.64
   1   3   5   10.90    0.46
  -1   3  -5   10.70    0.50
  -2  -3  -5    1.64    0.15
  -2  -3  -5    1.73    0.17
   2  -3   5    1.37    0.23
   2   3   5    1.57    0.20
  -2   3  -5    1.77    0.19
   2   3   5    2.43    0.34
   2   3   5    1.49    0.16
  -2   3  -5    1.92    0.44
  -2   3  -5    1.67    0.20
   2   3   5    1.46    0.25
  -2   3  -5    1.32    0.23
   3  -3   5    0.80    0.14
   3  -3   5    1.33    0.29
   3  -3   5    1.05    0.26
  -3  -3  -5    0.96    0.18
   3  -3   5    0.99    0.43
  -3  -3  -5    1.38    0.18
   3  -3   5    1.11    0.19
  -3  -3  -5    1.05    0.17
  -3   3  -5    1.40    0.22
   3   3   5    1.54    0.27
  -3   3  -5    1.02    0.17
  -3   3  -5    1.23    0.21
   3   3   5    1.19    0.16
   3   3   5    1.11    0.17
   3   3   5    1.25    0.19
   3   3   5    1.80    0.33
   4  -3   5    5.36    0.30
   4  -3   5    4.74    0.62
   4  -3   5    5.32    0.43
  -4  -3  -5    5.48    0.32
   4  -3   5    4.47    0.58
   4  -3   5    4.97    0.46
  -4  -3  -5    4.99    0.34
  -4   3  -5    5.10    0.28
   4   3   5    4.91    0.45
  -4   3  -5    5.34    0.45
   4   3   5    5.83    0.86
   4   3   5    5.92    0.71
   4   3   5    5.43    0.29
   4   3   5    4.67    0.32
   4   3   5    5.19    0.46
  -5  -3  -5   58.98    1.99
   5  -3   5   55.07    2.20
  -5  -3  -5   52.69    2.05
   5  -3   5   47.78    2.32
  -5  -3  -5   55.07    1.99
   5   3   5   57.03    2.01
  -5   3  -5   56.35    1.93
  -5   3  -5   57.26    2.03
   5   3   5   54.00    2.13
   5   3   5   55.73    1.94
  -5   3  -5   65.34    2.23
   5   3   5   57.84    2.14
  -6  -3  -5    1.73    0.30
  -6  -3  -5    1.92    0.30
   6  -3   5    1.05    0.34
   6  -3   5    1.40    0.24
   6  -3   5    1.67    0.59
   6  -3   5    1.40    0.27
  -6  -3  -5    1.43    0.22
   6   3   5    1.65    0.27
  -6   3  -5    1.65    0.19
   6   3   5    2.72    0.44
   6   3   5    1.76    0.51
  -6   3  -5    1.85    0.30
   6   3   5    1.78    0.53
   6   3   5    2.01    0.21
  -7  -3  -5    7.74    0.48
   7  -3   5    6.89    0.86
  -7  -3  -5    6.63    0.52
   7  -3   5    7.85    0.56
  -7  -3  -5    7.75    0.51
   7  -3   5    7.54    0.67
  -7   3  -5    7.49    0.37
   7   3   5    7.90    0.65
   7   3   5    7.38    0.36
   7   3   5    6.41    0.62
  -7   3  -5    7.23    0.78
   7   3   5    6.89    0.83
   7   3   5    6.98    0.42
   8  -3   5    4.24    0.44
   8  -3   5    3.94    0.58
  -8  -3  -5    3.65    0.50
  -8  -3  -5    3.84    1.84
  -8  -3  -5    4.68    0.41
   8  -3   5    3.40    0.53
  -8  -3  -5    3.53    0.54
   8   3   5    4.14    0.56
   8   3   5    4.24    0.55
   8   3   5    4.23    0.76
   8   3   5    4.84    0.71
   8   3   5    4.04    0.30
  -8   3  -5    4.14    0.28
  -9  -3  -5    0.32    0.19
   9  -3   5    0.60    0.37
  -9  -3  -5    0.49    0.38
   9  -3   5    0.22    0.32
   9  -3   5   -0.65    0.40
   9  -3   5    0.38    0.20
  -9   3  -5    0.49    0.12
   9   3   5    0.03    0.27
   9   3   5    0.42    0.39
   9   3   5    0.09    0.26
  10  -3   5   10.44    0.80
  10  -3   5    9.98    0.59
 -10  -3  -5   10.36    0.53
 -10  -3  -5    9.24    1.04
 -10   3  -5   10.59    0.48
  10   3   5   10.58    0.64
  10   3   5   10.51    0.82
  10   3   5   10.18    0.67
 -11  -3  -5    2.74    0.35
  11  -3   5    3.48    0.51
  11   3   5    3.62    0.48
  11   3   5    4.01    0.39
 -11   3  -5    3.68    0.28
  11   3   5    3.16    0.61
  12  -3   5    7.14    0.61
  12   3   5    7.36    0.55
  12   3   5    9.28    0.72
 -12   3  -5    8.13    0.39
 -12  -4   5    0.33    0.14
  12   4  -5    0.23    0.21
 -11  -4   5   -0.16    0.12
 -11  -4   5    0.27    0.21
  11   4  -5   -0.31    0.33
  11   4  -5    0.10    0.23
 -10  -4   5    5.31    0.37
 -10  -4   5    5.06    0.51
  10   4  -5    6.28    0.66
  10   4  -5    5.38    0.63
  -9  -4   5    7.60    0.45
  -9  -4   5    6.49    0.90
   9  -4  -5    6.39    0.76
   9   4  -5    6.98    0.54
   9   4  -5    7.62    0.75
   9   4  -5    6.81    0.73
   9   4  -5    8.06    0.53
  -8  -4   5    1.56    0.67
   8  -4  -5    1.06    0.38
  -8  -4   5    2.00    0.37
   8   4  -5    1.32    0.37
   8   4  -5    1.85    0.47
   8   4  -5    1.56    0.27
   7  -4  -5    6.20    0.75
  -7  -4   5    6.12    0.78
  -7  -4   5    5.41    0.66
  -7  -4   5    5.74    0.40
   7   4  -5    5.23    0.47
   7   4  -5    5.05    0.50
   7   4  -5    5.62    0.90
  -6  -4   5    9.08    0.76
  -6  -4   5    9.33    0.66
   6  -4  -5    9.88    0.83
  -6  -4   5    9.92    0.51
   6   4  -5    9.41    0.61
   6   4  -5    8.58    0.57
   6   4  -5    9.42    0.41
   5  -4  -5   35.62    1.57
  -5  -4   5   33.81    1.24
   5  -4  -5   33.20    1.30
  -5  -4   5   29.55    1.51
  -5  -4   5   33.87    1.41
  -5  -4   5   32.09    1.35
   5   4  -5   33.01    1.13
   5   4  -5   34.19    1.37
   5   4  -5   33.16    1.20
   5   4  -5   32.83    1.31
  -4  -4   5    0.66    0.22
  -4  -4   5    0.35    0.27
  -4  -4   5    0.61    1.52
   4  -4  -5    1.05    0.34
  -4  -4   5    0.55    0.14
  -4  -4   5    0.45    0.23
   4   4  -5    0.78    0.13
   4   4  -5    0.65    0.24
   4   4  -5    0.48    0.12
   3  -4  -5   38.50    2.51
   3  -4  -5   35.67    1.65
  -3  -4   5   36.81    1.47
  -3  -4   5   35.99    1.45
  -3  -4   5   37.68    2.77
  -3  -4   5   36.82    1.41
  -3  -4   5   37.34    1.31
   3   4  -5   37.24    1.42
   3   4  -5   37.51    1.30
   3   4  -5   36.40    1.41
  -3   4   5   35.19    1.82
   3   4  -5   35.76    1.28
   3   4  -5   34.58    1.54
  -3   4   5   37.25    1.38
   3   4  -5   33.89    1.42
   2  -4  -5    1.75    0.85
  -2  -4   5    0.75    0.22
  -2  -4   5    0.30    1.00
  -2  -4   5    0.77    0.18
   2  -4  -5    0.79    0.41
  -2  -4   5    0.50    0.29
  -2  -4   5    0.84    0.13
   2   4  -5    0.74    0.13
  -2   4   5    0.83    0.45
   2   4  -5    0.78    0.16
  -2   4   5    0.82    0.24
   2   4  -5    0.83    0.24
   2   4  -5    0.37    0.31
   2   4  -5    0.54    0.26
  -2   4   5    0.59    0.22
   2   4  -5    0.73    0.13
  -1  -4   5   11.12    0.54
  -1  -4   5    9.48    1.47
  -1  -4   5   10.81    0.71
   1  -4  -5   10.39    0.94
  -1  -4   5   11.11    0.60
  -1  -4   5   11.34    0.48
   1  -4  -5   11.92    1.48
  -1   4   5    9.27    0.88
  -1   4   5   10.87    0.85
   1   4  -5   11.61    0.64
   1   4  -5   11.96    0.50
   1   4  -5   12.17    0.55
  -1   4   5   12.23    0.55
   1   4  -5    9.92    0.68
   1   4  -5   11.04    0.47
  -1   4   5   11.22    0.54
   0  -4   5   -0.39    0.70
   0  -4   5    0.19    0.27
   0  -4   5    0.53    0.26
   0  -4   5    0.07    0.11
   0  -4  -5   -0.73    0.47
   0  -4  -5   -0.02    0.05
   0  -4   5   -0.10    0.15
   0  -4  -5    0.51    0.84
   0  -4   5    0.21    0.28
   0   4   5   -0.10    0.13
   0   4  -5   -0.01    0.10
   0   4  -5    0.08    0.13
   0   4  -5    0.16    0.13
   0   4  -5    0.02    0.31
   0   4   5   -0.15    0.12
   0   4   5    0.10    0.31
   0   4   5    0.38    0.22
   0   4   5   -0.01    0.31
  -1  -4  -5    8.56    0.38
   1  -4   5    8.59    0.42
   1  -4   5    7.85    0.54
   1  -4   5    8.52    0.48
   1  -4   5    8.98    0.61
   1  -4   5    7.18    0.55
   1  -4   5    8.39    1.01
  -1  -4  -5    8.35    1.17
   1   4   5    8.62    0.48
   1   4   5    7.14    0.76
  -1   4  -5    8.63    0.40
   1   4   5    8.79    0.59
  -1   4  -5    9.01    0.48
   1   4   5    9.01    0.45
   1   4   5    8.51    0.42
  -1   4  -5    8.40    0.43
  -2  -4  -5   61.65    3.09
  -2  -4  -5   58.99    2.30
  -2  -4  -5   64.62    2.14
   2  -4   5   61.81    2.26
   2  -4   5   61.60    2.26
   2  -4   5   62.61    2.32
   2  -4   5   62.95    2.21
  -2  -4  -5   65.21    2.18
   2  -4   5   62.77    2.14
  -2   4  -5   64.86    2.26
   2   4   5   64.46    2.18
   2   4   5   61.54    2.46
   2   4   5   65.51    2.20
   2   4   5   63.28    2.31
  -2   4  -5   61.44    2.15
   2   4   5   63.44    2.21
  -2   4  -5   59.19    2.20
  -3  -4  -5   35.12    1.24
   3  -4   5   34.74    1.35
  -3  -4  -5   33.96    1.41
   3  -4   5   33.66    1.52
   3  -4   5   35.37    1.43
   3  -4   5   33.41    1.32
   3  -4   5   33.89    1.24
  -3  -4  -5   30.94    1.30
   3   4   5   34.75    1.25
  -3   4  -5   33.80    1.30
  -3   4  -5   34.56    1.23
  -3   4  -5   35.86    1.37
   3   4   5   31.04    1.94
   3   4   5   34.07    1.54
   3   4   5   32.91    1.28
   3   4   5   35.72    1.28
   3   4   5   35.10    1.41
   4  -4   5    1.64    0.35
   4  -4   5    1.96    0.30
  -4  -4  -5    1.65    0.22
  -4  -4  -5    2.12    0.31
  -4  -4  -5    1.73    0.24
   4  -4   5    1.33    0.26
   4  -4   5    1.78    0.38
   4   4   5    1.55    0.34
  -4   4  -5    1.48    0.20
   4   4   5    1.72    0.25
   4   4   5    1.79    0.21
  -4   4  -5    1.51    0.24
   4   4   5    2.17    0.30
  -4   4  -5    1.60    0.33
  -5  -4  -5    7.34    0.44
  -5  -4  -5    7.70    0.44
   5  -4   5    8.02    0.49
  -5  -4  -5    9.48    1.53
   5  -4   5    7.84    0.61
   5  -4   5    7.12    0.62
   5  -4   5    7.66    0.55
  -5  -4  -5    7.06    0.46
   5   4   5    6.92    0.92
   5   4   5    7.64    0.49
   5   4   5    7.80    0.61
   5   4   5    7.51    0.40
  -5   4  -5    7.24    0.37
  -5   4  -5    7.78    0.64
   5   4   5    9.38    0.92
   5   4   5    7.37    0.46
  -6  -4  -5   43.85    1.57
  -6  -4  -5   40.13    1.63
   6  -4   5   43.29    1.61
   6  -4   5   42.08    1.65
  -6  -4  -5   43.03    1.60
  -6  -4  -5   42.04    2.89
   6  -4   5   41.07    1.71
  -6   4  -5   41.51    1.50
  -6   4  -5   42.95    1.79
   6   4   5   43.08    1.76
   6   4   5   42.21    1.52
   6   4   5   41.21    1.61
   6   4   5   42.74    1.67
   6   4   5   45.10    1.78
   7  -4   5   -0.03    0.23
  -7  -4  -5    0.44    0.21
  -7  -4  -5    1.03    1.29
   7  -4   5    0.39    0.30
  -7  -4  -5    0.49    0.22
  -7  -4  -5    0.75    0.23
  -7   4  -5    0.50    0.12
   7   4   5    0.23    0.31
   7   4   5    0.72    0.18
   7   4   5    0.81    0.33
   7   4   5    0.98    0.20
   7   4   5    0.40    0.32
  -8  -4  -5    2.31    0.34
   8  -4   5    3.44    0.57
  -8  -4  -5    1.10    1.23
  -8  -4  -5    2.79    0.50
   8  -4   5    3.07    0.40
   8  -4   5    3.68    0.53
  -8   4  -5    3.16    0.24
   8   4   5    3.22    0.53
   8   4   5    3.05    0.31
   8   4   5    2.22    0.36
   9  -4   5   18.66    0.88
   9  -4   5   19.39    0.92
   9  -4   5   17.01    1.11
  -9  -4  -5   20.09    1.02
  -9  -4  -5   14.19    2.16
  -9  -4  -5   19.88    0.81
   9   4   5   19.80    0.92
   9   4   5   19.96    1.00
  -9   4  -5   19.53    0.75
  10  -4   5    1.80    0.25
  10   4   5    1.72    0.33
 -10   4  -5    1.92    0.21
 -11  -4  -5    5.08    0.38
 -11   4  -5    4.67    0.29
  11   4   5    4.36    0.44
 -11  -5   5   20.66    0.85
 -11  -5   5   20.14    0.78
  11   5  -5   20.29    0.95
 -10  -5   5    1.59    0.27
 -10  -5   5    1.89    0.26
  10   5  -5    1.91    0.43
   9  -5  -5    4.37    0.57
  -9  -5   5    4.92    0.48
  -9  -5   5    4.76    0.35
   9   5  -5    4.47    0.64
   9   5  -5    4.57    0.43
   9   5  -5    4.34    0.39
   8  -5  -5    7.93    0.67
  -8  -5   5    8.61    1.45
  -8  -5   5    7.62    0.62
  -8  -5   5    7.83    0.46
   8   5  -5    8.46    0.75
   8   5  -5    7.92    0.57
   8   5  -5    7.93    0.51
   7  -5  -5    9.84    0.79
  -7  -5   5    9.18    0.53
  -7  -5   5    9.41    0.69
  -7  -5   5    9.17    0.82
  -7  -5   5   10.09    0.97
   7   5  -5    9.34    0.86
   7   5  -5   10.18    0.64
   7   5  -5   10.11    0.59
  -6  -5   5    5.09    0.62
  -6  -5   5    3.43    0.57
  -6  -5   5    5.28    0.37
   6  -5  -5    5.08    0.67
  -6  -5   5    7.62    1.75
  -6  -5   5    5.70    0.57
   6   5  -5    5.17    0.31
   6   5  -5    4.73    0.45
   6   5  -5    5.68    0.80
   6   5  -5    5.27    0.52
  -6   5   5    4.65    0.58
  -5  -5   5    3.25    1.31
  -5  -5   5    0.31    0.26
  -5  -5   5   -0.01    0.14
  -5  -5   5    0.02    0.25
  -5  -5   5   -0.05    0.27
   5  -5  -5    0.51    0.25
   5  -5  -5    0.11    0.35
  -5   5   5   -0.53    0.27
   5   5  -5    0.03    0.12
   5   5  -5    0.17    0.12
   5   5  -5   -0.03    0.24
   5   5  -5    0.31    0.21
   5   5  -5    0.37    0.48
  -4  -5   5   88.70    3.19
  -4  -5   5   88.81    3.17
  -4  -5   5   87.54    3.01
  -4  -5   5   88.95    4.00
  -4  -5   5   88.77    3.14
   4  -5  -5   90.66    3.34
   4   5  -5   87.65    2.98
   4   5  -5   88.06    3.10
   4   5  -5   86.58    3.46
   4   5  -5   87.17    3.03
  -4   5   5   83.75    3.05
   4   5  -5   86.80    3.13
   3  -5  -5   43.01    1.93
  -3  -5   5   41.91    1.69
  -3  -5   5   44.30    1.72
   3  -5  -5   41.71    1.86
   3  -5  -5   42.98    1.62
  -3  -5   5   44.31    1.67
  -3  -5   5   43.98    1.53
  -3  -5   5   42.13    2.49
   3   5  -5   42.46    1.50
   3   5  -5   42.02    1.66
   3   5  -5   42.05    1.54
  -3   5   5   40.19    1.58
   3   5  -5   42.92    1.64
   3   5  -5   44.69    1.60
   2  -5  -5    2.07    0.53
  -2  -5   5    3.55    0.28
   2  -5  -5    3.38    0.52
  -2  -5   5    2.88    0.38
  -2  -5   5    2.26    0.83
  -2  -5   5    2.89    0.60
   2  -5  -5    2.13    0.70
  -2  -5   5    2.89    0.37
   2   5  -5    3.13    0.32
   2   5  -5    3.64    0.54
   2   5  -5    3.03    0.50
   2   5  -5    3.41    0.27
  -2   5   5    2.90    0.35
   2   5  -5    2.59    0.28
  -1  -5   5   21.92    1.00
   1  -5  -5   22.73    1.22
  -1  -5   5   22.32    1.01
   1  -5  -5   24.09    1.64
  -1  -5   5   23.24    0.95
  -1  -5   5   22.00    0.87
  -1  -5   5   21.38    1.67
   1  -5  -5   23.21    1.05
  -1  -5   5   23.33    0.97
   1   5  -5   23.11    0.92
  -1   5   5   21.43    0.92
   1   5  -5   22.87    0.96
  -1   5   5   21.78    0.97
   1   5  -5   22.21    0.98
   1   5  -5   22.53    0.86
   0  -5   5   11.63    0.67
   0  -5  -5   11.58    0.91
   0  -5  -5   13.03    1.43
   0  -5  -5   11.81    0.76
   0  -5   5   12.43    0.63
   0  -5   5   12.57    0.66
   0  -5   5   13.26    1.24
   0  -5   5   12.15    0.58
   0   5  -5   11.47    0.52
   0   5  -5   11.45    0.58
   0   5   5   11.26    0.62
   0   5   5   11.44    0.94
   0   5  -5   11.25    0.61
   0   5  -5   12.35    0.73
   0   5   5   11.73    0.59
   0   5   5   11.88    0.95
  -1  -5  -5    6.39    0.30
   1  -5   5    6.49    0.51
   1  -5   5    6.20    0.57
  -1  -5  -5    6.55    0.96
   1  -5   5    6.38    0.52
   1  -5   5    6.00    0.40
  -1  -5  -5    6.07    0.96
   1  -5   5    6.59    0.35
  -1  -5  -5    4.87    0.95
   1  -5   5    4.88    0.86
  -1   5  -5    5.68    0.59
  -1   5  -5    5.98    0.42
   1   5   5    5.65    0.42
  -1   5  -5    6.16    0.54
   1   5   5    5.57    0.69
   1   5   5    6.48    0.49
  -1   5  -5    6.12    0.35
   1   5   5    6.39    0.41
  -2  -5  -5    0.62    0.31
  -2  -5  -5   -0.07    0.09
   2  -5   5   -0.02    0.12
  -2  -5  -5    0.36    0.62
   2  -5   5   -0.01    0.24
   2  -5   5    0.30    0.26
   2  -5   5    0.43    0.40
   2  -5   5    0.01    0.20
  -2  -5  -5    0.01    0.10
  -2  -5  -5   -0.48    0.83
   2   5   5   -0.34    0.17
  -2   5  -5    0.01    0.17
   2   5   5    0.02    0.15
   2   5   5   -0.09    0.31
  -2   5  -5   -0.27    0.22
  -2   5  -5    0.00    0.10
   2   5   5    0.08    0.12
  -3  -5  -5   22.41    0.91
  -3  -5  -5   23.29    1.05
   3  -5   5   22.83    1.07
  -3  -5  -5   21.74    2.01
   3  -5   5   24.12    1.22
   3  -5   5   23.71    1.01
   3  -5   5   21.13    0.97
   3   5   5   23.37    0.92
  -3   5  -5   22.29    1.11
   3   5   5   22.44    0.93
  -3   5  -5   21.54    1.00
  -3   5  -5   22.46    0.87
   3   5   5   22.11    1.07
   3   5   5   21.74    0.96
   4  -5   5   36.03    1.39
  -4  -5  -5   33.19    1.42
   4  -5   5   34.01    1.35
   4  -5   5   34.66    1.45
  -4  -5  -5   30.05    2.40
   4  -5   5   34.89    1.51
  -4  -5  -5   34.82    1.28
  -4  -5  -5   34.60    1.33
  -4   5  -5   34.44    1.44
   4   5   5   34.02    1.35
  -4   5  -5   33.89    1.25
  -4   5  -5   34.30    1.61
   4   5   5   35.13    1.30
   4   5   5   33.72    1.48
   4   5   5   34.70    1.32
  -5  -5  -5   68.25    2.46
  -5  -5  -5   69.52    2.56
  -5  -5  -5   68.40    2.41
   5  -5   5   71.34    2.51
   5  -5   5   69.02    2.45
  -5  -5  -5   65.92    3.49
   5  -5   5   66.35    2.56
   5   5   5   69.97    2.48
   5   5   5   68.96    2.52
   5   5   5   67.18    2.40
   5   5   5   69.15    2.40
   5   5   5   65.21    2.59
  -5   5  -5   68.33    2.61
  -5   5  -5   68.42    2.36
   6  -5   5    1.92    0.33
  -6  -5  -5    1.47    0.26
  -6  -5  -5    0.32    1.01
   6  -5   5    1.35    0.33
   6  -5   5    2.43    0.31
  -6  -5  -5    1.54    0.35
  -6   5  -5    1.75    0.26
   6   5   5    1.91    0.33
   6   5   5    2.04    0.33
   6   5   5    1.69    0.41
   6   5   5    1.44    0.26
  -7  -5  -5   13.25    0.79
   7  -5   5   11.52    0.76
  -7  -5  -5   15.34    1.94
  -7  -5  -5   12.39    0.75
  -7  -5  -5   12.40    1.00
   7  -5   5   11.71    0.70
   7   5   5   13.10    0.82
   7   5   5   12.42    0.80
   7   5   5   12.87    0.70
  -7   5  -5   12.38    0.53
  -8  -5  -5    0.59    0.95
   8  -5   5    0.32    0.22
  -8  -5  -5    0.04    0.24
   8  -5   5    0.42    0.30
  -8  -5  -5   -0.10    0.27
  -8   5  -5   -0.03    0.11
   8   5   5    0.17    0.26
   8   5   5    0.28    0.29
   9  -5   5    0.81    0.23
  -9  -5  -5    0.40    0.23
  -9  -5  -5   -1.34    1.24
   9   5   5    0.67    0.24
 -10  -5  -5    4.64    0.40
  10   5   5    4.50    0.44
 -10   5  -5    4.49    0.27
 -10  -6   5   44.29    1.56
  10   6  -5   41.23    1.64
  -9  -6   5    0.16    0.18
   9  -6  -5    0.08    0.22
   9   6  -5   -0.21    0.26
   9   6  -5    0.07    0.16
  -8  -6   5    0.65    0.26
   8  -6  -5    0.73    0.25
  -8  -6   5    0.73    0.20
  -8   6   5    0.85    0.23
   8   6  -5    1.08    0.36
   8   6  -5    0.33    0.18
  -7  -6   5    2.18    1.31
  -7  -6   5    2.59    0.36
   7  -6  -5    3.99    0.48
  -7  -6   5    3.40    0.49
  -7  -6   5    2.53    0.45
  -7   6   5    3.29    0.42
   7   6  -5    4.28    0.46
   7   6  -5    3.95    0.69
   7   6  -5    3.77    0.35
   6  -6  -5    2.65    0.43
  -6  -6   5    3.01    0.44
  -6  -6   5    3.03    0.34
  -6  -6   5    1.27    1.11
  -6  -6   5    2.42    0.44
  -6  -6   5    2.49    0.40
   6   6  -5    2.90    0.36
   6   6  -5    3.21    0.46
   6   6  -5    2.45    0.55
   6   6  -5    1.82    0.30
  -6   6   5    2.67    0.38
  -5  -6   5   19.36    0.99
  -5  -6   5   20.91    1.18
   5  -6  -5   18.28    1.10
  -5  -6   5   17.44    1.97
  -5  -6   5   18.82    0.98
   5  -6  -5   18.89    0.87
  -5  -6   5   18.34    0.97
   5   6  -5   18.99    0.93
   5   6  -5   20.03    0.81
  -5   6   5   20.26    0.85
   5   6  -5   19.21    0.88
  -4  -6   5    5.59    0.41
  -4  -6   5    4.85    0.54
  -4  -6   5    4.15    0.51
   4  -6  -5    6.03    0.70
  -4  -6   5    3.35    0.99
   4  -6  -5    5.46    0.48
  -4   6   5    5.27    0.45
   4   6  -5    5.08    0.47
   4   6  -5    4.94    0.56
   4   6  -5    5.56    0.39
   3  -6  -5   20.52    1.17
   3  -6  -5   20.28    1.13
  -3  -6   5   19.50    0.91
  -3  -6   5   19.83    0.94
  -3  -6   5   19.38    0.97
  -3  -6   5   19.94    0.98
   3  -6  -5   20.40    0.91
  -3  -6   5   17.90    1.65
   3   6  -5   20.48    0.88
   3   6  -5   19.83    0.84
  -3   6   5   20.02    0.89
   3   6  -5   20.21    0.92
   2  -6  -5   20.32    1.15
  -2  -6   5   21.09    0.96
  -2  -6   5   20.72    0.94
   2  -6  -5   19.81    1.35
   2  -6  -5   21.34    0.96
  -2  -6   5   20.44    1.59
  -2  -6   5   19.49    0.97
   2   6  -5   20.96    0.80
   2   6  -5   20.56    0.93
   2   6  -5   20.58    0.94
  -2   6   5   20.05    0.91
  -1  -6   5   42.53    1.63
   1  -6  -5   40.43    2.13
  -1  -6   5   41.85    1.61
  -1  -6   5   42.41    2.16
   1  -6  -5   42.71    1.63
  -1  -6   5   42.71    1.55
  -1  -6   5   41.80    1.65
   1  -6  -5   42.25    1.81
   1   6  -5   42.02    1.62
   1   6  -5   41.75    1.59
  -1   6   5   41.89    1.60
  -1   6   5   41.36    1.70
   1   6  -5   44.26    1.53
   1   6  -5   40.48    1.64
   0  -6   5    0.10    0.50
   0  -6  -5    0.82    0.37
   0  -6   5    0.62    0.26
   0  -6  -5    0.56    0.65
   0  -6   5    0.67    0.20
   0  -6   5    0.59    0.16
   0  -6   5    0.45    0.25
   0  -6  -5    0.59    0.29
   0   6   5    0.78    0.29
   0   6  -5    0.81    0.25
   0   6  -5    0.73    0.22
   0   6   5    0.56    0.19
   0   6  -5    0.81    0.16
   0   6  -5    0.35    0.26
   0   6   5    0.81    0.41
   1  -6   5   15.92    0.95
  -1  -6  -5   16.05    0.83
   1  -6   5   15.86    0.67
   1  -6   5   15.57    0.79
   1  -6   5   15.90    1.15
  -1  -6  -5   14.43    0.98
  -1  -6  -5   15.94    1.63
  -1   6  -5   15.36    0.78
   1   6   5   15.31    0.78
   1   6   5   14.89    0.73
  -1   6  -5   15.69    0.86
   1   6   5   15.28    1.09
  -1   6  -5   15.19    0.80
   1   6   5   14.70    0.86
  -1   6  -5   15.94    0.66
  -2  -6  -5   35.58    1.45
  -2  -6  -5   37.43    1.27
  -2  -6  -5   34.78    1.66
   2  -6   5   34.90    1.68
   2  -6   5   36.06    1.43
   2  -6   5   36.09    1.42
  -2  -6  -5   34.85    2.30
  -2   6  -5   35.44    1.55
   2   6   5   35.85    1.59
   2   6   5   36.01    1.38
  -2   6  -5   37.10    1.60
   2   6   5   36.50    1.47
  -2   6  -5   36.52    1.32
   2   6   5   34.77    1.41
  -3  -6  -5   19.74    1.94
  -3  -6  -5   22.53    1.04
   3  -6   5   22.80    1.18
  -3  -6  -5   21.95    0.88
   3  -6   5   22.62    0.99
   3  -6   5   23.27    1.01
   3   6   5   23.30    0.97
   3   6   5   22.32    1.02
   3   6   5   23.75    1.18
   3   6   5   21.99    0.94
  -3   6  -5   23.49    1.13
  -3   6  -5   22.12    0.88
  -3   6  -5   20.75    1.25
  -4  -6  -5    0.83    0.30
   4  -6   5    0.70    0.24
  -4  -6  -5   -0.03    0.82
   4  -6   5    0.60    0.29
  -4  -6  -5    0.62    0.18
   4  -6   5    0.39    0.19
   4   6   5    0.37    0.23
   4   6   5    0.59    0.22
   4   6   5    0.26    0.18
   4   6   5    0.47    0.25
   4   6   5    0.33    0.32
  -4   6  -5    0.44    0.42
  -4   6  -5    0.25    0.11
   5  -6   5    4.79    0.40
  -5  -6  -5    5.05    0.54
  -5  -6  -5    4.27    0.52
   5  -6   5    4.79    0.48
   5  -6   5    3.95    0.51
  -5  -6  -5    4.49    1.13
  -5   6  -5    4.68    0.29
   5   6   5    5.59    0.49
   5   6   5    5.55    0.62
   5   6   5    3.67    0.62
   5   6   5    4.90    0.49
   6  -6   5   31.38    1.48
  -6  -6  -5   31.98    1.35
  -6  -6  -5   30.99    1.44
   6  -6   5   31.94    1.27
   6  -6   5   28.81    1.25
   6   6   5   31.03    1.37
  -6   6  -5   31.66    1.15
   6   6   5   31.06    1.50
   6   6   5   33.65    1.57
  -7  -6  -5    0.37    0.26
  -7  -6  -5    1.17    0.85
  -7  -6  -5    0.10    0.24
   7  -6   5   -0.14    0.27
   7  -6   5   -0.02    0.23
   7   6   5    0.53    0.20
   7   6   5    0.34    0.28
   7   6   5   -0.01    0.24
   8  -6   5    0.29    0.22
  -8  -6  -5   -0.26    0.21
  -8  -6  -5   -1.15    0.75
  -8   6  -5    0.09    0.09
   8   6   5   -0.16    0.24
   8   6   5   -0.05    0.24
  -9  -6  -5   12.27    0.73
  -9  -6  -5    9.88    1.26
  -9   6  -5   12.78    0.49
   9   6   5   11.91    0.65
  -8  -7   5    8.30    0.49
   8  -7  -5    8.05    0.47
  -8  -7   5    8.19    0.48
   8   7  -5    7.79    0.40
  -8   7   5    8.28    0.44
  -7  -7   5    7.74    0.51
  -7  -7   5    6.90    0.50
   7  -7  -5    7.18    0.51
  -7  -7   5    8.97    1.06
  -7   7   5    6.80    0.41
   7   7  -5    7.08    0.43
  -6  -7   5    0.38    0.35
  -6  -7   5   -0.07    0.66
  -6  -7   5   -0.29    0.25
   6  -7  -5    0.04    0.24
  -6  -7   5   -0.06    0.21
   6   7  -5    0.23    0.16
  -6   7   5   -0.06    0.35
  -5  -7   5    0.29    0.31
  -5  -7   5    0.43    0.69
   5  -7  -5    0.26    0.25
  -5  -7   5    0.83    0.26
  -5  -7   5    0.38    0.23
  -5   7   5    0.41    0.18
   5   7  -5    0.55    0.19
   5   7  -5    0.82    0.22
   4  -7  -5   56.92    2.44
  -4  -7   5   64.89    2.22
  -4  -7   5   55.99    2.35
   4  -7  -5   63.71    2.16
  -4  -7   5   55.41    2.52
  -4  -7   5   60.21    2.97
   4   7  -5   63.92    2.20
   4   7  -5   58.01    2.25
  -4   7   5   64.51    2.17
  -3  -7   5    0.85    0.24
  -3  -7   5    0.82    0.59
  -3  -7   5    1.07    0.28
  -3  -7   5    1.38    0.33
   3  -7  -5    1.08    0.37
   3   7  -5    1.17    0.24
  -3   7   5    1.31    0.25
   3   7  -5    1.38    0.25
  -2  -7   5    0.31    0.63
  -2  -7   5    0.51    0.27
   2  -7  -5    0.71    0.45
  -2  -7   5    0.71    0.26
   2  -7  -5    0.79    0.33
  -2  -7   5    0.58    0.23
   2  -7  -5    1.05    0.26
   2   7  -5    0.59    0.28
  -2   7   5    0.55    0.32
   2   7  -5    0.76    0.25
   2   7  -5    0.71    0.22
  -2   7   5    0.70    0.21
  -1  -7   5    0.16    0.24
   1  -7  -5   -0.24    0.48
   1  -7  -5    0.41    0.28
   1  -7  -5   -0.11    0.24
  -1  -7   5    0.02    0.21
  -1  -7   5    0.18    0.48
  -1   7   5   -0.07    0.24
   1   7  -5    0.24    0.14
   1   7  -5   -0.07    0.19
   1   7  -5    0.00    0.28
  -1   7   5    0.19    0.18
   0  -7   5    2.68    0.33
   0  -7   5    1.91    0.52
   0  -7  -5    3.01    0.65
   0  -7  -5    2.34    0.41
   0  -7  -5    3.21    0.43
   0  -7   5    2.94    0.39
   0   7  -5    2.21    0.24
   0   7   5    3.20    0.35
   0   7  -5    2.35    0.40
   0   7   5    2.50    0.38
   0   7  -5    1.31    0.45
   0   7  -5    2.38    0.39
   0   7   5    3.11    0.57
  -1  -7  -5    3.23    0.44
   1  -7   5    2.98    0.39
  -1  -7  -5    3.86    0.60
  -1  -7  -5    3.74    0.80
   1  -7   5    3.47    0.46
   1  -7   5    3.82    0.69
   1   7   5    2.31    0.49
  -1   7  -5    2.89    0.26
  -1   7  -5    3.51    0.53
  -1   7  -5    4.40    0.48
   1   7   5    3.05    0.54
   1   7   5    3.29    0.45
  -1   7  -5    4.59    0.63
   1   7   5    3.41    0.33
   2  -7   5    3.95    0.39
  -2  -7  -5    4.61    1.00
  -2  -7  -5    4.58    0.46
   2  -7   5    4.04    0.49
   2  -7   5    4.33    0.60
   2   7   5    4.20    0.36
   2   7   5    3.48    0.45
   2   7   5    4.44    0.65
  -2   7  -5    5.20    0.89
   2   7   5    4.17    0.48
  -2   7  -5    4.27    0.29
  -2   7  -5    4.71    0.65
   3  -7   5   40.33    1.55
  -3  -7  -5   40.55    1.57
   3  -7   5   40.81    1.69
   3  -7   5   40.95    1.55
  -3  -7  -5   39.62    2.40
   3   7   5   41.71    1.61
  -3   7  -5   40.29    1.44
   3   7   5   39.36    1.78
   3   7   5   40.39    1.65
   3   7   5   39.70    1.48
   4  -7   5   11.85    0.66
   4  -7   5   11.81    0.70
   4  -7   5   11.43    0.63
  -4  -7  -5   12.00    0.66
  -4  -7  -5   11.03    1.45
   4   7   5   12.68    0.89
   4   7   5   11.19    0.58
   4   7   5   11.40    0.66
  -4   7  -5   11.33    0.50
   4   7   5   12.67    0.78
   5  -7   5    7.97    0.46
  -5  -7  -5    9.39    1.37
   5  -7   5    8.41    0.54
   5  -7   5    7.96    0.62
  -5  -7  -5    7.83    0.55
   5   7   5    7.13    0.69
   5   7   5    8.03    0.51
  -5   7  -5    7.62    0.38
  -6  -7  -5   -0.12    0.67
  -6  -7  -5   -0.30    0.21
   6  -7   5    0.17    0.24
   6  -7   5    0.54    0.29
   6   7   5   -0.32    0.32
   6   7   5    0.14    0.16
  -6   7  -5    0.03    0.09
  -7  -7  -5    4.80    0.79
  -7  -7  -5    7.00    0.46
  -7   7  -5    7.35    0.33
   7   7   5    6.30    0.57
   7   7   5    6.99    0.42
   6  -8  -5    3.76    0.35
  -6  -8   5    3.65    0.34
  -6   8   5    3.67    0.27
   6   8  -5    3.35    0.26
   5  -8  -5    4.29    0.41
  -5  -8   5    4.79    0.38
   5   8  -5    4.71    0.32
  -5   8   5    4.75    0.30
  -4  -8   5    6.09    0.43
  -4  -8   5    6.35    0.78
   4  -8  -5    6.69    0.51
   4   8  -5    5.81    0.37
  -4   8   5    5.13    0.34
  -3  -8   5    9.25    0.88
   3  -8  -5   10.12    0.76
  -3  -8   5   10.10    0.57
  -3   8   5   10.61    0.51
   3   8  -5   10.43    0.53
   2  -8  -5   13.10    0.73
   2  -8  -5   11.23    0.63
  -2  -8   5   11.83    0.95
  -2  -8   5   12.37    0.64
   2  -8  -5   11.50    0.64
  -2   8   5   12.13    0.59
  -2   8   5   13.62    0.68
   2   8  -5   12.73    0.61
  -1  -8   5   28.48    1.14
  -1  -8   5   28.21    1.39
   1  -8  -5   27.79    1.20
   1  -8  -5   26.52    1.24
   1  -8  -5   28.35    1.09
   1   8  -5   29.59    1.11
  -1   8   5   26.94    1.08
  -1   8   5   28.29    1.17
   0  -8   5   -0.02    0.15
   0  -8  -5    0.06    0.27
   0  -8  -5   -0.12    0.38
   0  -8   5    0.27    0.34
   0  -8  -5    0.06    0.22
   0   8   5    0.17    0.22
   0   8  -5    0.26    0.23
   0   8   5    0.08    0.16
   1  -8   5   20.30    0.90
  -1  -8  -5   22.29    1.29
   1  -8   5   22.02    1.09
  -1  -8  -5   20.64    0.89
   1   8   5   23.66    0.97
   1   8   5   23.06    0.87
  -1   8  -5   20.14    0.82
   2  -8   5   18.25    0.91
   2  -8   5   18.17    0.78
  -2  -8  -5   19.93    1.29
  -2  -8  -5   17.94    0.79
  -2   8  -5   17.99    0.70
   2   8   5   17.56    0.73
   2   8   5   18.61    0.83
  -3  -8  -5    3.19    0.66
   3  -8   5    3.60    0.40
  -3  -8  -5    2.66    0.29
   3  -8   5    3.47    0.30
   3   8   5    3.15    0.34
  -3   8  -5    3.01    0.24
   4  -8   5   13.34    0.58
   4  -8   5   13.80    0.63
  -4  -8  -5   11.92    1.13
   4   8   5   12.43    0.61
  -4   8  -5   13.04    0.52
  -5  -8  -5    1.04    0.26
  -5  -8  -5    1.17    0.51
   5   8   5    0.79    0.17
  -5   8  -5    0.95    0.13
  13   0  -6    0.89    0.28
  13   0  -6    0.93    0.24
 -13   0   6    1.12    0.29
  12   0  -6   17.90    0.96
 -12   0   6   18.30    0.79
  12   0  -6   17.63    0.93
  11   0  -6   67.96    2.72
 -11   0   6   75.19    2.51
  11   0  -6   70.25    2.78
  10   0  -6    0.17    0.34
  10   0  -6   -0.13    0.28
   9   0  -6   74.81    2.94
   9   0  -6   75.79    2.91
   8   0  -6    0.46    0.32
   8   0  -6    0.58    0.32
   7   0  -6    0.73    0.36
   7   0  -6    1.01    0.36
   6   0  -6    4.47    0.65
   6   0  -6    6.12    0.69
  -5   0   6   22.82    0.83
  -4   0   6    4.68    0.26
  -4   0   6    4.84    0.27
  -3   0   6    0.46    0.09
   3   0  -6    0.48    0.12
  -2   0   6  209.12    6.59
   2   0  -6  196.11    6.69
  -2   0   6  197.41    6.66
  -1   0   6   18.00    0.68
  -1   0   6   17.96    0.63
  -1   0   6   16.38    0.70
   1   0  -6   18.13    0.62
   1   0  -6   18.33    0.72
   0   0  -6    3.52    0.18
   0   0  -6    3.32    0.18
   0   0  -6    3.77    0.16
   0   0  -6    3.36    0.25
   0   0   6    3.12    0.23
   0   0   6    3.36    0.18
   0   0   6    3.75    0.25
   1   0   6   36.03    1.24
   1   0   6   37.70    1.33
  -1   0  -6   37.09    1.25
  -1   0  -6   37.39    1.34
  -1   0  -6   34.15    1.23
   1   0   6   33.98    1.27
  -2   0  -6    0.83    0.16
   2   0   6    0.50    0.13
   2   0   6    0.85    0.12
  -2   0  -6    0.79    0.11
   2   0   6    0.66    0.10
   3   0   6    4.12    0.25
  -3   0  -6    4.08    0.25
   3   0   6    4.06    0.22
   3   0   6    4.06    0.33
   3   0   6    3.97    0.30
  -3   0  -6    3.68    0.34
  -3   0  -6    3.98    0.23
  -4   0  -6   13.05    0.70
  -4   0  -6   13.97    0.59
  -4   0  -6   13.14    0.53
  -4   0  -6   13.78    0.56
   4   0   6   14.34    0.57
  -5   0  -6  199.26    6.36
  -5   0  -6  178.53    6.16
   5   0   6  174.24    6.22
   5   0   6  186.88    6.24
   5   0   6  188.50    6.27
   5   0   6  183.27    6.15
   5   0   6  177.50    6.11
   5   0   6  187.05    6.39
  -5   0  -6  190.86    6.21
   6   0   6    3.43    0.20
   6   0   6    4.23    0.43
   6   0   6    3.13    0.23
  -6   0  -6    3.56    0.31
  -6   0  -6    3.38    0.24
  -6   0  -6    3.66    0.38
   6   0   6    2.62    0.48
   6   0   6    2.96    0.49
   7   0   6    9.34    0.41
  -7   0  -6    8.62    0.54
   7   0   6    7.74    0.70
   7   0   6    9.20    0.65
  -7   0  -6    9.53    0.63
   7   0   6    7.90    0.74
  -7   0  -6    9.20    0.44
  -8   0  -6   11.76    0.53
   8   0   6   11.28    0.66
   8   0   6   11.39    0.90
  -8   0  -6   10.91    0.71
   8   0   6   11.38    0.90
   8   0   6   11.05    0.76
   9   0   6   36.40    1.49
   9   0   6   35.96    1.63
  -9   0  -6   32.26    1.81
  -9   0  -6   32.56    1.43
  10   0   6    4.94    0.52
  10   0   6    5.99    0.68
 -10   0  -6    5.48    0.36
  10   0   6    4.96    0.70
  11   0   6   20.62    1.10
  11   0   6   19.97    0.91
 -11   0  -6   19.44    0.80
  11   0   6   18.87    0.92
  12   0   6   29.71    1.16
  12   0   6   29.33    1.29
 -12   0  -6   30.45    1.11
 -13  -1   6    3.26    0.34
  13  -1  -6    3.10    0.38
  13   1  -6    2.95    0.37
  13   1  -6    3.57    0.42
  12  -1  -6    0.70    0.27
 -12  -1   6    1.10    0.23
  12  -1  -6    1.32    0.35
  12   1  -6    1.24    0.27
  12   1  -6    1.16    0.29
  11  -1  -6    9.28    0.75
  11  -1  -6   10.14    0.75
 -11  -1   6   10.66    0.55
  11   1  -6    9.89    0.79
  11   1  -6    9.83    0.74
  10  -1  -6    0.43    0.28
  10  -1  -6    0.24    0.33
 -10  -1   6    0.59    0.21
  10   1  -6    0.74    0.34
  10   1  -6    0.39    0.30
   9  -1  -6    8.20    0.72
   9  -1  -6    7.34    0.73
  -9  -1   6    7.74    0.49
   9   1  -6    7.04    0.73
   9   1  -6    8.28    0.76
   8  -1  -6  164.33    5.74
   8  -1  -6  161.40    5.80
  -8  -1   6  155.96    5.44
   8   1  -6  165.28    5.55
   8   1  -6  166.32    5.84
   8   1  -6  163.38    5.73
  -7  -1   6    0.98    0.24
   7  -1  -6    1.12    0.40
   7   1  -6    0.68    0.19
   7   1  -6    0.78    0.36
   7   1  -6    0.75    0.37
   6  -1  -6    3.17    0.69
  -6  -1   6    2.81    0.44
   6  -1  -6    3.64    0.65
   6   1  -6    2.23    0.45
   6   1  -6    2.86    0.31
  -6   1   6    2.74    0.28
   6   1  -6    3.81    0.65
  -5  -1   6  171.14    5.66
  -5   1   6  167.43    5.66
  -4  -1   6   10.35    0.46
   4   1  -6    8.98    0.44
  -4   1   6    9.91    0.47
  -3  -1   6    0.87    0.18
  -3  -1   6    0.78    0.12
  -3  -1   6    1.18    0.21
  -3   1   6    1.02    0.19
   3   1  -6    1.04    0.16
  -2  -1   6   45.39    1.76
  -2  -1   6   48.25    1.67
  -2  -1   6   48.78    1.71
  -2   1   6   52.61    1.76
   2   1  -6   49.71    1.71
  -2   1   6   49.67    1.63
   2   1  -6   48.63    1.61
   2   1  -6   47.87    1.64
   2   1  -6   49.41    1.61
  -1  -1   6  307.70   10.17
   1  -1  -6  297.39   10.30
  -1  -1   6  334.47   10.20
  -1  -1   6  262.72   10.25
   1   1  -6  316.46   10.14
   1   1  -6  331.70   10.22
  -1   1   6  323.88   10.14
  -1   1   6  325.54   10.25
   1   1  -6  313.70   10.15
   1   1  -6  283.53   10.13
   0  -1  -6    5.70    0.24
   0  -1  -6    6.11    0.42
   0  -1   6    6.06    0.39
   0  -1   6    5.83    0.32
   0  -1  -6    5.79    0.23
   0  -1   6    5.23    0.28
   0  -1  -6    5.91    0.25
   0   1  -6    6.21    0.33
   0   1  -6    6.06    0.26
   0   1  -6    6.25    0.28
   0   1   6    5.93    0.34
   0   1   6    6.26    0.26
   0   1   6    6.24    0.31
   1  -1   6   15.79    0.76
   1  -1   6   17.67    0.65
  -1  -1  -6   17.88    0.63
  -1  -1  -6   16.22    0.61
   1  -1   6   15.06    0.67
   1   1   6   18.22    0.67
   1   1   6   17.42    0.70
  -1   1  -6   17.77    0.65
  -1   1  -6   17.37    0.70
   1   1   6   18.02    0.63
   2  -1   6    5.49    0.27
  -2  -1  -6    5.12    0.25
  -2  -1  -6    5.13    0.26
   2  -1   6    5.26    0.31
  -2   1  -6    5.18    0.27
  -2   1  -6    4.62    0.24
   2   1   6    4.94    0.30
   2   1   6    5.01    0.24
  -2   1  -6    4.90    0.33
   2   1   6    5.49    0.31
  -3  -1  -6   43.43    1.53
   3  -1   6   47.47    1.55
   3  -1   6   42.45    1.50
  -3  -1  -6   42.43    1.72
   3   1   6   43.93    1.59
   3   1   6   43.52    1.50
  -3   1  -6   43.03    1.62
  -3   1  -6   44.89    1.55
  -3   1  -6   44.34    1.52
   3   1   6   40.58    1.54
  -4  -1  -6  184.49    6.07
   4  -1   6  179.19    6.06
  -4  -1  -6  186.76    6.28
  -4  -1  -6  174.22    6.08
  -4   1  -6  173.72    6.06
   4   1   6  174.89    6.03
  -4   1  -6  194.80    6.20
   4   1   6  181.42    6.14
  -4   1  -6  184.07    6.10
   4   1   6  180.36    6.07
   4   1   6  193.73    6.17
   5  -1   6  147.85    4.82
  -5  -1  -6  135.26    4.96
  -5  -1  -6  142.88    4.74
   5  -1   6  144.16    4.72
  -5  -1  -6  139.31    4.71
   5  -1   6  146.41    4.67
   5  -1   6  139.84    5.00
   5  -1   6  138.67    4.83
  -5  -1  -6  143.53    4.77
  -5   1  -6  138.23    4.68
   5   1   6  140.05    4.68
   5   1   6  142.89    4.83
   5   1   6  140.68    4.87
  -5   1  -6  133.63    4.75
   5   1   6  139.29    5.02
  -5   1  -6  140.68    4.89
  -5   1  -6  148.31    4.79
   5   1   6  136.45    4.72
   5   1   6  142.11    4.86
   6  -1   6  195.47    6.76
  -6  -1  -6  198.49    6.54
   6  -1   6  195.32    6.43
   6  -1   6  168.75    6.59
  -6  -1  -6  195.29    6.46
   6  -1   6  195.64    6.59
   6   1   6  178.18    6.83
   6   1   6  187.85    6.45
  -6   1  -6  213.38    6.59
   6   1   6  195.81    6.55
  -6   1  -6  192.48    6.43
   6   1   6  200.50    6.61
  -6   1  -6  201.84    6.52
   6   1   6  200.10    6.42
  -7  -1  -6    3.76    0.45
  -7  -1  -6    3.62    0.31
  -7  -1  -6    4.39    0.37
   7  -1   6    4.26    0.56
   7  -1   6    4.41    0.64
   7  -1   6    3.60    0.43
   7   1   6    3.13    0.53
   7   1   6    3.35    0.51
  -7   1  -6    2.84    0.42
   7   1   6    3.35    0.26
   7   1   6    4.28    0.50
  -7   1  -6    3.68    0.58
  -7   1  -6    3.54    0.25
   7   1   6    3.66    0.64
   8  -1   6   31.05    1.35
   8  -1   6   30.46    1.26
  -8  -1  -6   30.07    1.17
  -8  -1  -6   29.77    1.34
   8  -1   6   29.96    1.45
  -8  -1  -6   31.08    1.27
   8   1   6   30.80    1.34
  -8   1  -6   30.34    1.31
  -8   1  -6   29.32    1.12
   8   1   6   30.65    1.52
   8   1   6   29.91    1.35
  -9  -1  -6    0.49    0.46
   9  -1   6    1.25    0.34
  -9  -1  -6    0.58    0.38
   9  -1   6    0.84    0.26
  -9  -1  -6    0.87    0.18
   9  -1   6    1.41    0.36
  -9   1  -6    1.58    0.56
   9   1   6    1.06    0.32
   9   1   6    0.73    0.68
   9   1   6    1.03    0.45
  -9   1  -6    0.78    0.15
 -10  -1  -6    7.73    0.45
  10  -1   6    8.61    0.76
  10  -1   6    9.05    0.63
  10  -1   6    7.48    0.80
  10   1   6    6.08    0.77
  10   1   6    8.57    0.75
 -10   1  -6    8.66    0.43
  10   1   6    9.08    0.62
  10   1   6    8.74    0.81
  11  -1   6   16.92    0.80
  11  -1   6   16.94    0.81
 -11  -1  -6   16.30    0.71
  11  -1   6   16.22    0.97
  11   1   6   15.29    1.02
  11   1   6   16.99    0.97
 -11   1  -6   16.53    0.70
  11   1   6   17.60    0.82
 -12  -1  -6   67.60    2.34
  12  -1   6   69.28    2.38
  12  -1   6   69.01    2.52
 -12   1  -6   68.86    2.34
  12   1   6   68.89    2.52
  12   1   6   64.83    2.39
  13  -2  -6   -0.05    0.21
 -13  -2   6    0.47    0.17
 -13  -2   6    0.68    0.29
  13   2  -6    0.05    0.18
  13   2  -6    0.15    0.19
  12  -2  -6   11.48    0.67
 -12  -2   6   11.44    0.53
  12   2  -6   10.73    0.70
  12   2  -6   11.18    0.67
 -11  -2   6   85.56    2.90
  11  -2  -6   83.63    3.08
  11   2  -6   80.84    3.18
  11   2  -6   84.05    3.10
  10  -2  -6    4.18    0.70
 -10  -2   6    3.72    0.37
  10  -2  -6    4.14    0.61
  10   2  -6    4.07    0.58
  10   2  -6    3.60    0.59
   9  -2  -6   42.89    1.87
   9  -2  -6   45.24    1.86
  -9  -2   6   41.90    1.59
   9   2  -6   45.03    1.88
   9   2  -6   41.22    1.69
   9   2  -6   44.47    1.98
   8  -2  -6    0.93    0.43
   8  -2  -6    1.52    0.41
  -8  -2   6    1.83    0.23
   8   2  -6    1.44    0.38
   8   2  -6    1.08    0.35
   8   2  -6    1.35    0.27
   7  -2  -6    7.04    0.82
  -7  -2   6    6.10    0.42
   7  -2  -6    8.90    0.96
   7  -2  -6    8.51    0.77
   7   2  -6    8.42    0.73
   7   2  -6    8.34    0.57
   7   2  -6    6.57    0.50
   7   2  -6    7.64    0.76
   6  -2  -6    4.43    0.77
   6  -2  -6    4.39    0.79
   6  -2  -6    2.95    0.61
  -6  -2   6    5.69    0.56
  -6  -2   6    4.89    0.35
   6   2  -6    5.31    0.69
   6   2  -6    4.66    0.71
   6   2  -6    3.95    0.40
  -6   2   6    4.07    0.56
   6   2  -6    3.97    0.47
  -5  -2   6   36.89    1.45
  -5  -2   6   42.39    1.48
  -5   2   6   40.51    1.56
   5   2  -6   37.60    1.76
   5   2  -6   36.22    1.68
  -4  -2   6    0.61    0.17
  -4  -2   6    0.69    0.27
  -4  -2   6    0.36    0.15
  -4   2   6    0.35    0.18
   4   2  -6    0.36    0.10
   4   2  -6    0.54    0.22
   4   2  -6    0.43    0.12
   4   2  -6    0.47    0.07
  -3  -2   6    2.30    0.32
  -3  -2   6    1.96    0.23
  -3  -2   6    1.55    0.23
   3   2  -6    1.88    0.14
   3   2  -6    2.02    0.11
  -3   2   6    1.73    0.30
   3   2  -6    1.55    0.29
   3   2  -6    2.09    0.19
   3   2  -6    2.05    0.13
  -2  -2   6  309.65   10.15
  -2  -2   6  311.55   10.07
  -2  -2   6  299.26   10.12
  -2   2   6  316.65   10.05
   2   2  -6  287.85   10.22
   2   2  -6  298.06   10.07
   2   2  -6  316.24   10.16
   2   2  -6  309.35   10.07
   2   2  -6  302.86   10.05
  -2   2   6  315.61   10.25
  -1  -2   6   24.11    0.88
  -1  -2   6   23.44    0.91
   1   2  -6   22.62    0.82
  -1   2   6   22.70    0.96
   1   2  -6   23.03    0.91
  -1   2   6   21.55    0.85
   1   2  -6   22.73    0.84
   0  -2   6   31.13    1.12
   0  -2   6   31.57    1.19
   0   2   6   31.11    1.11
   0   2  -6   33.69    1.15
   0   2   6   31.32    1.25
   0   2   6   31.30    1.15
   0   2  -6   31.77    1.12
   0   2  -6   34.15    1.24
   1  -2   6    1.85    0.24
   1  -2   6    1.85    0.21
  -1  -2  -6    2.25    0.26
  -1  -2  -6    1.88    0.14
  -1  -2  -6    1.89    0.13
   1  -2   6    1.64    0.18
  -1   2  -6    1.68    0.17
   1   2   6    1.64    0.21
   1   2   6    1.98    0.15
  -1   2  -6    1.91    0.17
   1   2   6    1.97    0.26
  -1   2  -6    2.07    0.19
   2  -2   6    0.52    0.12
   2  -2   6    0.46    0.11
  -2  -2  -6    0.40    0.09
   2   2   6    0.46    0.11
   2   2   6    0.29    0.14
  -2   2  -6    0.31    0.16
  -2   2  -6    0.32    0.10
  -2   2  -6    0.44    0.10
   2   2   6    0.48    0.09
  -3  -2  -6    4.62    0.31
  -3  -2  -6    5.55    0.30
   3  -2   6    5.30    0.29
   3  -2   6    5.83    0.33
  -3  -2  -6    5.07    0.27
  -3   2  -6    5.31    0.26
   3   2   6    5.06    0.27
   3   2   6    5.46    0.36
   3   2   6    5.43    0.42
  -3   2  -6    5.33    0.30
   3   2   6    4.92    0.33
   3   2   6    5.57    0.31
  -3   2  -6    4.85    0.45
  -3   2  -6    5.14    0.34
   4  -2   6   12.20    0.53
   4  -2   6   11.19    0.80
  -4  -2  -6   12.36    0.53
  -4  -2  -6   11.69    0.52
   4  -2   6   11.85    0.48
   4  -2   6   12.79    0.71
  -4  -2  -6   12.24    0.55
   4  -2   6   11.61    0.66
   4   2   6   13.31    0.59
   4   2   6   11.99    0.49
   4   2   6   11.76    0.55
  -4   2  -6   11.28    0.74
  -4   2  -6   11.85    0.58
   4   2   6   11.44    0.64
  -4   2  -6   11.49    0.54
  -5  -2  -6  104.82    3.57
   5  -2   6  103.92    3.53
   5  -2   6  100.96    3.61
  -5  -2  -6  105.41    3.60
   5  -2   6   99.86    3.72
   5  -2   6  106.75    3.65
  -5  -2  -6  107.69    3.56
   5  -2   6   99.83    3.66
   5   2   6  106.44    3.53
   5   2   6  104.52    3.93
  -5   2  -6  109.97    3.65
   5   2   6  106.86    3.70
  -5   2  -6  107.88    3.59
   5   2   6  102.85    3.68
  -5   2  -6  107.48    3.51
   5   2   6  104.40    3.69
   5   2   6  102.75    3.58
  -6  -2  -6    0.22    0.16
   6  -2   6    0.20    0.32
  -6  -2  -6    0.29    0.17
  -6  -2  -6    0.13    0.14
   6   2   6    0.36    0.13
   6   2   6    0.25    0.10
   6   2   6    0.42    0.27
  -6   2  -6    0.52    0.11
   6   2   6   -0.18    0.39
   6   2   6    0.51    0.33
  -6   2  -6    0.47    0.31
  -6   2  -6    0.08    0.21
   7  -2   6    0.72    0.33
   7  -2   6    0.48    0.24
  -7  -2  -6    0.62    0.17
  -7  -2  -6    0.59    0.21
   7  -2   6    0.28    0.36
  -7  -2  -6    0.52    0.18
  -7   2  -6   -0.22    0.28
   7   2   6    0.41    0.27
   7   2   6    0.54    0.30
  -7   2  -6    0.46    0.12
   7   2   6    0.60    0.13
   7   2   6    0.27    0.12
   7   2   6    0.16    0.42
   8  -2   6    3.48    0.63
   8  -2   6    4.42    0.61
   8  -2   6    3.79    0.43
  -8  -2  -6    3.82    0.35
  -8  -2  -6    4.95    0.48
  -8  -2  -6    3.67    0.51
   8   2   6    4.41    0.30
   8   2   6    3.57    0.55
  -8   2  -6    4.06    0.28
   8   2   6    4.32    0.75
   8   2   6    4.52    0.54
  -8   2  -6    4.23    0.56
   9  -2   6   18.07    0.88
  -9  -2  -6   16.95    1.03
  -9  -2  -6   16.86    1.00
   9  -2   6   18.72    0.96
  -9  -2  -6   17.94    0.78
   9  -2   6   17.56    1.00
   9   2   6   17.57    1.10
   9   2   6   17.84    0.94
   9   2   6   16.97    0.94
   9   2   6   17.56    1.13
  -9   2  -6   17.40    0.72
  10  -2   6    8.16    0.73
  10  -2   6    8.39    0.75
 -10  -2  -6    8.27    0.48
  10  -2   6    7.20    0.76
 -10  -2  -6    8.70    1.07
  10  -2   6    8.25    0.61
  10   2   6    8.31    0.79
  10   2   6    8.03    0.68
  10   2   6    8.90    0.95
  10   2   6    7.77    0.72
 -10   2  -6    8.53    0.43
  11  -2   6   14.62    0.85
 -11  -2  -6   12.83    0.66
  11  -2   6   14.74    0.71
  11   2   6   14.36    0.71
  11   2   6   13.13    0.85
 -11   2  -6   13.40    0.58
  11   2   6   12.62    0.84
 -12  -2  -6   25.64    0.95
  12  -2   6   25.03    1.07
  12   2   6   23.50    1.11
  12   2   6   24.69    0.98
  12   2   6   25.18    1.10
 -12   2  -6   25.51    0.93
  12  -3  -6    9.63    0.64
 -12  -3   6    9.43    0.57
 -12  -3   6   10.82    0.55
  12   3  -6    9.37    0.63
  12   3  -6    9.96    0.61
 -11  -3   6    2.57    0.28
  11  -3  -6    2.10    0.35
  11   3  -6    2.35    0.47
  11   3  -6    1.82    0.34
 -10  -3   6   15.10    0.68
  10   3  -6   14.99    0.90
  10   3  -6   16.18    0.98
   9  -3  -6    0.58    0.36
  -9  -3   6    0.01    0.14
   9   3  -6   -0.27    0.28
   9   3  -6    0.28    0.32
   9   3  -6    0.20    0.20
   9   3  -6    0.32    0.33
  -8  -3   6  110.78    3.81
   8  -3  -6  112.40    4.03
   8  -3  -6  108.62    4.04
   8   3  -6  113.81    3.84
   8   3  -6  114.47    3.94
   8   3  -6  109.43    4.19
   8   3  -6  110.12    4.03
  -7  -3   6    2.18    0.39
   7  -3  -6    2.17    0.49
  -7  -3   6    2.39    0.30
   7  -3  -6    2.51    0.56
   7   3  -6    1.38    0.28
   7   3  -6    2.22    0.46
   7   3  -6    2.97    0.62
   7   3  -6    1.73    0.29
   6  -3  -6   11.67    1.12
   6  -3  -6   10.26    0.87
  -6  -3   6    9.92    0.50
  -6  -3   6    9.05    0.67
  -6  -3   6   10.51    0.84
   6   3  -6   10.21    0.59
   6   3  -6    9.60    0.59
   6   3  -6   10.14    0.91
   6   3  -6   10.06    0.90
   5  -3  -6   27.67    1.44
  -5  -3   6   30.03    1.11
   5  -3  -6   34.26    1.81
  -5  -3   6   29.84    1.22
  -5  -3   6   32.13    1.33
   5   3  -6   29.25    1.18
   5   3  -6   31.27    1.04
  -5   3   6   26.37    1.49
   5   3  -6   29.90    1.21
   5   3  -6   26.26    1.45
  -4  -3   6   10.85    0.62
  -4  -3   6   12.80    0.69
   4  -3  -6   11.95    0.96
   4   3  -6   12.19    0.48
   4   3  -6   12.88    0.67
   4   3  -6   12.53    0.44
   4   3  -6   11.16    0.63
   4   3  -6   12.39    0.63
  -4   3   6   10.69    0.82
  -3  -3   6    6.44    0.48
  -3  -3   6    5.20    0.38
   3  -3  -6    5.65    0.85
  -3  -3   6    5.61    0.31
  -3   3   6    4.99    0.60
   3   3  -6    5.81    0.41
   3   3  -6    5.84    0.26
   3   3  -6    4.65    0.46
   3   3  -6    5.50    0.29
   3   3  -6    5.00    0.41
  -2  -3   6   37.99    1.41
  -2  -3   6   36.63    1.44
   2   3  -6   37.03    1.32
  -2   3   6   42.27    1.47
   2   3  -6   37.42    1.41
  -2   3   6   36.50    1.61
   2   3  -6   37.31    1.35
  -1  -3   6  216.16    6.94
  -1  -3   6  204.37    7.01
  -1  -3   6  205.48    7.04
  -1   3   6  234.51    7.27
  -1   3   6  216.94    6.95
   1   3  -6  184.47    7.08
  -1   3   6  207.54    6.95
   1   3  -6  211.74    6.98
   0  -3   6    2.60    0.24
   0  -3   6    3.34    0.31
   0  -3  -6    2.86    0.15
   0  -3   6    2.69    0.33
   0  -3  -6    3.02    0.22
   0   3  -6    3.02    0.21
   0   3  -6    2.57    0.40
   0   3  -6    3.08    0.21
   0   3   6    2.61    0.22
   0   3   6    2.47    0.32
   0   3   6    2.79    0.40
   0   3   6    2.47    0.32
   0   3  -6    2.68    0.23
   0   3   6    2.96    0.26
   1  -3   6   70.24    2.41
   1  -3   6   70.15    2.45
  -1  -3  -6   68.44    2.32
  -1  -3  -6   71.12    2.35
   1   3   6   70.11    2.40
   1   3   6   69.76    2.37
   1   3   6   69.48    2.47
   1   3   6   72.40    2.58
  -1   3  -6   66.81    2.41
  -1   3  -6   66.20    2.36
  -1   3  -6   71.92    2.60
  -1   3  -6   68.56    2.38
   1   3   6   68.39    2.38
   2  -3   6   22.88    1.02
   2  -3   6   22.68    0.88
   2  -3   6   24.07    0.93
  -2  -3  -6   22.69    0.86
  -2   3  -6   22.10    0.91
  -2   3  -6   23.10    0.84
   2   3   6   22.82    0.88
   2   3   6   22.50    0.97
   2   3   6   22.15    0.87
   2   3   6   23.90    0.90
   3  -3   6    1.80    0.20
   3  -3   6    1.32    0.30
   3  -3   6    2.25    0.24
   3  -3   6    2.05    0.31
   3  -3   6    2.62    0.46
  -3  -3  -6    2.29    0.22
  -3  -3  -6    2.17    0.19
  -3  -3  -6    2.00    0.24
   3   3   6    1.63    0.22
   3   3   6    1.99    0.19
  -3   3  -6    1.87    0.27
   3   3   6    1.61    0.27
  -3   3  -6    1.92    0.22
   3   3   6    1.99    0.37
   3   3   6    2.02    0.34
  -3   3  -6    2.02    0.18
  -4  -3  -6    1.25    0.19
   4  -3   6    0.92    0.23
  -4  -3  -6    1.42    0.23
   4  -3   6    1.26    0.35
   4  -3   6    1.44    0.27
   4  -3   6    2.57    0.50
   4  -3   6    1.17    0.21
  -4  -3  -6    1.21    0.19
   4   3   6    1.42    0.21
   4   3   6    1.51    0.29
  -4   3  -6    1.37    0.17
   4   3   6    1.39    0.20
  -4   3  -6    1.57    0.27
   4   3   6    1.58    0.67
   4   3   6    2.20    0.52
   4   3   6    1.32    0.28
   4   3   6    1.43    0.18
   5  -3   6   50.60    1.86
   5  -3   6   50.72    1.89
   5  -3   6   49.88    1.72
  -5  -3  -6   49.66    1.85
  -5  -3  -6   49.17    1.82
   5  -3   6   51.13    2.01
  -5  -3  -6   52.59    1.81
   5  -3   6   51.02    1.99
  -5   3  -6   51.40    1.76
  -5   3  -6   53.65    1.97
   5   3   6   48.72    1.98
   5   3   6   48.23    1.85
   5   3   6   51.92    1.82
  -5   3  -6   52.42    1.87
   5   3   6   51.06    2.30
   5   3   6   48.50    1.96
   5   3   6   51.35    1.78
   6  -3   6   76.27    2.76
  -6  -3  -6   72.97    2.73
  -6  -3  -6   75.97    2.70
   6  -3   6   78.53    2.84
  -6  -3  -6   78.44    2.69
   6  -3   6   73.88    2.84
   6   3   6   76.17    2.81
   6   3   6   78.55    2.71
   6   3   6   76.41    2.63
   6   3   6   77.80    3.10
  -6   3  -6   78.31    2.76
  -6   3  -6   77.36    2.90
   6   3   6   78.38    2.87
  -6   3  -6   76.96    2.61
   7  -3   6    8.45    0.72
   7  -3   6    8.55    0.80
  -7  -3  -6    9.31    0.57
  -7  -3  -6    8.64    0.59
   7  -3   6    9.13    0.59
  -7  -3  -6    9.02    0.53
   7   3   6    9.48    0.43
   7   3   6    9.24    0.70
   7   3   6    8.04    0.89
   7   3   6    9.51    0.49
  -7   3  -6    8.83    0.43
  -7   3  -6    8.50    0.79
   7   3   6    9.38    0.69
  -8  -3  -6   13.21    0.75
   8  -3   6   12.10    0.87
   8  -3   6   12.59    0.83
  -8  -3  -6   11.48    0.73
   8  -3   6   12.04    0.68
  -8  -3  -6   14.08    2.12
   8   3   6   12.70    0.96
  -8   3  -6   12.25    0.61
   8   3   6   10.69    1.00
   8   3   6   11.84    0.99
   8   3   6   12.58    0.79
   8   3   6   12.53    0.56
   9  -3   6    0.53    0.20
  -9  -3  -6    1.12    0.43
  -9  -3  -6    0.27    0.18
  -9  -3  -6    0.76    0.33
   9  -3   6    0.08    0.30
  -9   3  -6    0.38    0.13
   9   3   6    0.66    0.42
   9   3   6    0.46    0.26
   9   3   6    0.33    0.30
  10  -3   6    7.08    0.67
 -10  -3  -6    6.12    0.96
 -10  -3  -6    6.06    0.40
  10  -3   6    5.65    0.60
  10  -3   6    6.17    0.45
  10   3   6    6.71    0.49
  10   3   6    6.04    0.56
 -10   3  -6    6.37    0.35
  10   3   6    6.77    0.71
 -11  -3  -6    6.68    0.40
  11  -3   6    5.51    0.55
  11   3   6    4.73    0.65
  11   3   6    4.51    0.57
  11   3   6    6.41    0.43
 -11   3  -6    6.54    0.33
 -12  -4   6    7.40    0.48
 -12  -4   6    8.03    0.39
  12   4  -6    8.27    0.52
 -11  -4   6   36.34    1.38
 -11  -4   6   33.77    1.28
  11   4  -6   35.19    1.43
  11   4  -6   36.61    1.52
 -10  -4   6    0.19    0.15
 -10  -4   6   -0.03    0.23
  10   4  -6   -0.36    0.27
  10   4  -6   -0.38    0.33
  -9  -4   6    8.73    0.49
  -9  -4   6    8.00    0.62
   9  -4  -6    8.06    0.93
   9   4  -6    8.80    0.78
   9   4  -6    7.82    0.56
   9   4  -6    9.15    0.79
   9   4  -6    8.51    0.57
  -8  -4   6    7.89    0.46
   8  -4  -6    8.18    0.75
  -8  -4   6    6.81    0.63
  -8  -4   6    5.65    0.97
   8   4  -6    8.21    0.55
   8   4  -6    7.57    0.79
   8   4  -6    8.21    0.79
   8   4  -6    8.70    0.53
  -7  -4   6    0.87    0.47
  -7  -4   6    0.83    0.36
  -7  -4   6    0.23    0.16
   7  -4  -6    0.52    0.36
  -7  -4   6   -0.01    0.29
   7   4  -6    0.60    0.44
   7   4  -6    0.20    0.23
   7   4  -6    0.32    0.33
   7   4  -6    0.08    0.21
  -6  -4   6    1.47    0.43
  -6  -4   6    1.26    0.31
  -6  -4   6    1.48    0.22
   6  -4  -6    1.17    0.40
  -6  -4   6    1.29    0.30
   6   4  -6    1.22    0.44
   6   4  -6    1.35    0.16
   6   4  -6    1.39    0.27
   6   4  -6    1.33    0.28
  -5  -4   6   21.54    1.11
  -5  -4   6   19.97    0.82
  -5  -4   6   20.54    0.96
   5  -4  -6   17.88    1.21
   5   4  -6   20.19    0.76
   5   4  -6   20.74    1.26
   5   4  -6   20.41    0.94
   5   4  -6   19.43    0.90
  -4  -4   6   13.69    2.59
  -4  -4   6    7.28    0.88
  -4  -4   6    7.09    0.58
   4  -4  -6    6.34    0.77
  -4  -4   6    6.63    0.51
  -4  -4   6    7.79    0.40
   4   4  -6    6.98    0.98
   4   4  -6    7.61    0.51
   4   4  -6    7.33    0.37
   4   4  -6    7.85    0.53
   4   4  -6    7.42    0.33
   3  -4  -6    2.71    0.89
  -3  -4   6   -1.23    1.22
   3  -4  -6    0.47    0.40
  -3  -4   6    0.95    0.27
   3   4  -6    0.02    0.19
   3   4  -6    0.06    0.20
  -3   4   6    0.80    0.30
  -2  -4   6  140.72    4.68
  -2  -4   6  137.06    5.48
   2  -4  -6  135.33    5.00
  -2  -4   6  142.97    4.80
   2  -4  -6  137.92    5.20
  -2  -4   6  139.98    4.81
  -2   4   6  147.70    4.80
   2   4  -6  138.86    4.65
   2   4  -6  139.98    4.74
  -2   4   6  148.99    4.73
   2   4  -6  137.68    4.69
  -2   4   6  134.43    5.13
   2   4  -6  146.54    4.77
   2   4  -6  134.12    4.76
  -1  -4   6    1.42    0.32
  -1  -4   6    1.99    0.33
   1  -4  -6    2.45    0.51
   1  -4  -6   -0.16    0.83
  -1  -4   6    1.73    0.27
  -1  -4   6    2.70    0.92
   1   4  -6    1.84    0.24
  -1   4   6    2.15    0.31
  -1   4   6    1.93    0.50
   1   4  -6    2.15    0.31
   1   4  -6    2.27    0.22
  -1   4   6    1.72    0.24
  -1   4   6    2.20    0.41
   0  -4   6   16.34    0.62
   0  -4  -6   13.93    1.50
   0  -4   6   14.76    0.78
   0  -4   6   15.10    0.68
   0  -4   6   14.96    1.35
   0  -4   6   14.65    0.73
   0  -4  -6   15.07    1.12
   0   4  -6   14.33    0.78
   0   4  -6   15.13    0.60
   0   4   6   15.09    0.74
   0   4   6   15.23    0.65
   0   4   6   16.26    0.82
   0   4   6   13.97    1.04
   0   4  -6   14.77    0.64
   0   4   6   16.19    0.66
   0   4  -6   15.03    0.69
  -1  -4  -6    1.20    0.60
  -1  -4  -6    0.56    0.10
   1  -4   6    0.87    0.54
   1  -4   6    0.61    0.26
   1  -4   6    0.62    0.14
   1  -4   6    0.44    0.18
   1  -4   6    0.83    0.29
  -1   4  -6    0.54    0.18
   1   4   6    0.69    0.21
  -1   4  -6    0.61    0.15
  -1   4  -6    0.94    0.38
  -1   4  -6    0.52    0.11
   1   4   6    0.61    0.38
   1   4   6    0.65    0.17
   1   4   6    0.61    0.14
   2  -4   6   17.71    0.78
   2  -4   6   18.53    1.11
   2  -4   6   18.24    0.82
   2  -4   6   18.29    0.72
  -2  -4  -6   15.99    0.98
   2  -4   6   18.36    0.89
   2  -4   6   14.77    1.03
  -2  -4  -6   19.16    0.68
  -2  -4  -6   18.42    0.71
   2   4   6   16.86    0.79
   2   4   6   18.52    0.89
  -2   4  -6   17.77    0.69
   2   4   6   17.94    1.07
  -2   4  -6   17.14    0.79
  -2   4  -6   18.21    0.75
   2   4   6   17.67    0.72
   2   4   6   17.69    0.75
   3  -4   6    2.04    0.32
   3  -4   6    2.10    0.34
  -3  -4  -6    1.76    0.22
  -3  -4  -6    1.78    0.39
   3  -4   6    1.88    0.24
   3  -4   6    1.44    0.39
   3   4   6    2.23    0.27
  -3   4  -6    2.02    0.31
   3   4   6    1.81    0.31
  -3   4  -6    1.94    0.29
   3   4   6    1.43    0.22
  -3   4  -6    1.81    0.19
   3   4   6    1.48    0.89
   3   4   6    1.78    0.47
   3   4   6    1.77    0.23
  -4  -4  -6    8.53    0.46
   4  -4   6    7.96    0.39
  -4  -4  -6    8.14    0.43
   4  -4   6    8.14    0.98
   4   4   6    8.19    0.48
   4   4   6    8.39    0.49
   4   4   6    8.26    0.43
  -4   4  -6    8.20    0.39
  -4   4  -6    9.50    0.67
  -4   4  -6    8.65    0.54
   4   4   6    9.52    1.22
   4   4   6    8.33    0.61
  -5  -4  -6   36.09    1.35
   5  -4   6   36.05    1.41
  -5  -4  -6   36.51    1.37
   5  -4   6   36.23    1.54
  -5  -4  -6   37.06    1.41
   5  -4   6   35.28    1.45
   5   4   6   37.27    1.37
  -5   4  -6   38.66    1.65
   5   4   6   35.84    1.42
   5   4   6   35.92    1.56
   5   4   6   37.15    1.84
  -5   4  -6   36.20    1.48
   5   4   6   36.19    1.34
  -5   4  -6   35.55    1.30
  -6  -4  -6    0.35    0.21
   6  -4   6    0.60    0.25
   6  -4   6    0.33    0.21
   6  -4   6    0.47    0.30
  -6  -4  -6    0.53    0.20
  -6  -4  -6    0.43    0.97
   6   4   6    0.42    0.50
   6   4   6    1.02    0.43
  -6   4  -6    0.05    0.42
   6   4   6    0.33    0.18
   6   4   6    0.42    0.19
   6   4   6   -0.05    0.27
   6   4   6    0.30    0.29
  -6   4  -6    0.24    0.11
   7  -4   6    0.56    0.30
  -7  -4  -6    0.00    0.22
  -7  -4  -6    1.24    1.14
   7  -4   6    0.21    0.25
   7   4   6    0.89    0.33
   7   4   6    0.72    0.32
   7   4   6    0.09    0.19
   7   4   6    0.41    0.18
   8  -4   6    1.81    0.36
   8  -4   6    3.95    0.81
  -8  -4  -6    2.50    0.46
  -8  -4  -6    2.65    0.35
  -8  -4  -6    2.49    0.39
  -8  -4  -6    1.37    1.22
   8  -4   6    1.87    0.30
  -8   4  -6    2.06    0.22
   8   4   6    2.92    0.53
   8   4   6    2.17    0.38
   8   4   6    1.74    0.31
  -9  -4  -6    1.54    1.41
   9  -4   6    2.83    0.39
   9  -4   6    2.71    0.49
  -9  -4  -6    2.07    0.42
  -9  -4  -6    2.39    0.39
  -9   4  -6    2.39    0.23
   9   4   6    1.91    0.36
   9   4   6    2.61    0.43
  10  -4   6    4.02    0.37
  10   4   6    3.05    0.39
 -10   4  -6    3.98    0.25
  10   4   6    3.52    0.47
 -11   4  -6    2.97    0.23
  11   4   6    2.46    0.43
 -11  -5   6    5.61    0.34
  11   5  -6    4.86    0.45
 -10  -5   6   14.48    0.73
 -10  -5   6   15.01    0.65
  10   5  -6   15.62    0.85
   9  -5  -6    3.15    0.51
  -9  -5   6    1.88    0.31
  -9  -5   6    2.28    0.28
   9   5  -6    2.22    0.32
   9   5  -6    1.97    0.41
   8  -5  -6   41.34    1.80
  -8  -5   6   42.82    1.55
  -8  -5   6   41.18    1.68
  -8  -5   6   38.96    1.95
   8   5  -6   43.71    1.66
   8   5  -6   43.85    1.87
   8   5  -6   40.59    1.58
  -7  -5   6    5.03    0.79
  -7  -5   6    6.01    0.80
  -7  -5   6    5.58    0.39
   7  -5  -6    6.56    0.68
  -7  -5   6    5.47    0.57
   7   5  -6    5.04    0.45
   7   5  -6    5.51    0.50
   7   5  -6    5.60    0.75
  -6  -5   6    9.09    0.74
   6  -5  -6   10.41    0.83
  -6  -5   6    9.80    0.78
  -6  -5   6   10.00    0.52
  -6  -5   6   10.35    0.71
   6   5  -6    9.85    0.91
   6   5  -6   10.17    0.44
   6   5  -6    9.89    0.58
   6   5  -6   10.91    0.66
  -5  -5   6   -1.94    1.23
  -5  -5   6    0.02    0.14
  -5  -5   6    0.11    0.27
  -5  -5   6    0.32    0.28
   5  -5  -6   -0.25    0.36
  -5  -5   6    0.02    0.29
   5  -5  -6   -0.07    0.29
  -5   5   6   -0.22    0.30
   5   5  -6    0.47    0.44
   5   5  -6    0.14    0.21
   5   5  -6    0.16    0.11
   5   5  -6    0.05    0.21
  -4  -5   6    1.55    0.25
   4  -5  -6    1.62    0.40
  -4  -5   6    1.72    0.33
  -4  -5   6    2.66    0.48
  -4  -5   6    0.43    0.97
  -4  -5   6    2.00    0.32
   4   5  -6    1.43    0.29
   4   5  -6    1.93    0.21
  -4   5   6    1.54    0.29
   4   5  -6    1.89    0.24
   4   5  -6    1.62    0.29
   3  -5  -6    6.07    0.56
  -3  -5   6    5.52    0.34
  -3  -5   6    4.65    1.32
  -3  -5   6    5.53    0.49
   3  -5  -6    4.13    0.88
  -3  -5   6    5.38    0.53
   3  -5  -6    5.54    0.72
  -3  -5   6    5.24    0.52
   3   5  -6    4.91    0.51
   3   5  -6    5.39    0.38
   3   5  -6    4.88    0.46
   3   5  -6    5.56    0.34
  -3   5   6    6.03    0.47
  -2  -5   6   26.52    1.12
   2  -5  -6   27.87    1.68
  -2  -5   6   25.22    1.15
   2  -5  -6   27.36    1.39
  -2  -5   6   26.47    1.00
  -2  -5   6   25.21    1.17
   2  -5  -6   26.61    1.18
  -2  -5   6   27.33    1.97
  -2   5   6   25.10    1.06
   2   5  -6   27.33    0.97
   2   5  -6   26.60    1.04
   2   5  -6   25.80    1.11
   2   5  -6   27.42    1.08
   1  -5  -6   91.36    3.16
  -1  -5   6   89.60    3.02
   1  -5  -6   92.98    3.45
  -1  -5   6   90.00    3.68
  -1  -5   6   86.51    3.19
  -1  -5   6   91.88    3.15
   1  -5  -6   86.89    3.66
  -1  -5   6   85.28    3.17
   1   5  -6   90.89    3.15
  -1   5   6   88.60    3.13
   1   5  -6   89.88    3.02
   1   5  -6   85.74    3.15
  -1   5   6   92.22    3.10
   1   5  -6   89.84    3.10
   0  -5   6    3.86    0.38
   0  -5   6    4.14    0.36
   0  -5   6    3.55    0.42
   0  -5  -6    4.93    0.65
   0  -5  -6    4.04    0.74
   0   5  -6    3.50    0.26
   0   5   6    2.60    0.38
   0   5   6    4.42    0.70
   0   5  -6    3.83    0.36
   0   5  -6    3.34    0.33
   0   5   6    3.18    0.34
   0   5   6    3.23    0.39
   0   5  -6    2.53    0.43
  -1  -5  -6    0.48    0.09
  -1  -5  -6   -0.79    0.84
  -1  -5  -6    0.35    0.46
   1  -5   6    0.30    0.17
   1  -5   6   -0.04    0.45
   1  -5   6    0.30    0.15
   1  -5   6    0.56    0.23
   1   5   6    0.05    0.34
  -1   5  -6    0.53    0.30
   1   5   6    0.09    0.24
   1   5   6    0.38    0.18
   1   5   6    0.79    0.20
  -1   5  -6    0.55    0.18
  -1   5  -6    0.40    0.13
  -1   5  -6    0.39    0.20
  -2  -5  -6    4.44    0.28
  -2  -5  -6    5.49    0.76
   2  -5   6    4.98    0.45
   2  -5   6    5.37    0.45
  -2  -5  -6    3.10    0.97
   2  -5   6    4.99    0.72
   2  -5   6    4.54    0.35
   2   5   6    4.60    0.58
  -2   5  -6    4.09    0.38
  -2   5  -6    4.48    0.30
   2   5   6    4.46    0.36
  -2   5  -6    3.37    0.48
   2   5   6    4.86    0.37
   2   5   6    4.30    0.43
  -3  -5  -6    0.14    0.90
  -3  -5  -6   -0.15    0.12
   3  -5   6   -0.15    0.31
   3  -5   6   -0.07    0.13
   3  -5   6   -0.17    0.19
  -3  -5  -6    0.02    0.12
   3  -5   6   -0.11    0.22
   3   5   6   -0.06    0.19
   3   5   6   -0.11    0.15
   3   5   6   -0.01    0.17
   3   5   6   -0.02    0.28
  -3   5  -6    0.24    0.29
  -3   5  -6    0.08    0.21
  -3   5  -6    0.08    0.11
  -4  -5  -6    2.59    0.29
  -4  -5  -6    1.69    1.06
  -4  -5  -6    2.67    0.49
   4  -5   6    2.98    0.43
   4  -5   6    2.73    0.36
   4  -5   6    1.76    0.38
  -4  -5  -6    2.51    0.29
   4   5   6    2.34    0.31
  -4   5  -6    2.56    0.23
   4   5   6    2.41    0.41
  -4   5  -6    3.16    0.54
  -4   5  -6    2.85    0.52
   4   5   6    2.39    0.35
   4   5   6    2.56    0.35
  -5  -5  -6   44.06    1.74
  -5  -5  -6   43.95    1.60
   5  -5   6   42.16    1.77
  -5  -5  -6   43.48    1.64
   5  -5   6   45.14    1.65
   5  -5   6   42.44    1.69
  -5  -5  -6   42.03    2.75
  -5   5  -6   41.78    1.54
   5   5   6   44.45    1.61
  -5   5  -6   45.68    1.84
   5   5   6   44.06    1.69
   5   5   6   43.33    1.81
   5   5   6   42.50    1.60
  -6  -5  -6   47.71    1.75
  -6  -5  -6   46.51    2.83
  -6  -5  -6   43.79    1.71
   6  -5   6   48.03    1.78
   6  -5   6   44.54    1.72
  -6  -5  -6   45.95    1.84
   6  -5   6   45.61    1.83
   6   5   6   48.09    1.79
   6   5   6   45.71    1.76
  -6   5  -6   47.58    1.63
  -6   5  -6   46.78    2.21
   6   5   6   42.77    1.67
   6   5   6   43.98    1.87
   7  -5   6    0.94    0.29
   7  -5   6    0.15    0.23
  -7  -5  -6    0.87    0.24
  -7  -5  -6    0.68    0.29
  -7  -5  -6    0.94    1.00
   7   5   6    0.46    0.29
   7   5   6    0.74    0.22
   7   5   6    0.63    0.45
  -8  -5  -6   10.12    1.84
  -8  -5  -6   12.32    0.70
  -8  -5  -6   10.07    0.70
   8  -5   6   11.40    0.68
   8  -5   6   11.56    0.63
   8   5   6   11.79    0.73
   8   5   6   10.50    0.59
  -8   5  -6   11.23    0.52
  -9  -5  -6    6.22    1.33
  -9  -5  -6    7.49    0.51
   9  -5   6    6.99    0.46
   9   5   6    6.30    0.53
  -9   5  -6    6.86    0.34
 -10   5  -6    1.37    0.19
  10   5   6    1.23    0.26
 -10  -6   6    8.58    0.47
  10   6  -6    7.63    0.59
  -9  -6   6    3.46    0.35
   9  -6  -6    2.96    0.39
  -9  -6   6    2.52    0.37
   9   6  -6    3.39    0.53
   9   6  -6    2.84    0.30
  -8  -6   6   15.99    0.81
   8  -6  -6   17.13    0.85
  -8  -6   6   17.57    0.72
   8   6  -6   16.63    1.01
   8   6  -6   16.88    0.73
  -7  -6   6   13.53    0.61
  -7  -6   6   10.83    0.98
   7  -6  -6   12.28    0.80
  -7  -6   6   12.93    0.73
   7   6  -6   12.77    0.64
   7   6  -6   12.57    0.96
  -7   6   6   12.78    0.66
   6  -6  -6    0.45    0.32
  -6  -6   6    0.46    0.19
  -6  -6   6   -0.21    0.42
  -6  -6   6    0.27    0.27
  -6   6   6    0.23    0.25
   6   6  -6   -0.14    0.18
  -5  -6   6    4.85    0.60
  -5  -6   6    5.58    0.56
   5  -6  -6    6.49    0.68
  -5  -6   6    5.38    0.65
  -5  -6   6    6.15    1.15
  -5  -6   6    5.54    0.40
   5   6  -6    5.71    0.38
  -5   6   6    5.45    0.46
   5   6  -6    4.91    0.43
   4  -6  -6   12.03    0.91
  -4  -6   6   12.91    0.76
  -4  -6   6   13.29    1.58
  -4  -6   6   12.50    0.79
   4  -6  -6   11.84    0.69
  -4  -6   6   11.60    0.77
   4   6  -6   12.42    0.60
   4   6  -6   12.11    0.59
   4   6  -6   12.27    0.66
   3  -6  -6   19.35    1.13
  -3  -6   6   18.38    1.52
   3  -6  -6   19.34    0.93
  -3  -6   6   18.85    0.96
  -3  -6   6   18.95    0.94
   3  -6  -6   18.85    1.11
  -3  -6   6   18.81    0.89
  -3  -6   6   19.26    0.95
   3   6  -6   19.14    0.81
  -3   6   6   18.63    0.86
   3   6  -6   19.52    0.89
   3   6  -6   19.29    0.84
   2  -6  -6    1.02    0.57
  -2  -6   6    0.98    0.27
   2  -6  -6    0.43    0.60
  -2  -6   6    2.30    0.75
   2  -6  -6    0.87    0.31
  -2  -6   6    0.83    0.24
  -2  -6   6    0.70    0.24
  -2  -6   6    1.10    0.27
   2   6  -6    1.11    0.23
  -2   6   6    0.94    0.23
   2   6  -6    0.81    0.21
   2   6  -6    1.04    0.21
   2   6  -6    1.03    0.19
  -1  -6   6    5.75    0.49
   1  -6  -6    5.37    0.87
   1  -6  -6    6.04    0.69
   1  -6  -6    5.64    0.58
  -1  -6   6    4.40    0.48
  -1  -6   6    4.98    0.47
  -1  -6   6    5.35    0.89
  -1   6   6    5.60    0.73
   1   6  -6    5.68    0.45
   1   6  -6    4.79    0.46
  -1   6   6    4.02    0.44
   1   6  -6    5.87    0.47
   1   6  -6    5.78    0.33
   0  -6  -6    1.47    0.33
   0  -6   6    1.53    0.22
   0  -6   6    1.27    0.24
   0  -6  -6    1.74    0.42
   0  -6   6    1.84    0.60
   0  -6   6    1.05    0.27
   0  -6   6    1.11    0.26
   0  -6  -6    1.26    0.78
   0   6   6    1.31    0.31
   0   6  -6    1.88    0.31
   0   6  -6    1.43    0.29
   0   6  -6    1.37    0.22
   0   6   6    0.96    0.22
   0   6  -6    1.12    0.31
  -1  -6  -6   17.60    1.07
   1  -6   6   16.90    0.76
   1  -6   6   16.71    0.83
  -1  -6  -6   17.73    0.88
  -1  -6  -6   19.57    1.68
   1  -6   6   18.01    1.19
   1  -6   6   17.89    0.83
   1   6   6   15.75    1.15
  -1   6  -6   16.23    0.84
  -1   6  -6   18.12    0.84
  -1   6  -6   16.72    0.91
   1   6   6   17.02    0.80
  -1   6  -6   17.56    0.71
   1   6   6   17.95    0.97
  -2  -6  -6   25.11    1.11
   2  -6   6   24.77    1.06
   2  -6   6   24.96    1.32
  -2  -6  -6   24.77    2.02
   2  -6   6   25.50    1.07
   2   6   6   23.78    1.02
   2   6   6   23.98    1.12
   2   6   6   23.80    1.06
  -2   6  -6   24.49    1.11
  -2   6  -6   25.55    0.95
   2   6   6   23.38    1.27
  -2   6  -6   25.22    1.21
   3  -6   6    0.59    0.24
  -3  -6  -6    0.40    0.14
   3  -6   6    0.07    0.32
   3  -6   6    0.62    0.20
  -3  -6  -6    0.58    0.29
  -3  -6  -6    0.67    0.98
   3   6   6    0.19    0.25
  -3   6  -6    0.76    0.45
   3   6   6    0.35    0.22
  -3   6  -6    0.00    0.34
   3   6   6    1.47    0.66
   4  -6   6    2.96    0.36
   4  -6   6    2.77    0.50
  -4  -6  -6    2.64    0.39
  -4  -6  -6    2.56    0.32
  -4  -6  -6    1.66    0.90
   4  -6   6    2.04    0.34
   4   6   6    2.61    0.32
  -4   6  -6    2.63    0.50
   4   6   6    3.25    0.44
   4   6   6    2.05    0.32
  -4   6  -6    2.52    0.71
   4   6   6    1.88    0.42
  -4   6  -6    2.77    0.23
   4   6   6    2.48    0.42
  -5  -6  -6    5.76    1.27
   5  -6   6    6.67    0.46
  -5  -6  -6    6.41    0.45
   5  -6   6    6.31    0.52
  -5  -6  -6    6.54    0.58
   5  -6   6    6.29    0.58
  -5   6  -6    6.37    0.35
   5   6   6    7.01    0.52
   5   6   6    6.94    0.66
   5   6   6    6.24    0.56
   5   6   6    5.92    0.56
   6  -6   6    1.28    0.27
  -6  -6  -6    0.93    0.29
  -6  -6  -6    1.58    0.26
   6  -6   6    1.56    0.25
   6  -6   6    1.09    0.29
  -6  -6  -6    0.20    0.87
   6   6   6    1.19    0.26
   6   6   6    1.17    0.31
   6   6   6    1.10    0.31
  -6   6  -6    1.70    0.18
  -7  -6  -6    1.25    0.86
   7  -6   6    1.07    0.28
  -7  -6  -6    0.92    0.25
  -7  -6  -6    1.00    0.29
   7  -6   6    1.10    0.24
   7   6   6    1.27    0.24
  -7   6  -6    1.06    0.17
   7   6   6    1.30    0.31
   7   6   6    1.52    0.33
  -8  -6  -6    0.86    0.23
  -8  -6  -6    0.99    0.81
   8  -6   6    1.21    0.22
   8   6   6    0.98    0.28
  -8   6  -6    1.07    0.17
  -9  -6  -6    0.83    0.22
  -9  -6  -6   -1.48    0.88
   9   6   6    0.87    0.25
  -8  -7   6    2.33    0.33
   8  -7  -6    1.53    0.30
  -8  -7   6    1.71    0.30
   8   7  -6    1.45    0.24
  -7  -7   6    3.60    0.40
  -7  -7   6    3.52    0.38
  -7  -7   6    2.37    1.06
   7  -7  -6    3.71    0.42
  -7   7   6    2.85    0.34
   7   7  -6    3.75    0.31
  -6  -7   6    1.99    0.30
  -6  -7   6    2.47    0.40
  -6  -7   6    3.73    0.79
   6  -7  -6    2.15    0.40
  -6   7   6    1.61    0.23
   6   7  -6    2.25    0.28
  -5  -7   6    0.04    0.31
  -5  -7   6    0.13    0.60
   5  -7  -6    0.59    0.28
  -5  -7   6    0.52    0.22
  -5  -7   6    0.24    0.24
  -5   7   6    0.37    0.18
   5   7  -6    0.31    0.24
   5   7  -6    0.05    0.16
  -4  -7   6    2.30    0.38
  -4  -7   6    2.76    0.72
  -4  -7   6    1.84    0.35
   4  -7  -6    1.98    0.39
   4   7  -6    2.26    0.33
   4   7  -6    1.94    0.27
  -4   7   6    1.46    0.26
  -3  -7   6    8.39    1.03
  -3  -7   6    7.85    0.55
  -3  -7   6    7.64    0.60
   3  -7  -6    7.58    0.71
   3   7  -6    7.18    0.49
  -3   7   6    7.87    0.50
   3   7  -6    8.07    0.52
  -3   7   6    9.06    0.68
  -2  -7   6   11.84    0.69
  -2  -7   6   12.77    0.71
  -2  -7   6   13.02    0.69
   2  -7  -6   14.48    0.88
  -2  -7   6   13.15    1.18
   2  -7  -6   13.49    0.92
   2   7  -6   12.97    0.68
   2   7  -6   11.51    0.75
  -2   7   6   13.06    0.66
   2   7  -6   12.61    0.68
  -2   7   6   12.12    0.76
   1  -7  -6   24.56    1.19
  -1  -7   6   23.35    1.05
  -1  -7   6   23.78    1.04
  -1  -7   6   24.48    1.49
   1  -7  -6   24.98    1.41
   1  -7  -6   22.99    1.05
  -1  -7   6   24.76    1.02
  -1   7   6   24.14    1.02
   1   7  -6   24.00    1.09
   1   7  -6   24.29    0.90
   1   7  -6   24.04    1.09
   1   7  -6   24.87    1.03
   0  -7  -6    7.77    1.05
   0  -7  -6    8.34    0.59
   0  -7   6    8.23    0.54
   0  -7   6    8.21    0.86
   0  -7  -6    7.71    0.70
   0  -7   6    7.15    0.44
   0  -7   6    7.45    0.53
   0   7  -6    7.95    0.63
   0   7  -6    6.86    0.69
   0   7  -6    7.77    0.55
   0   7   6    8.44    0.51
   0   7  -6    7.91    0.38
   0   7   6    8.60    1.12
  -1  -7  -6    1.20    0.62
   1  -7   6    1.83    0.42
  -1  -7  -6    1.69    0.40
   1  -7   6    1.14    0.27
   1  -7   6    1.31    0.27
  -1   7  -6    0.69    0.38
  -1   7  -6    1.27    0.40
   1   7   6    2.04    0.31
   1   7   6    1.27    0.31
  -1   7  -6    1.60    0.20
  -2  -7  -6    0.63    0.25
   2  -7   6    0.70    0.33
   2  -7   6    0.65    0.20
  -2  -7  -6    1.07    0.69
   2  -7   6    1.57    0.42
  -2   7  -6    0.88    0.13
  -2   7  -6   -0.01    0.47
   2   7   6    0.93    0.20
   2   7   6    1.08    0.25
   2   7   6    0.49    0.41
  -3  -7  -6   -0.17    0.24
   3  -7   6   -0.15    0.20
   3  -7   6   -0.14    0.23
   3   7   6   -0.67    0.51
  -3   7  -6    0.20    0.11
  -3   7  -6   -0.22    0.71
   3   7   6   -0.11    0.37
   3   7   6    0.47    0.18
   3   7   6    0.33    0.29
   4  -7   6    5.10    0.39
  -4  -7  -6    4.88    1.02
  -4  -7  -6    5.19    0.49
   4  -7   6    4.73    0.44
   4  -7   6    6.26    0.53
   4   7   6    4.99    0.44
   4   7   6    3.71    0.65
  -4   7  -6    5.43    0.30
   4   7   6    5.92    0.79
   4   7   6    6.34    0.47
  -5  -7  -6   14.97    0.73
   5  -7   6   14.97    0.72
   5  -7   6   14.39    0.67
  -5  -7  -6   14.52    1.54
   5  -7   6   14.58    0.74
  -5   7  -6   14.26    0.58
   5   7   6   16.22    0.88
   5   7   6   14.26    1.00
   5   7   6   14.21    0.71
   6  -7   6   19.67    0.86
  -6  -7  -6   20.81    0.89
   6  -7   6   19.39    0.85
  -6  -7  -6   21.06    1.53
  -6   7  -6   20.66    0.76
   6   7   6   19.57    0.98
   6   7   6   21.24    0.84
  -7  -7  -6    1.72    0.63
  -7  -7  -6    2.17    0.39
   7   7   6    1.72    0.34
  -7   7  -6    2.16    0.19
   7   7   6    2.09    0.31
   6  -8  -6   -0.12    0.15
  -6  -8   6   -0.62    0.49
  -6  -8   6    0.21    0.17
  -6   8   6   -0.05    0.15
   6   8  -6    0.07    0.11
  -5  -8   6   10.49    0.55
   5  -8  -6   10.71    0.59
  -5  -8   6    9.45    0.82
  -5   8   6   11.64    0.48
   5   8  -6   10.35    0.50
  -4  -8   6    1.32    0.43
  -4  -8   6    0.78    0.21
   4  -8  -6    0.69    0.23
   4   8  -6    1.46    0.25
   3  -8  -6   10.51    0.68
  -3  -8   6   10.39    0.86
  -3  -8   6   10.98    0.59
  -3   8   6   11.70    0.54
   3   8  -6   11.45    0.54
   2  -8  -6    0.89    0.27
  -2  -8   6    1.33    0.45
  -2  -8   6    0.86    0.21
  -2  -8   6    0.28    0.34
  -2   8   6    0.47    0.18
   2   8  -6    0.72    0.19
  -2   8   6    0.53    0.28
  -1  -8   6    4.06    0.61
   1  -8  -6    4.62    0.51
   1  -8  -6    4.19    0.53
  -1  -8   6    3.81    0.37
  -1   8   6    3.92    0.35
  -1   8   6    3.98    0.45
   1   8  -6    4.99    0.39
   0  -8   6    0.52    0.34
   0  -8  -6    1.01    0.30
   0  -8   6    0.81    0.20
   0  -8  -6    0.31    0.36
   0   8   6    0.84    0.19
   0   8  -6    1.37    0.26
   0   8   6    1.18    0.27
   1  -8   6    2.75    0.49
  -1  -8  -6    2.58    0.54
   1  -8   6    2.12    0.28
   1   8   6    1.76    0.28
  -1   8  -6    3.06    0.27
   1   8   6    2.66    0.38
   2  -8   6    0.47    0.25
  -2  -8  -6    0.02    0.51
   2  -8   6   -0.13    0.13
   2   8   6    0.33    0.20
  -2   8  -6    0.10    0.13
   3  -8   6    1.56    0.26
  -3  -8  -6    1.53    0.55
   3  -8   6    1.38    0.23
  -3   8  -6    1.10    0.15
   3   8   6    1.33    0.23
   4  -8   6    2.89    0.34
  -4  -8  -6    2.46    0.59
   4  -8   6    3.60    0.28
   4   8   6    3.07    0.29
  -4   8  -6    3.33    0.24
  -5  -8  -6    0.67    0.47
  -5   8  -6    0.25    0.13
   5   8   6    0.55    0.16
  13   0  -7    0.01    0.17
  12   0  -7    0.07    0.27
  12   0  -7    0.25    0.21
 -11   0   7   -0.40    0.26
  11   0  -7    0.16    0.25
  10   0  -7   -0.02    0.27
 -10   0   7    0.59    0.30
  10   0  -7    0.48    0.29
   9   0  -7    0.03    0.28
   9   0  -7    0.14    0.32
   8   0  -7   -0.39    0.31
   8   0  -7    0.10    0.30
   7   0  -7    0.13    0.29
   7   0  -7    0.35    0.35
   6   0  -7    0.00    0.34
   6   0  -7   -0.20    0.36
  -5   0   7    0.00    0.10
  -4   0   7    0.08    0.08
  -4   0   7    0.09    0.13
  -3   0   7    0.05    0.09
   3   0  -7   -0.01    0.12
  -3   0   7    0.05    0.07
  -2   0   7    0.06    0.07
   2   0  -7    0.06    0.10
  -2   0   7    0.03    0.08
   1   0  -7    0.03    0.04
   1   0  -7   -0.07    0.07
  -1   0   7    0.10    0.13
  -1   0   7   -0.03    0.07
   1   0  -7   -0.02    0.10
  -1   0   7   -0.02    0.06
   0   0  -7    0.01    0.05
   0   0  -7    0.05    0.05
   0   0  -7    0.20    0.12
   0   0  -7    0.09    0.08
   0   0   7    0.09    0.10
   0   0   7   -0.05    0.08
   0   0   7   -0.02    0.06
   1   0   7   -0.15    0.10
   1   0   7   -0.02    0.06
  -1   0  -7   -0.05    0.05
  -1   0  -7    0.04    0.06
   1   0   7   -0.09    0.09
  -1   0  -7   -0.05    0.11
  -2   0  -7   -0.04    0.10
  -2   0  -7   -0.07    0.13
   2   0   7    0.00    0.07
   2   0   7    0.23    0.12
   2   0   7    0.12    0.09
  -2   0  -7    0.08    0.08
   2   0   7    0.02    0.11
  -2   0  -7    0.00    0.06
  -3   0  -7    0.10    0.08
  -3   0  -7    0.03    0.09
  -3   0  -7   -0.05    0.15
   3   0   7   -0.09    0.08
   3   0   7   -0.11    0.07
   3   0   7   -0.02    0.14
  -4   0  -7   -0.12    0.21
   4   0   7   -0.04    0.07
   4   0   7    0.18    0.18
  -4   0  -7    0.06    0.10
   4   0   7    0.10    0.22
   4   0   7    0.14    0.09
  -4   0  -7   -0.05    0.08
  -4   0  -7   -0.08    0.09
   5   0   7   -0.29    0.27
  -5   0  -7    0.09    0.10
   5   0   7    0.05    0.09
   5   0   7    0.03    0.38
   5   0   7   -0.16    0.25
  -5   0  -7   -0.08    0.08
   5   0   7    0.14    0.29
  -5   0  -7   -0.17    0.13
   5   0   7    0.02    0.08
  -6   0  -7    0.12    0.16
   6   0   7    0.03    0.10
  -6   0  -7   -0.13    0.10
   6   0   7   -0.19    0.10
   6   0   7    0.51    0.29
   6   0   7    0.41    0.27
   6   0   7   -0.50    0.32
  -6   0  -7   -0.16    0.13
  -7   0  -7    0.03    0.12
   7   0   7   -0.24    0.32
  -7   0  -7   -0.08    0.18
   7   0   7   -0.27    0.22
   7   0   7   -0.15    0.12
   7   0   7   -0.01    0.34
   7   0   7   -0.38    0.26
  -8   0  -7    0.08    0.12
   8   0   7    0.61    0.45
  -8   0  -7   -0.22    0.33
   8   0   7   -0.23    0.21
   8   0   7    0.09    0.28
   8   0   7    0.29    0.39
  -8   0  -7    0.00    0.26
   9   0   7   -0.13    0.29
  -9   0  -7    0.30    0.58
  -9   0  -7   -0.08    0.12
   9   0   7    0.00    0.37
  -9   0  -7    0.37    0.41
  10   0   7    0.19    0.28
 -10   0  -7    0.01    0.13
  10   0   7    0.62    0.54
  11   0   7   -0.28    0.25
  11   0   7   -0.10    0.20
  11   0   7   -0.14    0.26
  12   0   7    0.10    0.18
  12   0   7    0.07    0.23
 -12   0  -7    0.07    0.16
  13  -1  -7    0.22    0.19
 -13  -1   7    0.55    0.23
  13   1  -7   -0.11    0.21
  13   1  -7    0.54    0.19
 -12  -1   7   -0.25    0.20
  12  -1  -7    0.32    0.22
  12  -1  -7   -0.19    0.29
  12   1  -7    0.02    0.24
  12   1  -7    0.08    0.20
  11  -1  -7    0.00    0.30
 -11  -1   7    0.29    0.23
  11  -1  -7    0.35    0.39
  11   1  -7   -0.10    0.43
  10  -1  -7   -0.12    0.28
  10  -1  -7    0.04    0.29
 -10  -1   7    0.21    0.20
  10   1  -7   -0.24    0.27
  10   1  -7   -0.09    0.28
  -9  -1   7    6.39    0.49
   9  -1  -7    6.06    0.68
   9  -1  -7    6.87    0.69
   9   1  -7    6.51    0.68
   9   1  -7    7.41    0.72
  -8  -1   7    4.55    0.43
   8  -1  -7    3.93    0.62
   8  -1  -7    4.52    0.62
   8   1  -7    4.59    0.61
   8   1  -7    4.76    0.61
  -7  -1   7    6.54    0.57
   7  -1  -7    7.82    0.92
   7  -1  -7    6.86    0.70
   7   1  -7    7.20    0.57
   7   1  -7    6.23    0.68
   7   1  -7    7.11    0.67
   6  -1  -7   -0.11    0.64
  -6  -1   7    0.20    0.25
   6  -1  -7    0.25    0.36
   6   1  -7   -0.01    0.30
   6   1  -7    0.14    0.28
   6   1  -7    0.22    0.35
  -5  -1   7   20.49    0.84
  -5  -1   7   20.70    0.86
  -5   1   7   20.46    0.82
   5   1  -7   18.68    1.06
   5   1  -7   19.17    1.10
  -4  -1   7   26.07    1.00
   4   1  -7   25.34    1.03
  -4   1   7   28.07    1.04
  -3  -1   7    1.10    0.22
  -3  -1   7    1.18    0.22
  -3  -1   7    1.01    0.18
  -3   1   7    1.08    0.20
   3   1  -7    1.42    0.21
  -2  -1   7    0.67    0.14
  -2  -1   7    0.40    0.15
  -2  -1   7    0.55    0.11
  -2   1   7    0.52    0.12
   2   1  -7    0.69    0.09
   2   1  -7    0.39    0.11
   2   1  -7    0.43    0.13
   1  -1  -7    0.07    0.13
  -1  -1   7    0.14    0.15
  -1  -1   7    0.37    0.10
  -1  -1   7    0.26    0.12
  -1   1   7    0.17    0.10
  -1   1   7    0.09    0.16
   1   1  -7    0.04    0.08
   1   1  -7    0.18    0.07
  -1   1   7    0.21    0.07
   1   1  -7    0.21    0.07
   1   1  -7    0.17    0.05
   0  -1  -7    0.84    0.07
   0  -1   7    0.80    0.16
   0  -1  -7    0.71    0.09
   0  -1  -7    0.60    0.16
   0  -1   7    0.68    0.12
   0  -1   7    0.61    0.16
   0  -1  -7    0.75    0.09
   0   1   7    0.80    0.18
   0   1  -7    0.68    0.15
   0   1  -7    0.80    0.11
   0   1  -7    0.71    0.11
   0   1   7    0.76    0.14
   0   1   7    0.77    0.11
  -1  -1  -7    1.25    0.14
  -1  -1  -7    1.19    0.11
   1  -1   7    1.33    0.17
   1  -1   7    1.31    0.16
  -1  -1  -7    0.80    0.21
  -1   1  -7    1.29    0.14
   1   1   7    1.35    0.16
  -1   1  -7    1.27    0.15
   1   1   7    1.54    0.20
   1   1   7    1.19    0.13
  -2  -1  -7    0.30    0.08
   2  -1   7    0.32    0.09
   2  -1   7    0.40    0.13
  -2  -1  -7    0.22    0.18
   2  -1   7    0.43    0.14
  -2  -1  -7    0.28    0.08
   2   1   7    0.38    0.13
   2   1   7    0.30    0.11
  -2   1  -7    0.45    0.11
  -2   1  -7    0.14    0.11
   2   1   7    0.33    0.08
  -2   1  -7    0.23    0.08
  -3  -1  -7    0.24    0.09
   3  -1   7    0.26    0.09
  -3  -1  -7    0.16    0.12
   3  -1   7    0.02    0.16
   3  -1   7    0.34    0.13
  -3  -1  -7    0.18    0.21
  -3  -1  -7    0.15    0.07
   3   1   7    0.24    0.14
  -3   1  -7    0.19    0.08
   3   1   7    0.11    0.11
   3   1   7    0.15    0.07
  -3   1  -7    0.20    0.11
  -3   1  -7    0.21    0.09
   3   1   7   -0.19    0.17
   3   1   7    0.11    0.11
  -3   1  -7    0.13    0.13
  -4  -1  -7    1.75    0.18
  -4  -1  -7    1.71    0.41
   4  -1   7    1.69    0.35
  -4  -1  -7    2.11    0.22
   4  -1   7    1.70    0.38
   4  -1   7    1.97    0.21
  -4  -1  -7    1.95    0.22
   4  -1   7    2.16    0.18
   4  -1   7    1.94    0.39
   4  -1   7    2.37    0.44
  -4   1  -7    1.98    0.25
  -4   1  -7    1.69    0.20
  -4   1  -7    1.76    0.31
   4   1   7    2.01    0.43
   4   1   7    2.55    0.34
   4   1   7    1.87    0.22
   4   1   7    1.88    0.35
   4   1   7    2.03    0.17
   4   1   7    1.85    0.22
  -4   1  -7    1.81    0.16
  -5  -1  -7   18.96    0.79
  -5  -1  -7   15.49    1.23
   5  -1   7   20.13    0.89
  -5  -1  -7   18.96    0.74
   5  -1   7   19.16    0.70
   5  -1   7   17.73    0.92
   5  -1   7   20.04    0.96
   5  -1   7   18.37    0.74
   5  -1   7   17.74    1.08
  -5   1  -7   19.73    0.70
   5   1   7   17.87    0.74
   5   1   7   19.07    0.88
   5   1   7   17.18    0.95
   5   1   7   18.02    0.70
  -5   1  -7   18.97    0.82
   5   1   7   17.82    1.17
  -5   1  -7   18.18    0.76
   5   1   7   18.12    0.97
   5   1   7   17.75    0.92
   6  -1   7    0.12    0.11
   6  -1   7    0.19    0.30
  -6  -1  -7    0.02    0.12
  -6  -1  -7    0.04    0.13
   6  -1   7    0.25    0.26
   6  -1   7    0.24    0.28
  -6  -1  -7   -0.06    0.15
   6   1   7    0.09    0.10
   6   1   7   -0.03    0.36
   6   1   7    0.64    0.32
  -6   1  -7    0.35    0.23
  -6   1  -7    0.34    0.16
   6   1   7    0.09    0.09
   6   1   7   -0.21    0.27
   6   1   7    0.48    0.26
  -6   1  -7    0.04    0.09
   7  -1   7    0.66    0.32
  -7  -1  -7    0.74    0.20
   7  -1   7    0.75    0.37
   7  -1   7   -0.05    0.23
  -7  -1  -7    0.33    0.22
  -7  -1  -7    0.44    0.15
   7   1   7    0.51    0.25
   7   1   7    0.30    0.29
   7   1   7    0.69    0.39
  -7   1  -7    0.82    0.30
  -7   1  -7    0.37    0.23
   7   1   7    0.44    0.14
  -7   1  -7    0.36    0.12
   7   1   7    0.75    0.30
   8  -1   7    1.22    0.32
   8  -1   7    0.85    0.41
  -8  -1  -7    0.66    0.17
   8  -1   7    0.81    0.26
  -8  -1  -7    0.37    0.32
   8   1   7    0.39    0.33
   8   1   7    0.39    0.30
  -8   1  -7    0.80    0.37
   8   1   7    0.45    0.43
  -8   1  -7    0.26    0.43
  -8   1  -7    0.50    0.13
  -9  -1  -7    2.22    0.78
   9  -1   7    3.84    0.63
   9  -1   7    2.72    0.41
  -9  -1  -7    3.10    0.30
   9  -1   7    3.02    0.54
   9   1   7    3.99    0.63
  -9   1  -7    3.07    0.27
   9   1   7    3.73    0.71
   9   1   7    3.13    0.53
 -10  -1  -7    0.83    0.18
  10  -1   7    0.94    0.27
  10  -1   7    0.87    0.35
 -10   1  -7    1.07    0.18
  11  -1   7    0.19    0.22
  11  -1   7    0.21    0.27
 -11  -1  -7    0.13    0.15
  11  -1   7   -0.21    0.26
 -11   1  -7    0.08    0.12
  11   1   7   -0.17    0.19
  11   1   7   -0.01    0.27
  12  -1   7    0.59    0.24
 -12  -1  -7    0.23    0.17
  12   1   7    0.10    0.15
 -12   1  -7    0.30    0.15
  12   1   7    0.63    0.26
 -13  -2   7    4.69    0.34
  13  -2  -7    3.71    0.41
  13   2  -7    4.21    0.49
  13   2  -7    5.59    0.53
  12  -2  -7   -0.09    0.21
 -12  -2   7    0.01    0.15
  12   2  -7   -0.19    0.19
  12   2  -7    0.23    0.22
 -11  -2   7    1.83    0.30
  11  -2  -7    2.48    0.47
  11   2  -7    2.17    0.51
  11   2  -7    2.68    0.48
  10  -2  -7   24.23    1.22
  10  -2  -7   23.75    1.19
 -10  -2   7   24.31    0.99
  10   2  -7   23.86    1.22
  10   2  -7   25.30    1.29
  -9  -2   7   16.73    0.77
   9  -2  -7   17.80    1.03
   9  -2  -7   17.51    1.03
   9   2  -7   17.76    1.02
   9   2  -7   16.59    1.06
   8  -2  -7   18.97    1.08
  -8  -2   7   17.72    0.79
   8  -2  -7   19.78    1.09
   8  -2  -7   16.17    1.25
   8   2  -7   19.06    1.05
   8   2  -7   17.38    0.87
   8   2  -7   19.01    1.12
   8   2  -7   18.04    0.86
   7  -2  -7    3.26    0.64
   7  -2  -7    3.17    0.61
  -7  -2   7    2.85    0.34
   7   2  -7    3.45    0.37
   7   2  -7    2.39    0.46
   6  -2  -7    5.25    0.84
   6  -2  -7    5.88    0.78
  -6  -2   7    7.39    0.68
  -6  -2   7    6.84    0.42
   6  -2  -7    7.77    0.76
   6   2  -7    6.71    0.69
   6   2  -7    6.82    0.46
   6   2  -7    7.46    0.51
   6   2  -7    6.99    0.72
  -5  -2   7    7.40    0.53
   5  -2  -7    6.19    0.78
  -5  -2   7    6.91    0.40
   5  -2  -7    6.31    0.86
   5   2  -7    6.49    0.50
   5   2  -7    7.14    0.45
   5   2  -7    7.50    0.80
  -5   2   7    7.27    0.57
   5   2  -7    8.02    0.75
  -4  -2   7    0.12    0.13
  -4  -2   7   -0.24    0.30
  -4  -2   7    0.20    0.17
   4   2  -7   -0.28    0.15
   4   2  -7    0.07    0.13
   4   2  -7    0.16    0.04
  -4   2   7    0.12    0.19
  -3  -2   7   20.20    0.78
  -3  -2   7   19.76    0.81
  -3  -2   7   19.65    0.87
  -3   2   7   20.61    0.92
   3   2  -7   20.21    0.67
   3   2  -7   19.18    0.67
   3   2  -7   20.09    0.72
   3   2  -7   20.06    0.81
  -2  -2   7   41.54    1.54
  -2  -2   7   41.03    1.45
  -2  -2   7   43.60    1.50
   2   2  -7   37.87    1.44
   2   2  -7   44.55    1.53
   2   2  -7   41.92    1.41
  -2   2   7   40.00    1.43
   2   2  -7   41.90    1.44
  -1  -2   7   16.60    0.68
  -1  -2   7   16.18    0.72
   1   2  -7   17.00    0.62
   1   2  -7   17.17    0.73
  -1   2   7   15.28    0.70
   1   2  -7   17.75    0.65
  -1   2   7   16.27    0.62
  -1   2   7   15.92    0.79
   0  -2  -7    6.45    0.32
   0  -2  -7    6.52    0.26
   0  -2   7    6.48    0.36
   0  -2   7    6.00    0.38
   0   2  -7    5.99    0.30
   0   2   7    6.40    0.30
   0   2   7    6.06    0.53
   0   2   7    7.08    0.36
   0   2  -7    6.22    0.33
   0   2   7    6.67    0.37
   0   2  -7    6.46    0.30
   1  -2   7   30.60    1.19
  -1  -2  -7   29.15    1.12
  -1  -2  -7   30.05    1.07
   1  -2   7   32.09    1.16
  -1  -2  -7   31.64    1.10
  -1   2  -7   33.25    1.13
  -1   2  -7   31.10    1.15
   1   2   7   31.68    1.11
   1   2   7   31.36    1.14
   1   2   7   32.49    1.29
  -2  -2  -7    6.17    0.32
   2  -2   7    6.04    0.41
   2  -2   7    6.45    0.39
  -2  -2  -7    6.18    0.29
  -2   2  -7    6.30    0.48
   2   2   7    6.96    0.37
   2   2   7    6.54    0.31
   2   2   7    7.15    0.43
   2   2   7    6.17    0.42
  -2   2  -7    6.44    0.35
  -2   2  -7    6.24    0.32
   2   2   7    6.68    0.36
   3  -2   7    0.29    0.12
   3  -2   7    0.47    0.43
  -3  -2  -7    0.19    0.09
  -3  -2  -7    0.14    0.07
   3  -2   7    0.12    0.10
   3   2   7   -0.05    0.11
   3   2   7    0.32    0.13
  -3   2  -7    0.14    0.14
  -3   2  -7    0.27    0.08
   3   2   7    0.17    0.08
   3   2   7    0.06    0.17
  -3   2  -7    0.23    0.23
   3   2   7    0.25    0.15
  -4  -2  -7   32.62    1.20
   4  -2   7   33.11    1.28
   4  -2   7   32.70    1.42
   4  -2   7   32.52    1.31
   4  -2   7   31.85    1.35
  -4  -2  -7   32.41    1.23
   4  -2   7   33.58    1.18
   4  -2   7   33.76    1.24
  -4  -2  -7   32.71    1.20
   4   2   7   33.46    1.78
   4   2   7   33.46    1.22
   4   2   7   34.20    1.19
  -4   2  -7   34.70    1.28
   4   2   7   32.64    1.25
   4   2   7   31.17    1.40
  -4   2  -7   33.25    1.16
  -4   2  -7   31.81    1.22
   4   2   7   33.71    1.33
  -5  -2  -7    8.16    0.46
   5  -2   7    7.44    0.71
  -5  -2  -7    8.15    0.44
   5  -2   7    7.01    0.48
   5  -2   7    8.13    0.71
   5   2   7    8.13    0.59
  -5   2  -7    7.98    0.37
   5   2   7    9.29    0.57
   5   2   7    7.62    0.45
  -5   2  -7    7.95    0.53
  -5   2  -7    7.94    0.46
   5   2   7    8.37    0.65
   5   2   7    7.35    0.71
   5   2   7    8.37    0.39
   5   2   7    9.48    0.97
   6  -2   7    0.70    0.31
  -6  -2  -7    0.12    0.14
   6  -2   7    0.46    0.11
   6  -2   7    0.17    0.29
   6  -2   7   -0.09    0.23
  -6  -2  -7    0.41    0.16
  -6  -2  -7    0.29    0.17
   6   2   7    0.18    0.13
  -6   2  -7    0.28    0.20
  -6   2  -7    0.36    0.10
   6   2   7    0.18    0.26
   6   2   7    0.24    0.49
   6   2   7    0.11    0.11
  -6   2  -7    0.40    0.26
   7  -2   7   -0.25    0.22
  -7  -2  -7    0.06    0.19
   7  -2   7    0.02    0.32
  -7  -2  -7    0.36    0.16
  -7  -2  -7    0.08    0.19
   7  -2   7   -0.18    0.32
  -7   2  -7    0.50    0.44
   7   2   7    0.02    0.28
   7   2   7   -0.01    0.12
   7   2   7    0.44    0.46
  -7   2  -7    0.07    0.10
   7   2   7    0.45    0.31
  -7   2  -7    0.05    0.27
   7   2   7   -0.04    0.13
   8  -2   7    2.82    0.47
  -8  -2  -7    4.71    0.38
  -8  -2  -7    4.36    0.48
   8  -2   7    4.44    0.59
  -8  -2  -7    4.05    0.53
   8  -2   7    3.93    0.43
   8   2   7    3.06    0.57
  -8   2  -7    3.57    0.52
   8   2   7    3.74    0.55
   8   2   7    3.92    0.31
   8   2   7    3.55    0.53
  -8   2  -7    3.92    0.28
   9  -2   7   -0.03    0.31
  -9  -2  -7    0.29    0.37
   9  -2   7   -0.02    0.33
  -9  -2  -7    0.27    0.17
   9  -2   7    0.19    0.22
  -9  -2  -7    0.14    0.37
   9   2   7    0.13    0.37
   9   2   7   -0.15    0.25
   9   2   7    0.06    0.31
  -9   2  -7    0.46    0.13
  10  -2   7   25.57    1.18
  10  -2   7   26.76    1.10
  10  -2   7   26.15    1.32
 -10  -2  -7   23.27    1.43
  10  -2   7   26.77    1.12
 -10  -2  -7   25.46    1.05
 -10   2  -7   26.52    0.98
  10   2   7   24.83    1.18
  10   2   7   25.45    1.30
  10   2   7   25.99    1.26
  10   2   7   26.54    1.14
  11  -2   7    0.16    0.25
  11  -2   7    0.11    0.25
 -11  -2  -7    0.33    0.19
  11   2   7    0.27    0.18
 -11   2  -7    0.20    0.13
  11   2   7   -0.32    0.28
  12  -2   7   13.05    0.67
 -12   2  -7   14.06    0.56
  12   2   7   13.06    0.59
  12   2   7   13.05    0.74
 -12  -3   7    0.41    0.30
  12  -3  -7   -0.39    0.35
 -12  -3   7    0.04    0.14
  12   3  -7   -0.11    0.21
  12   3  -7    0.13    0.19
 -11  -3   7    0.75    0.18
 -11  -3   7    0.87    0.29
  11  -3  -7    0.62    0.29
  11   3  -7    0.78    0.29
  11   3  -7    0.96    0.29
 -10  -3   7    0.05    0.15
  10  -3  -7   -0.30    0.30
  10   3  -7    0.02    0.28
  -9  -3   7   35.30    1.34
   9  -3  -7   34.60    1.57
   9   3  -7   36.60    1.70
   9   3  -7   36.91    1.57
   9   3  -7   35.08    1.38
   8  -3  -7    7.89    0.80
  -8  -3   7    7.90    0.47
   8  -3  -7   10.08    0.88
   8   3  -7    9.53    0.56
   8   3  -7    8.93    0.79
   8   3  -7    7.90    0.74
   8   3  -7    8.40    0.58
  -7  -3   7    0.22    0.16
   7  -3  -7    0.12    0.44
  -7  -3   7    0.57    0.40
   7  -3  -7    0.15    0.36
   7   3  -7    0.42    0.24
   7   3  -7   -0.03    0.30
   7   3  -7    0.13    0.19
   7   3  -7   -0.04    0.35
   6  -3  -7    0.20    0.54
  -6  -3   7   -0.27    0.52
  -6  -3   7    0.21    0.28
   6  -3  -7    0.12    0.37
  -6  -3   7   -0.25    0.13
   6   3  -7    0.40    0.36
   6   3  -7    0.07    0.19
   6   3  -7    0.02    0.17
   6   3  -7   -0.20    0.37
   5  -3  -7    8.09    1.15
  -5  -3   7    6.97    0.69
  -5  -3   7    6.19    0.52
  -5  -3   7    6.71    0.39
   5  -3  -7    4.81    0.75
   5   3  -7    6.61    0.47
   5   3  -7    7.64    0.76
   5   3  -7    7.14    0.28
   5   3  -7    6.49    0.79
  -5   3   7    7.03    0.88
   5   3  -7    6.98    0.48
  -4  -3   7    0.48    0.20
  -4  -3   7    0.19    0.23
  -4  -3   7    0.55    0.36
  -4  -3   7    0.41    0.13
   4  -3  -7   -0.02    0.45
   4  -3  -7   -0.16    0.54
  -4   3   7    0.06    0.30
   4   3  -7    1.06    0.47
   4   3  -7    0.89    0.45
   4   3  -7    0.54    0.21
   4   3  -7    0.33    0.08
   4   3  -7    0.20    0.21
  -3  -3   7   14.76    0.69
  -3  -3   7   15.44    0.77
   3  -3  -7   15.01    1.07
   3   3  -7   15.01    0.60
   3   3  -7   13.85    0.71
   3   3  -7   14.69    0.70
   3   3  -7   15.39    0.56
  -3   3   7   15.01    0.91
  -2  -3   7   29.85    1.23
   2  -3  -7   29.27    1.54
  -2  -3   7   30.23    1.09
  -2  -3   7   29.47    1.27
  -2   3   7   27.59    1.34
   2   3  -7   31.33    1.11
   2   3  -7   29.73    1.07
   2   3  -7   32.36    1.24
  -2   3   7   29.80    1.16
   2   3  -7   31.20    1.24
  -1  -3   7   42.50    1.58
  -1  -3   7   42.77    1.50
  -1  -3   7   43.07    1.62
  -1   3   7   42.65    1.75
  -1   3   7   41.63    1.52
   1   3  -7   43.12    1.54
   1   3  -7   43.91    1.68
   1   3  -7   42.91    1.51
  -1   3   7   44.34    1.52
   0  -3   7   16.13    0.72
   0  -3  -7   16.48    0.59
   0  -3   7   17.76    0.65
   0  -3   7   16.25    0.77
   0  -3  -7   16.36    0.62
   0   3  -7   16.40    0.70
   0   3  -7   17.59    0.67
   0   3  -7   16.87    0.63
   0   3   7   18.09    0.90
   0   3  -7   17.41    0.87
   0   3   7   16.40    0.66
  -1  -3  -7    2.38    0.13
  -1  -3  -7    1.77    0.22
   1  -3   7    2.02    0.30
   1  -3   7    2.13    0.23
  -1  -3  -7    2.39    0.17
   1  -3   7    2.26    0.25
   1   3   7    1.97    0.27
   1   3   7    1.66    0.27
   1   3   7    2.47    0.42
  -1   3  -7    2.25    0.18
  -1   3  -7    2.24    0.21
   1   3   7    2.30    0.21
  -1   3  -7    1.65    0.42
   1   3   7    2.10    0.25
  -1   3  -7    1.78    0.23
   2  -3   7   26.08    1.01
  -2  -3  -7   26.61    0.94
   2  -3   7   25.10    0.99
   2  -3   7   25.83    1.31
  -2  -3  -7   25.17    0.96
   2  -3   7   24.61    1.10
   2  -3   7   24.47    1.07
  -2  -3  -7   28.36    1.47
   2  -3   7   27.29    1.06
   2   3   7   27.46    1.17
   2   3   7   27.22    1.02
  -2   3  -7   25.78    1.03
  -2   3  -7   26.55    1.00
   2   3   7   26.89    0.97
   3  -3   7    9.73    0.76
   3  -3   7    9.34    0.44
   3  -3   7    9.10    0.49
  -3  -3  -7    9.01    0.44
   3  -3   7    8.29    0.56
   3  -3   7    8.37    0.78
  -3  -3  -7    9.34    0.41
   3  -3   7    8.72    0.55
   3   3   7    9.13    0.58
  -3   3  -7    8.97    0.40
   3   3   7    9.04    0.47
   3   3   7    9.94    0.43
   3   3   7   10.39    0.66
  -3   3  -7    8.60    0.46
  -3   3  -7    9.43    0.51
   3   3   7    9.11    0.46
   3   3   7    7.26    1.19
   4  -3   7   26.58    1.08
  -4  -3  -7   27.19    1.05
  -4  -3  -7   27.41    1.02
   4  -3   7   25.43    1.21
   4  -3   7   25.80    1.06
   4  -3   7   27.35    0.94
   4   3   7   27.47    1.04
   4   3   7   30.10    1.79
   4   3   7   28.08    1.17
   4   3   7   26.54    1.00
  -4   3  -7   25.99    1.06
   4   3   7   25.21    1.08
  -4   3  -7   27.26    1.13
   4   3   7   24.31    1.29
   4   3   7   26.93    1.26
   5  -3   7    5.07    0.49
   5  -3   7    6.30    0.51
   5  -3   7    6.10    0.34
  -5  -3  -7    6.41    0.39
  -5  -3  -7    5.83    0.40
   5   3   7    6.16    0.69
   5   3   7    5.68    0.42
   5   3   7    5.83    0.44
   5   3   7    5.82    0.35
   5   3   7    6.69    1.00
  -5   3  -7    6.78    0.48
   5   3   7    5.88    0.55
  -5   3  -7    6.03    0.56
  -5   3  -7    5.97    0.31
  -6  -3  -7    1.55    0.24
   6  -3   7    1.60    0.31
  -6  -3  -7    1.59    0.28
  -6  -3  -7    1.25    0.23
   6  -3   7    1.05    0.34
   6  -3   7    0.98    0.40
  -6   3  -7    1.05    0.15
   6   3   7    1.15    0.19
   6   3   7    1.60    0.23
  -6   3  -7    0.92    0.28
   6   3   7    0.73    0.30
   6   3   7    1.33    0.33
   6   3   7    1.18    0.52
  -6   3  -7    0.71    0.36
  -7  -3  -7   23.93    1.02
   7  -3   7   24.09    1.17
   7  -3   7   23.88    1.06
  -7  -3  -7   24.10    0.98
  -7  -3  -7   24.79    1.05
   7  -3   7   24.48    1.20
   7   3   7   23.84    0.96
   7   3   7   23.60    1.12
  -7   3  -7   23.34    0.90
   7   3   7   23.45    1.16
  -7   3  -7   22.26    1.20
   7   3   7   24.33    1.42
   7   3   7   20.68    1.03
   8  -3   7   19.54    1.03
  -8  -3  -7   18.74    0.82
  -8  -3  -7   19.60    0.96
  -8  -3  -7   19.47    0.96
  -8  -3  -7   17.41    2.57
   8  -3   7   19.32    1.05
   8  -3   7   18.70    0.90
   8   3   7   18.62    1.00
   8   3   7   19.25    0.98
  -8   3  -7   19.02    0.75
   8   3   7   19.67    0.78
   8   3   7   19.44    1.20
   8   3   7   15.96    1.18
  -9  -3  -7    4.24    0.38
   9  -3   7    3.74    0.61
  -9  -3  -7    3.53    0.61
   9  -3   7    4.34    0.40
   9   3   7    3.97    0.56
   9   3   7    3.60    0.73
   9   3   7    3.93    0.60
  -9   3  -7    4.05    0.28
   9   3   7    3.12    0.59
  10  -3   7   -0.33    0.31
  10  -3   7   -0.36    0.31
  10  -3   7    0.07    0.17
 -10  -3  -7    0.16    0.20
  10   3   7    0.13    0.36
  10   3   7    0.55    0.29
  10   3   7    0.07    0.21
 -10   3  -7    0.36    0.12
  11  -3   7    0.51    0.29
  11   3   7   -0.32    0.45
  11   3   7    0.21    0.16
  11   3   7    0.24    0.34
 -11   3  -7    0.15    0.12
 -11  -4   7    0.97    0.26
 -11  -4   7    0.15    0.25
  11   4  -7    0.59    0.43
  11   4  -7    0.15    0.21
 -10  -4   7    7.71    0.42
 -10  -4   7    7.96    0.57
  10   4  -7    7.09    0.65
  10   4  -7    6.15    0.66
  -9  -4   7   20.03    0.96
  -9  -4   7   19.44    0.82
   9  -4  -7   18.40    1.12
   9   4  -7   19.84    1.11
  -8  -4   7    1.21    0.24
  -8  -4   7    1.09    0.34
   8  -4  -7    1.31    0.38
  -8  -4   7    1.47    0.67
   8   4  -7    1.75    0.44
   8   4  -7    1.11    0.24
   8   4  -7    1.81    0.28
   8   4  -7    1.75    0.46
  -7  -4   7   -0.33    0.29
  -7  -4   7    0.44    0.58
   7  -4  -7    0.51    0.36
  -7  -4   7    0.26    0.16
   7   4  -7    0.04    0.34
   7   4  -7   -0.02    0.19
   7   4  -7    0.30    0.41
   7   4  -7    0.11    0.23
   6  -4  -7    5.20    0.71
  -6  -4   7    5.01    0.36
  -6  -4   7    5.57    0.57
  -6  -4   7    4.55    0.61
  -6  -4   7    5.03    0.62
   6   4  -7    4.85    0.72
   6   4  -7    6.55    0.85
   6   4  -7    5.52    0.48
   6   4  -7    5.37    0.44
  -5  -4   7   11.73    0.54
  -5  -4   7   10.53    0.81
  -5  -4   7   10.79    0.69
   5  -4  -7   11.39    0.88
  -5  -4   7   10.20    0.72
   5   4  -7   10.78    0.60
   5   4  -7   10.94    0.99
   5   4  -7   11.17    0.47
   5   4  -7   11.60    0.65
   4  -4  -7    0.73    0.41
  -4  -4   7   -0.38    0.23
  -4  -4   7    0.56    0.29
  -4  -4   7    0.18    0.20
  -4  -4   7    0.01    0.12
   4   4  -7   -0.11    0.19
   4   4  -7    0.29    0.19
   4   4  -7    0.01    0.53
   4   4  -7    0.02    0.09
   3  -4  -7   42.01    2.25
   3  -4  -7   47.50    2.04
  -3  -4   7   46.16    1.78
  -3  -4   7   44.57    1.79
  -3  -4   7   45.86    1.61
  -3  -4   7   44.69    2.90
  -3  -4   7   47.08    1.76
   3   4  -7   44.50    1.63
   3   4  -7   46.56    1.59
  -3   4   7   43.54    1.66
   3   4  -7   47.11    1.75
  -2  -4   7   55.18    2.10
   2  -4  -7   53.83    2.56
   2  -4  -7   55.74    2.30
  -2  -4   7   59.58    2.89
   2  -4  -7   50.12    2.34
  -2  -4   7   55.25    1.92
  -2  -4   7   54.88    2.07
  -2  -4   7   58.08    2.06
   2   4  -7   56.85    1.93
   2   4  -7   51.83    2.01
  -2   4   7   56.44    1.97
   2   4  -7   54.17    2.01
  -2   4   7   53.79    2.11
   2   4  -7   59.90    1.90
  -1  -4   7    7.63    1.34
  -1  -4   7    5.82    0.42
   1  -4  -7    5.20    0.82
  -1  -4   7    6.29    0.34
  -1  -4   7    5.54    0.47
   1  -4  -7    7.07    0.84
   1  -4  -7    6.44    1.00
  -1  -4   7    6.46    0.55
  -1   4   7    6.64    0.44
   1   4  -7    6.14    0.47
  -1   4   7    7.31    0.61
   1   4  -7    5.78    0.34
   1   4  -7    5.50    0.38
   1   4  -7    6.27    0.32
  -1   4   7    5.76    0.39
   0  -4   7    3.99    0.41
   0  -4  -7    5.81    1.03
   0  -4   7    5.52    0.83
   0  -4  -7    3.60    0.60
   0  -4  -7    4.05    0.77
   0  -4   7    3.82    0.49
   0  -4   7    4.09    0.43
   0  -4   7    4.14    0.32
   0  -4   7    4.47    0.36
   0   4  -7    4.14    0.30
   0   4   7    4.42    0.80
   0   4   7    4.54    0.36
   0   4   7    3.79    0.33
   0   4  -7    4.63    0.48
   0   4  -7    4.62    0.26
   0   4  -7    4.19    0.35
   0   4   7    4.82    0.52
  -1  -4  -7    7.73    1.02
   1  -4   7    7.77    0.66
  -1  -4  -7   10.09    0.40
   1  -4   7   10.18    0.94
  -1  -4  -7   10.23    0.97
   1  -4   7    9.20    0.59
   1  -4   7   10.02    0.51
  -1   4  -7   10.24    0.69
   1   4   7    9.45    0.47
   1   4   7    9.58    0.62
   1   4   7   10.50    0.56
   1   4   7   10.54    0.49
  -1   4  -7    9.33    0.53
  -1   4  -7    9.81    0.42
  -1   4  -7    9.11    0.48
   2  -4   7    5.92    0.49
  -2  -4  -7    5.55    0.31
   2  -4   7    7.53    1.14
   2  -4   7    5.81    0.41
   2  -4   7    6.07    0.35
  -2  -4  -7    5.60    0.27
   2  -4   7    5.34    0.69
   2   4   7    5.79    0.52
   2   4   7    5.31    0.41
  -2   4  -7    5.87    0.43
  -2   4  -7    5.47    0.30
   2   4   7    5.54    0.37
  -2   4  -7    5.54    0.38
   2   4   7    5.40    0.34
   3  -4   7    1.00    0.19
   3  -4   7    1.12    0.34
  -3  -4  -7    1.47    0.19
  -3  -4  -7    1.36    0.21
   3  -4   7    1.35    0.25
   3  -4   7    1.20    0.25
  -3  -4  -7    1.68    0.39
   3  -4   7    1.74    0.20
   3   4   7    1.13    0.29
   3   4   7    0.91    0.19
   3   4   7    0.64    0.92
  -3   4  -7    1.29    0.18
  -3   4  -7    1.75    0.29
   3   4   7    1.11    0.18
   3   4   7    1.42    0.21
  -3   4  -7    1.64    0.28
   4  -4   7   27.98    1.15
   4  -4   7   27.68    1.31
  -4  -4  -7   29.27    1.12
   4  -4   7   28.99    1.19
  -4  -4  -7   29.06    1.08
   4  -4   7   28.01    1.06
   4   4   7   27.85    1.09
  -4   4  -7   28.46    1.04
   4   4   7   26.49    1.81
   4   4   7   28.34    1.27
   4   4   7   29.06    1.12
  -4   4  -7   29.06    1.18
  -4   4  -7   29.59    1.27
   4   4   7   27.49    1.15
   5  -4   7   18.71    0.89
  -5  -4  -7   18.99    0.79
   5  -4   7   18.93    0.84
  -5  -4  -7   17.76    0.82
   5  -4   7   17.31    0.97
  -5   4  -7   18.44    0.73
  -5   4  -7   18.00    0.92
   5   4   7   18.57    0.78
   5   4   7   16.96    1.37
   5   4   7   17.87    0.98
  -5   4  -7   21.83    1.53
   5   4   7   19.04    0.82
   5   4   7   18.91    0.87
   5   4   7   19.48    1.15
   6  -4   7   16.34    0.82
   6  -4   7   15.02    0.89
  -6  -4  -7   14.94    0.76
  -6  -4  -7   15.61    0.75
  -6  -4  -7   14.86    0.73
  -6  -4  -7   13.81    1.92
   6  -4   7   15.36    0.77
   6   4   7   16.88    0.98
   6   4   7   15.84    1.19
   6   4   7   16.13    0.70
   6   4   7   16.53    0.93
   6   4   7   16.17    0.77
  -6   4  -7   15.94    0.64
  -7  -4  -7   38.39    1.51
  -7  -4  -7   36.08    2.61
  -7  -4  -7   38.01    1.51
   7  -4   7   40.99    1.64
  -7  -4  -7   38.34    1.42
   7  -4   7   38.81    1.53
  -7   4  -7   37.78    1.36
   7   4   7   38.17    1.58
   7   4   7   37.91    1.40
   7   4   7   39.32    1.65
  -7   4  -7   31.68    1.82
   7   4   7   38.95    1.46
   8  -4   7    0.12    0.30
  -8  -4  -7    0.24    0.25
  -8  -4  -7    0.12    0.27
   8  -4   7    1.14    0.45
   8   4   7    0.36    0.29
   8   4   7    0.04    0.24
   8   4   7    0.19    0.42
  -8   4  -7    0.26    0.11
  -9  -4  -7    6.02    0.67
   9  -4   7    6.94    0.48
   9  -4   7    7.14    0.59
   9  -4   7    6.42    0.86
  -9  -4  -7    7.70    1.47
   9   4   7    7.79    0.60
  -9   4  -7    7.58    0.37
   9   4   7    6.72    0.53
 -10  -4  -7    1.69    0.27
  10  -4   7    1.52    0.23
 -10   4  -7    1.72    0.20
  10   4   7    1.48    0.24
 -11  -5   7   -0.18    0.15
 -11  -5   7    0.00    0.22
 -10  -5   7   -0.42    0.21
 -10  -5   7    0.08    0.14
  10   5  -7    0.15    0.25
  -9  -5   7   34.15    1.39
   9  -5  -7   33.11    1.41
  -9  -5   7   34.82    1.28
   9   5  -7   35.62    1.54
   9   5  -7   34.43    1.29
  -8  -5   7   10.60    1.52
  -8  -5   7    8.61    0.46
   8  -5  -7    7.34    0.79
   8   5  -7    8.04    0.67
   8   5  -7    7.62    0.94
  -7  -5   7    5.25    0.37
  -7  -5   7    4.43    0.63
  -7  -5   7    5.33    0.54
  -7  -5   7    5.11    0.83
   7  -5  -7    4.70    0.62
   7   5  -7    3.94    0.65
   7   5  -7    4.71    0.42
  -6  -5   7    0.56    0.40
  -6  -5   7    0.10    0.26
  -6  -5   7    0.68    0.58
   6  -5  -7   -0.39    0.30
  -6  -5   7    0.36    0.16
   6   5  -7    0.19    0.20
   6   5  -7    0.34    0.42
  -5  -5   7    0.19    0.32
  -5  -5   7    0.00    0.39
  -5  -5   7    0.30    0.14
  -5  -5   7    2.30    1.44
   5  -5  -7    0.49    0.35
  -5  -5   7    0.65    0.31
   5   5  -7    0.44    0.13
   5   5  -7    0.70    0.24
  -5   5   7    0.69    0.33
   5   5  -7   -0.07    0.47
  -4  -5   7    9.32    0.47
  -4  -5   7    8.55    0.65
  -4  -5   7   10.84    1.49
  -4  -5   7    8.79    0.66
  -4  -5   7    8.99    0.68
   4  -5  -7    8.21    0.83
   4   5  -7    9.09    0.46
  -4   5   7    8.92    0.58
   4   5  -7    8.95    0.41
   4   5  -7    9.60    0.56
  -3  -5   7   15.91    0.85
  -3  -5   7   16.06    0.88
  -3  -5   7   15.79    0.68
  -3  -5   7   17.65    1.73
   3  -5  -7   16.60    1.09
  -3  -5   7   16.96    0.92
   3   5  -7   16.83    0.68
   3   5  -7   16.40    0.78
   3   5  -7   17.42    0.74
  -3   5   7   15.70    0.78
   2  -5  -7   28.79    1.47
  -2  -5   7   28.27    1.23
   2  -5  -7   26.52    1.81
  -2  -5   7   29.40    1.29
  -2  -5   7   29.57    1.24
   2  -5  -7   31.43    2.51
  -2  -5   7   29.68    1.89
  -2  -5   7   29.11    1.08
   2   5  -7   29.82    1.17
   2   5  -7   28.18    1.18
   2   5  -7   30.30    1.13
   2   5  -7   28.75    1.05
  -2   5   7   28.26    1.16
   1  -5  -7   48.55    2.38
  -1  -5   7   48.64    1.71
  -1  -5   7   47.53    1.89
  -1  -5   7   48.14    1.83
  -1  -5   7   48.35    1.82
  -1  -5   7   48.19    1.85
   1  -5  -7   51.23    2.09
   1  -5  -7   48.07    2.31
  -1  -5   7   48.28    2.32
   1   5  -7   49.67    1.82
  -1   5   7   45.66    1.82
   1   5  -7   50.16    1.68
   1   5  -7   49.17    1.81
  -1   5   7   49.03    1.78
   1   5  -7   47.85    1.77
   0  -5   7   33.24    1.32
   0  -5   7   32.47    1.35
   0  -5   7   33.30    1.29
   0  -5  -7   31.92    2.00
   0  -5   7   32.58    1.77
   0  -5   7   32.59    1.33
   0   5  -7   32.21    1.31
   0   5   7   33.21    1.47
   0   5  -7   33.20    1.18
   0   5   7   33.24    1.27
   0   5  -7   32.74    1.27
   0   5   7   32.86    1.30
   1  -5   7    1.07    0.28
   1  -5   7    1.30    0.20
   1  -5   7    0.88    0.25
   1  -5   7    0.43    0.45
  -1  -5  -7    1.03    0.54
   1  -5   7    0.81    0.21
  -1  -5  -7   -0.69    0.76
  -1   5  -7    1.07    0.21
  -1   5  -7    1.04    0.24
   1   5   7    1.49    0.37
   1   5   7    1.26    0.45
   1   5   7    0.87    0.20
   1   5   7    0.67    0.19
  -1   5  -7    0.99    0.15
   2  -5   7   35.54    1.64
   2  -5   7   34.26    1.39
  -2  -5  -7   32.46    2.30
   2  -5   7   34.09    1.34
  -2  -5  -7   36.17    1.26
   2  -5   7   34.61    1.39
   2  -5   7   34.53    1.22
  -2   5  -7   35.85    1.26
   2   5   7   34.93    1.34
   2   5   7   35.91    1.34
   2   5   7   35.56    1.41
   2   5   7   34.88    1.50
  -2   5  -7   34.72    1.37
  -2   5  -7   34.77    1.45
   3  -5   7    2.51    0.40
   3  -5   7    3.14    0.57
   3  -5   7    3.12    0.38
  -3  -5  -7    2.02    0.25
  -3  -5  -7    2.83    1.07
   3  -5   7    2.72    0.27
  -3  -5  -7    2.11    0.39
   3   5   7    2.60    0.39
   3   5   7    2.38    0.32
  -3   5  -7    2.66    0.23
   3   5   7    2.00    0.33
  -3   5  -7    2.57    0.34
   3   5   7    2.18    0.41
  -3   5  -7    2.37    0.39
  -4  -5  -7   52.03    1.89
   4  -5   7   53.56    2.11
   4  -5   7   53.83    1.95
  -4  -5  -7   50.13    1.88
   4  -5   7   55.40    1.99
  -4  -5  -7   51.63    3.03
  -4  -5  -7   54.51    2.03
   4   5   7   51.38    1.97
   4   5   7   52.78    1.91
   4   5   7   50.30    2.08
   4   5   7   51.30    1.91
  -4   5  -7   51.17    2.14
  -4   5  -7   52.88    1.84
  -4   5  -7   53.34    2.25
  -5  -5  -7    0.70    0.34
   5  -5   7    0.41    0.20
   5  -5   7    0.54    0.27
  -5  -5  -7    0.45    0.22
  -5  -5  -7    0.64    1.01
   5  -5   7    0.73    0.27
  -5  -5  -7    0.89    0.20
   5   5   7    0.73    0.27
   5   5   7    0.76    0.22
  -5   5  -7    0.22    0.59
  -5   5  -7    0.57    0.14
   5   5   7    0.53    0.42
   5   5   7    0.76    0.25
   6  -5   7    4.99    0.48
   6  -5   7    6.19    0.59
  -6  -5  -7    4.83    0.44
  -6  -5  -7    4.80    0.52
  -6  -5  -7    5.57    0.56
   6  -5   7    5.08    0.43
  -6  -5  -7    4.37    1.11
   6   5   7    4.86    0.49
   6   5   7    5.14    0.52
  -6   5  -7    5.46    0.32
   6   5   7    4.52    0.53
  -6   5  -7    6.37    1.14
   6   5   7    5.46    0.59
  -7  -5  -7   46.47    1.79
  -7  -5  -7   45.46    1.98
  -7  -5  -7   43.38    3.47
   7   5   7   46.81    1.72
  -7   5  -7   46.16    1.60
   7   5   7   43.00    1.78
   7   5   7   45.79    1.86
  -8  -5  -7   18.51    0.88
   8  -5   7   18.36    0.82
   8  -5   7   17.78    0.86
  -8  -5  -7   16.31    0.88
  -8  -5  -7   16.50    1.78
   8   5   7   18.14    0.93
  -8   5  -7   17.88    0.70
   9  -5   7    0.32    0.19
  -9  -5  -7    0.20    0.23
  -9  -5  -7   -0.01    1.11
   9   5   7   -0.17    0.23
  -9   5  -7    0.16    0.11
 -10  -5  -7    2.60    0.30
 -10   5  -7    3.95    0.25
  10   5   7    3.00    0.42
  -9  -6   7   21.83    0.87
   9  -6  -7   22.20    0.94
  -9  -6   7   22.35    0.94
   9   6  -7   22.64    0.86
   9   6  -7   23.57    1.25
  -8  -6   7    0.63    0.18
  -8  -6   7    0.60    0.24
   8  -6  -7    0.16    0.23
   8   6  -7   -0.07    0.35
   8   6  -7    0.59    0.16
  -7  -6   7   10.96    0.67
   7  -6  -7   10.20    0.73
  -7  -6   7   11.85    0.55
  -7  -6   7   12.94    1.02
   7   6  -7   11.27    0.95
   7   6  -7   11.33    0.59
  -7   6   7    9.91    1.03
  -6  -6   7   18.06    3.22
  -6  -6   7   14.12    0.65
   6  -6  -7   14.92    0.92
  -6  -6   7   13.86    0.81
  -6   6   7   14.43    0.73
   6   6  -7   14.60    0.70
  -5  -6   7    2.14    0.36
   5  -6  -7    1.14    0.38
  -5  -6   7    1.21    0.91
  -5  -6   7    1.27    0.44
  -5  -6   7    1.34    0.38
  -5  -6   7    1.39    0.22
   5   6  -7    1.98    0.35
  -5   6   7    1.67    0.28
   5   6  -7    1.43    0.26
  -4  -6   7    2.20    0.39
  -4  -6   7    2.92    0.96
  -4  -6   7    1.68    0.31
   4  -6  -7    2.15    0.47
  -4  -6   7    2.09    0.40
  -4  -6   7    1.93    0.31
   4   6  -7    2.36    0.35
   4   6  -7    1.97    0.29
  -4   6   7    2.08    0.31
   4   6  -7    2.56    0.37
  -3  -6   7   42.80    1.64
  -3  -6   7   41.42    1.70
   3  -6  -7   39.56    1.86
  -3  -6   7   42.78    2.24
  -3  -6   7   43.71    1.69
  -3  -6   7   41.56    1.74
   3  -6  -7   41.81    1.79
   3   6  -7   43.10    1.62
   3   6  -7   42.32    1.61
   3   6  -7   41.88    1.58
  -3   6   7   41.13    1.60
  -2  -6   7   58.02    2.20
  -2  -6   7   60.55    2.69
  -2  -6   7   58.71    2.26
   2  -6  -7   59.68    2.42
  -2  -6   7   58.21    2.17
   2  -6  -7   59.73    2.50
  -2  -6   7   59.90    2.22
   2   6  -7   58.96    2.11
   2   6  -7   59.39    2.16
  -2   6   7   55.94    2.14
   2   6  -7   58.13    2.16
  -1  -6   7    1.13    0.25
   1  -6  -7    1.24    0.41
  -1  -6   7    0.89    0.27
  -1  -6   7    0.99    0.63
  -1  -6   7    1.33    0.29
  -1  -6   7    0.68    0.23
   1  -6  -7    1.89    0.68
  -1   6   7    1.11    0.26
   1   6  -7    1.03    0.24
   1   6  -7    0.91    0.24
   1   6  -7    1.11    0.24
   1   6  -7    1.70    0.23
   0  -6  -7    1.83    0.77
   0  -6  -7    1.04    0.44
   0  -6   7    0.45    0.22
   0  -6   7    0.57    0.24
   0  -6   7    0.24    0.52
   0  -6  -7    1.02    0.51
   0  -6   7    0.61    0.22
   0  -6   7    0.63    0.24
   0   6  -7    0.97    0.27
   0   6   7    0.76    0.22
   0   6  -7    0.60    0.15
   0   6  -7    0.91    0.24
   0   6   7    0.81    0.55
   0   6  -7    0.49    0.21
  -1  -6  -7    4.22    0.78
   1  -6   7    6.44    0.77
   1  -6   7    5.49    0.46
   1  -6   7    5.49    0.42
  -1  -6  -7    6.26    0.62
   1  -6   7    4.83    0.48
  -1  -6  -7    7.15    1.32
  -1   6  -7    4.56    0.53
   1   6   7    5.25    0.73
  -1   6  -7    5.56    0.49
   1   6   7    4.98    0.43
   1   6   7    6.37    0.56
   1   6   7    4.77    0.64
  -1   6  -7    5.72    0.52
  -1   6  -7    4.92    0.32
   2  -6   7    0.73    0.16
   2  -6   7    0.26    0.22
  -2  -6  -7    1.01    0.83
   2  -6   7    0.36    0.21
   2  -6   7    0.45    0.35
  -2  -6  -7    0.40    0.35
  -2   6  -7    0.47    0.33
  -2   6  -7    0.28    0.13
  -2   6  -7    0.36    0.29
   2   6   7    0.27    0.31
   2   6   7    0.55    0.44
   2   6   7    0.31    0.20
   2   6   7    1.06    0.36
   3  -6   7    2.55    0.46
   3  -6   7    2.38    0.36
   3  -6   7    2.75    0.42
  -3  -6  -7    2.55    0.91
  -3  -6  -7    2.49    0.38
   3   6   7    2.72    0.46
   3   6   7    2.56    0.33
   3   6   7    2.74    0.44
   3   6   7    2.75    0.41
  -3   6  -7    1.95    0.42
  -3   6  -7    1.96    0.48
  -3   6  -7    2.29    0.22
  -4  -6  -7   16.89    0.90
   4  -6   7   18.07    0.85
   4  -6   7   17.24    0.95
  -4  -6  -7   17.50    1.89
   4  -6   7   17.49    0.79
  -4   6  -7   16.18    1.11
   4   6   7   18.20    1.00
  -4   6  -7   16.54    1.39
   4   6   7   17.12    0.75
   4   6   7   16.70    1.00
   4   6   7   15.75    0.84
  -4   6  -7   17.26    0.69
   5  -6   7   33.37    1.40
  -5  -6  -7   32.28    1.33
   5  -6   7   30.57    1.36
   5  -6   7   32.31    1.27
  -5  -6  -7   33.44    2.35
   5   6   7   31.15    1.33
   5   6   7   34.01    1.45
  -5   6  -7   31.43    1.17
   5   6   7   32.05    1.43
   6  -6   7   11.46    0.64
  -6  -6  -7    9.97    1.49
   6  -6   7   11.21    0.70
  -6  -6  -7   11.77    0.67
   6   6   7   10.89    0.63
  -6   6  -7   11.43    0.49
   6   6   7   10.75    0.79
   6   6   7   12.84    0.71
   7  -6   7   13.77    0.68
  -7  -6  -7   13.53    1.52
  -7  -6  -7   13.24    0.71
   7  -6   7   13.36    0.71
  -7   6  -7   12.70    0.55
   7   6   7   13.75    0.77
   7   6   7   14.86    0.67
  -8  -6  -7    9.09    1.30
   8  -6   7   10.00    0.52
   8   6   7    9.96    0.60
  -8   6  -7    9.45    0.42
  -8  -7   7   29.97    1.15
  -8  -7   7   29.42    1.11
   8   7  -7   29.69    1.11
  -7  -7   7    0.56    0.21
  -7  -7   7   -0.06    0.19
   7  -7  -7    0.18    0.20
  -7   7   7    0.31    0.22
   7   7  -7    0.06    0.13
  -6  -7   7    2.01    0.36
  -6  -7   7    1.36    0.26
  -6  -7   7    1.05    0.73
   6  -7  -7    1.54    0.30
   6   7  -7    1.75    0.27
  -6   7   7    2.41    0.38
  -5  -7   7    0.79    0.62
  -5  -7   7    0.38    0.22
   5  -7  -7    0.19    0.26
  -5  -7   7   -0.42    0.37
  -5  -7   7    0.08    0.22
   5   7  -7    0.38    0.17
  -5   7   7    0.72    0.20
  -4  -7   7   -0.14    0.21
  -4  -7   7    0.46    0.31
  -4  -7   7    0.26    0.21
   4  -7  -7   -0.17    0.29
  -4  -7   7    0.03    0.54
   4   7  -7    0.39    0.18
  -4   7   7   -0.03    0.18
   4   7  -7    0.48    0.21
  -3  -7   7    6.67    0.48
  -3  -7   7    4.91    0.59
  -3  -7   7    6.99    0.95
  -3   7   7    6.48    0.59
   3   7  -7    4.62    0.42
  -3   7   7    5.99    0.44
   2  -7  -7    7.36    0.89
   2  -7  -7    7.97    0.72
  -2  -7   7    6.51    0.52
  -2  -7   7    6.93    0.94
  -2  -7   7    5.93    0.58
  -2   7   7    7.30    0.47
   2   7  -7    6.76    0.48
   2   7  -7    6.49    0.47
   1  -7  -7   11.18    0.78
  -1  -7   7   11.37    0.65
  -1  -7   7   12.11    0.65
  -1  -7   7   11.64    1.02
   1  -7  -7   11.22    1.03
  -1  -7   7   11.11    0.64
   1   7  -7   10.66    0.60
  -1   7   7   10.89    0.61
   1   7  -7   10.50    0.67
   0  -7   7   29.02    1.19
   0  -7  -7   28.61    1.36
   0  -7  -7   27.99    1.64
   0  -7   7   28.17    1.47
   0   7  -7   29.27    1.26
   0   7  -7   29.68    1.05
   0   7  -7   28.09    1.29
   0   7   7   30.08    1.18
   1  -7   7   23.68    1.25
   1  -7   7   23.29    1.02
  -1  -7  -7   24.25    1.65
  -1  -7  -7   24.82    1.20
  -1   7  -7   21.90    1.56
  -1   7  -7   25.07    1.05
  -1   7  -7   24.09    0.90
   1   7   7   24.98    1.01
   2  -7   7    2.44    0.55
   2  -7   7    2.81    0.38
  -2  -7  -7    3.16    1.19
   2   7   7    2.93    0.34
   2   7   7    4.35    0.70
  -2   7  -7    2.81    0.24
   3  -7   7    0.13    0.15
  -3  -7  -7    0.80    0.73
   3  -7   7   -0.09    0.21
   3  -7   7    0.12    0.28
  -3  -7  -7    0.61    0.28
  -3   7  -7    0.03    0.10
   3   7   7    0.55    0.51
  -3   7  -7   -0.41    0.69
   3   7   7    0.47    0.21
   3   7   7   -0.16    0.43
   3   7   7   -0.03    0.18
   4  -7   7    4.61    0.43
  -4  -7  -7    4.12    0.89
  -4  -7  -7    4.57    0.50
   4  -7   7    5.96    0.40
   4  -7   7    5.65    0.51
   4   7   7    5.69    0.46
   4   7   7    6.02    0.75
  -4   7  -7    5.83    0.31
   4   7   7    7.24    0.77
  -5  -7  -7    1.94    0.31
  -5  -7  -7    2.49    0.84
   5  -7   7    2.69    0.38
   5  -7   7    2.22    0.28
   5  -7   7    1.85    0.28
  -5   7  -7    1.93    0.20
   5   7   7    2.32    0.47
   5   7   7    1.86    0.32
  -6  -7  -7    9.10    1.14
   6  -7   7    7.28    0.51
   6  -7   7    9.10    0.52
   6   7   7    6.94    0.64
  -6   7  -7    8.02    0.37
   6   7   7    8.11    0.45
   7  -7   7   13.29    0.75
  -7  -7  -7   13.04    1.16
   7   7   7   14.01    0.61
  -7   7  -7   14.18    0.54
   7   7   7   13.61    0.74
  -5  -8   7   -0.03    0.39
  -5  -8   7    0.38    0.16
   5  -8  -7    0.17    0.18
  -5   8   7    0.18    0.15
   5   8  -7    0.01    0.11
  -4  -8   7    3.42    0.51
  -4  -8   7    3.48    0.52
   4  -8  -7    3.64    0.45
  -4  -8   7    3.58    0.35
   4   8  -7    3.73    0.29
  -4   8   7    3.82    0.30
  -3  -8   7   13.80    0.95
   3  -8  -7   13.94    0.79
  -3  -8   7   17.34    0.91
  -3  -8   7   14.73    0.70
   3   8  -7   16.37    0.68
  -3   8   7   15.43    0.66
   2  -8  -7   32.04    1.33
  -2  -8   7   30.93    1.44
  -2  -8   7   31.81    1.22
  -2  -8   7   31.24    1.23
  -2   8   7   32.49    1.25
   2   8  -7   31.43    1.19
  -2   8   7   29.12    1.18
  -1  -8   7    3.63    0.35
   1  -8  -7    3.91    0.49
  -1  -8   7    3.27    0.44
  -1  -8   7    3.22    0.58
   1  -8  -7    2.36    0.37
  -1   8   7    3.03    0.44
   1   8  -7    3.40    0.35
  -1   8   7    3.02    0.32
   0  -8  -7    0.74    0.35
   0  -8   7    1.16    0.32
   0  -8  -7    1.19    0.32
   0  -8   7    1.81    0.30
   0  -8   7    1.59    0.29
   0   8  -7    1.46    0.28
   0   8   7    2.03    0.29
   0   8   7    1.01    0.26
   1  -8   7    3.33    0.49
  -1  -8  -7    3.08    0.53
   1  -8   7    3.21    0.48
   1  -8   7    3.43    0.32
   1   8   7    3.46    0.41
   1   8   7    3.62    0.32
   2  -8   7    1.84    0.26
  -2  -8  -7    1.93    0.53
   2  -8   7    2.37    0.40
   2   8   7    2.72    0.30
  -2   8  -7    2.17    0.28
   2   8   7    2.88    0.35
   3  -8   7    2.34    0.26
  -3  -8  -7    2.33    0.56
   3  -8   7    2.35    0.40
  -3   8  -7    1.54    0.25
   3   8   7    2.18    0.30
   4  -8   7    3.92    0.28
   4  -8   7    4.23    0.36
  -4  -8  -7    2.67    0.62
   4   8   7    3.58    0.30
  -4   8  -7    4.35    0.28
  13   0  -8   11.16    0.61
  13   0  -8   10.63    0.58
  12   0  -8    8.20    0.58
 -12   0   8    6.75    0.60
  12   0  -8    7.55    0.59
  11   0  -8    4.30    0.53
  11   0  -8    2.88    0.62
 -11   0   8    3.94    0.58
  10   0  -8   28.96    1.38
  10   0  -8   29.51    1.42
   9   0  -8   20.92    1.12
   9   0  -8   19.36    1.10
   8   0  -8    4.93    0.63
   8   0  -8    4.61    0.62
   7   0  -8    4.69    0.64
   7   0  -8    3.82    0.62
   6   0  -8  116.28    4.14
   6   0  -8  103.24    3.87
   6   0  -8  113.38    4.07
   6   0  -8  122.18    4.28
   5   0  -8    0.79    0.36
  -5   0   8    0.58    0.16
   5   0  -8    1.30    0.35
  -4   0   8    0.18    0.12
   3   0  -8   86.18    3.28
  -3   0   8   96.64    3.13
  -3   0   8   98.62    3.24
  -2   0   8    1.67    0.17
  -2   0   8    1.59    0.23
  -2   0   8    1.84    0.23
   2   0  -8    1.94    0.28
  -1   0   8    0.64    0.15
   1   0  -8    0.28    0.08
   1   0  -8    0.38    0.13
  -1   0   8    0.36    0.16
   1   0  -8    0.33    0.06
  -1   0   8    0.55    0.10
   0   0  -8   24.81    0.88
   0   0  -8   22.70    0.87
   0   0   8   25.16    1.00
   0   0  -8   24.39    0.85
   0   0   8   24.87    0.89
   0   0   8   23.96    0.89
   0   0   8   25.75    0.94
  -1   0  -8  118.55    4.06
   1   0   8  131.20    4.21
   1   0   8  126.45    4.10
   1   0   8  117.44    4.06
  -1   0  -8  115.45    4.03
  -2   0  -8    6.16    0.48
   2   0   8    6.80    0.36
   2   0   8    6.69    0.32
   2   0   8    7.01    0.36
  -2   0  -8    6.04    0.32
  -2   0  -8    6.72    0.31
   2   0   8    6.70    0.46
  -2   0  -8    6.25    0.33
   3   0   8    4.03    0.23
  -3   0  -8    3.29    0.23
  -3   0  -8    3.12    0.47
   3   0   8    3.33    0.41
   3   0   8    3.70    0.27
  -3   0  -8    3.64    0.26
  -3   0  -8    3.72    0.23
   3   0   8    3.90    0.27
  -4   0  -8    2.57    0.26
  -4   0  -8    2.67    0.27
  -4   0  -8    3.15    0.62
   4   0   8    2.53    0.31
   4   0   8    3.66    0.48
   4   0   8    2.54    0.24
   4   0   8    2.80    0.21
   4   0   8    2.44    0.47
   4   0   8    2.40    0.38
  -4   0  -8    2.75    0.23
   5   0   8   26.79    1.34
  -5   0  -8   26.69    1.08
  -5   0  -8   26.77    1.03
   5   0   8   26.15    1.03
   5   0   8   25.72    1.14
  -5   0  -8   27.68    0.99
   5   0   8   27.39    1.17
   5   0   8   27.04    1.14
   5   0   8   25.93    0.98
   6   0   8  159.53    6.34
   6   0   8  186.98    6.19
   6   0   8  181.59    6.14
  -6   0  -8  179.45    6.10
   6   0   8  175.87    6.05
  -6   0  -8  188.34    6.22
   6   0   8  191.97    6.02
  -6   0  -8  186.35    6.04
  -7   0  -8    3.26    0.27
   7   0   8    2.67    0.42
   7   0   8    2.00    0.46
   7   0   8    2.81    0.41
  -7   0  -8    2.73    0.37
  -7   0  -8    4.08    0.52
   7   0   8    3.72    0.65
   7   0   8    3.08    0.29
   8   0   8   51.41    1.93
  -8   0  -8   51.87    1.96
  -8   0  -8   48.56    2.03
   8   0   8   50.28    2.18
  -8   0  -8   51.90    1.82
   8   0   8   51.08    2.01
   9   0   8    0.44    0.35
   9   0   8    0.66    0.30
  -9   0  -8    0.05    0.45
 -10   0  -8    4.37    0.32
  10   0   8    4.69    0.48
  10   0   8    3.26    0.54
  11   0   8    4.17    0.48
  11   0   8    3.63    0.39
  11   0   8    3.17    0.52
 -11   0  -8    3.12    0.30
  12   0   8    2.91    0.43
  12   0   8    2.59    0.32
 -12   0  -8    1.69    0.29
  13  -1  -8   19.87    0.86
 -13  -1   8   19.76    0.86
  13   1  -8   20.01    0.87
  12  -1  -8   -0.02    0.21
  12  -1  -8   -0.23    0.27
  12   1  -8    0.05    0.20
  12   1  -8    0.12    0.23
 -11  -1   8   15.54    0.71
  11  -1  -8   14.29    0.86
  11  -1  -8   14.61    0.87
  11   1  -8   16.72    0.97
  11   1  -8   15.60    0.92
  10  -1  -8    2.34    0.52
  10  -1  -8    2.10    0.40
 -10  -1   8    1.97    0.28
  10   1  -8    2.22    0.53
  10   1  -8    1.67    0.36
   9  -1  -8   81.70    3.14
  -9  -1   8   78.50    2.86
   9  -1  -8   85.73    3.14
   9   1  -8   83.06    3.21
   9   1  -8   83.77    3.13
   8  -1  -8    0.12    0.29
   8  -1  -8   -0.14    0.31
  -8  -1   8    0.08    0.23
   8   1  -8    0.23    0.29
   8   1  -8    0.29    0.30
  -7  -1   8  109.34    3.71
   7  -1  -8  109.17    3.95
   7  -1  -8  113.45    4.02
   7  -1  -8  112.61    4.03
   7   1  -8  105.47    4.07
   7   1  -8  104.51    4.56
   7   1  -8  109.82    3.74
   6  -1  -8   98.63    3.78
   6  -1  -8  102.99    3.71
   6  -1  -8  104.99    3.77
   6   1  -8  102.08    3.70
   6   1  -8  105.12    3.79
   6   1  -8  101.64    3.53
  -5  -1   8    6.58    0.54
   5  -1  -8    7.29    0.73
   5  -1  -8    7.01    0.89
   5  -1  -8    5.91    0.65
  -5  -1   8    6.59    0.50
   5   1  -8    6.34    0.53
  -5   1   8    6.73    0.43
   5   1  -8    6.45    0.67
   5   1  -8    5.21    0.70
  -4  -1   8    3.81    0.34
  -4  -1   8    3.44    0.38
   4   1  -8    3.06    0.37
  -4   1   8    3.80    0.33
  -3  -1   8    1.02    0.24
  -3  -1   8    0.79    0.18
  -3  -1   8    1.09    0.21
  -3  -1   8    1.15    0.20
   3   1  -8    0.49    0.16
  -3   1   8    0.46    0.13
   2  -1  -8   20.77    1.03
  -2  -1   8   25.02    0.86
  -2  -1   8   23.29    0.91
  -2  -1   8   22.10    0.99
  -2  -1   8   22.87    0.85
  -2   1   8   24.58    0.95
   2   1  -8   22.44    0.92
   2   1  -8   21.92    0.82
   2   1  -8   22.87    0.80
  -2   1   8   23.96    0.82
  -1  -1   8    0.05    0.11
  -1  -1   8    0.20    0.15
  -1  -1   8    0.00    0.16
  -1  -1   8    0.18    0.14
   1  -1  -8   -0.15    0.18
   1   1  -8    0.08    0.08
  -1   1   8    0.11    0.08
  -1   1   8    0.23    0.13
   1   1  -8    0.11    0.12
   1   1  -8    0.13    0.06
  -1   1   8    0.59    0.22
   1   1  -8    0.14    0.05
   0  -1   8  475.32   14.63
   0  -1   8  455.98   14.55
   0  -1   8  424.93   14.76
   0  -1  -8  426.59   14.54
   0  -1  -8  422.19   14.53
   0  -1  -8  401.74   14.50
   0   1   8  473.66   14.67
   0   1   8  444.88   14.55
   0   1  -8  398.99   14.54
   0   1  -8  471.27   14.97
   0   1   8  463.97   14.68
   0   1  -8  446.21   14.57
   0   1   8  470.90   14.61
  -1  -1  -8  207.26    6.52
   1  -1   8  207.16    6.58
  -1  -1  -8  195.86    6.82
   1  -1   8  175.41    6.60
  -1  -1  -8  199.74    6.54
   1   1   8  206.86    6.55
   1   1   8  209.07    6.61
  -1   1  -8  194.45    6.54
  -1   1  -8  191.05    6.51
   1   1   8  195.49    6.54
  -1   1  -8  198.22    6.57
   2  -1   8   58.09    1.97
  -2  -1  -8   55.83    1.96
  -2  -1  -8   55.40    1.93
   2  -1   8   55.15    2.01
  -2  -1  -8   60.28    1.98
   2  -1   8   54.60    1.94
  -2   1  -8   52.19    1.91
   2   1   8   57.22    1.94
   2   1   8   59.62    2.07
  -2   1  -8   56.00    2.09
  -2   1  -8   56.13    1.95
  -2   1  -8   59.02    1.98
   2   1   8   57.66    2.00
   3  -1   8    0.24    0.12
  -3  -1  -8    0.27    0.33
  -3  -1  -8    0.63    0.14
  -3  -1  -8    0.26    0.09
   3  -1   8    0.47    0.15
  -3  -1  -8    0.25    0.08
   3  -1   8    0.44    0.11
   3   1   8    0.28    0.09
   3   1   8    0.12    0.17
   3   1   8    0.46    0.15
   3   1   8    0.33    0.13
  -3   1  -8    0.08    0.09
  -3   1  -8    0.35    0.11
   3   1   8    0.47    0.19
  -3   1  -8    0.38    0.09
  -3   1  -8    0.62    0.24
  -4  -1  -8    5.21    0.90
   4  -1   8    4.70    0.52
   4  -1   8    5.03    0.69
   4  -1   8    3.51    0.49
   4  -1   8    5.79    0.53
  -4  -1  -8    4.89    0.32
   4  -1   8    4.69    0.32
   4  -1   8    4.82    0.28
  -4  -1  -8    4.75    0.29
  -4  -1  -8    4.85    0.32
  -4   1  -8    4.95    0.35
   4   1   8    5.38    0.35
  -4   1  -8    4.97    0.27
   4   1   8    4.91    0.33
   4   1   8    5.06    0.51
   4   1   8    5.35    0.91
   4   1   8    5.25    0.61
   4   1   8    5.00    0.27
  -4   1  -8    4.76    0.31
   5  -1   8   24.38    1.24
  -5  -1  -8   26.19    0.98
  -5  -1  -8   26.58    1.01
   5  -1   8   26.18    1.19
  -5  -1  -8   26.52    1.04
   5  -1   8   26.72    1.12
   5  -1   8   24.00    1.04
   5  -1   8   25.90    0.96
   5  -1   8   26.89    1.15
   5   1   8   26.13    1.46
   5   1   8   25.43    1.14
   5   1   8   23.20    1.30
   5   1   8   29.12    1.07
  -5   1  -8   26.40    0.95
   5   1   8   24.27    1.03
   5   1   8   25.22    1.12
  -5   1  -8   24.49    1.05
  -5   1  -8   25.93    1.02
   5   1   8   26.66    0.96
   5   1   8   25.11    1.19
   6  -1   8    0.02    0.31
  -6  -1  -8    0.03    0.15
   6  -1   8    0.10    0.13
  -6  -1  -8   -0.02    0.13
  -6  -1  -8    0.26    0.15
   6   1   8    0.13    0.12
   6   1   8    0.65    0.32
  -6   1  -8    0.10    0.12
   6   1   8   -0.08    0.11
   6   1   8   -0.02    0.26
   6   1   8    0.19    0.24
  -6   1  -8    0.06    0.15
   7  -1   8  235.66    7.99
  -7  -1  -8  235.67    7.91
  -7  -1  -8  238.45    7.85
  -7  -1  -8  230.39    7.94
   7  -1   8  232.16    8.12
   7  -1   8  247.58    7.96
   7   1   8  232.40    8.19
  -7   1  -8  239.07    7.93
   7   1   8  240.82    8.02
   7   1   8  239.07    7.93
  -7   1  -8  223.57    7.80
  -7   1  -8  232.97    7.98
   7   1   8  235.32    7.99
   7   1   8  236.64    7.84
  -8  -1  -8   26.47    1.14
   8  -1   8   24.39    1.17
  -8  -1  -8   25.39    1.02
   8  -1   8   26.75    1.13
   8  -1   8   26.66    1.35
   8   1   8   25.87    0.93
   8   1   8   26.06    1.20
  -8   1  -8   24.63    0.98
  -8   1  -8   24.29    1.29
  -8   1  -8   24.92    1.22
   8   1   8   23.94    1.36
   8   1   8   25.14    1.20
   9  -1   8   25.73    1.13
   9  -1   8   26.26    1.33
  -9  -1  -8   25.42    1.33
  -9  -1  -8   26.11    1.04
   9  -1   8   25.06    1.18
  -9  -1  -8   27.68    1.29
   9   1   8   28.28    1.42
  -9   1  -8   26.03    1.01
  -9   1  -8   26.85    1.45
   9   1   8   26.34    1.25
   9   1   8   26.01    1.21
 -10  -1  -8   13.18    0.63
  10  -1   8   14.04    0.76
 -10  -1  -8   12.04    1.30
  10  -1   8   13.41    0.86
  10   1   8   13.96    0.76
 -10   1  -8   13.92    0.61
  10   1   8   13.94    0.92
  10   1   8   14.87    0.96
  11  -1   8    0.33    0.26
  11  -1   8    0.32    0.20
  11  -1   8    0.39    0.27
 -11  -1  -8    0.44    0.17
  11   1   8   -0.08    0.27
  11   1   8    0.19    0.19
 -11   1  -8    0.07    0.13
  12  -1   8    3.06    0.34
  12  -1   8    2.62    0.41
  12   1   8    1.87    0.42
  12   1   8    2.46    0.28
  12  -2  -8    0.11    0.20
 -12  -2   8    0.19    0.29
  12   2  -8    0.29    0.23
  12   2  -8   -0.11    0.18
 -11  -2   8    0.87    0.20
  11  -2  -8    0.55    0.35
  11  -2  -8    0.27    0.26
  11   2  -8    0.36    0.25
  11   2  -8    0.32    0.25
  10  -2  -8   40.33    1.78
  10  -2  -8   42.42    1.78
 -10  -2   8   41.77    1.56
  10   2  -8   43.39    1.88
  10   2  -8   44.22    1.80
   9  -2  -8   22.97    1.18
   9  -2  -8   22.06    1.18
  -9  -2   8   22.41    0.94
   9   2  -8   21.81    1.23
   9   2  -8   23.37    1.18
   8  -2  -8    3.30    0.62
  -8  -2   8    2.86    0.37
   8   2  -8    2.74    0.44
   8   2  -8    3.22    0.59
   8   2  -8    3.55    0.59
  -7  -2   8   33.72    1.32
   7  -2  -8   35.94    1.65
   7   2  -8   36.20    1.39
   7   2  -8   36.05    1.57
   7   2  -8   34.97    1.64
   6  -2  -8   51.41    2.19
  -6  -2   8   52.71    2.41
   6  -2  -8   53.01    2.16
  -6  -2   8   54.06    1.87
   6  -2  -8   55.68    2.13
   6   2  -8   51.66    2.20
   6   2  -8   54.66    1.92
   6   2  -8   48.57    2.24
  -5  -2   8   14.05    0.72
   5  -2  -8   12.42    0.87
   5  -2  -8   11.74    0.95
   5  -2  -8   11.84    0.93
   5   2  -8   10.51    1.01
  -5   2   8   12.24    0.76
   5   2  -8   12.07    0.64
   5   2  -8   12.11    0.83
  -4  -2   8    0.31    0.17
  -4  -2   8   -0.26    0.27
   4  -2  -8    0.08    0.48
  -4  -2   8    0.18    0.12
   4  -2  -8   -0.16    0.38
  -4   2   8    0.27    0.28
   4   2  -8    0.35    0.23
   4   2  -8   -0.19    0.45
   4   2  -8   -0.07    0.19
   4   2  -8   -0.40    0.36
  -3  -2   8  141.26    4.79
  -3  -2   8  146.16    4.86
  -3  -2   8  146.71    4.92
  -3   2   8  146.35    4.98
   3   2  -8  137.56    4.76
   3   2  -8  146.03    4.89
  -2  -2   8    1.89    0.31
  -2  -2   8    1.26    0.20
  -2  -2   8    1.25    0.22
   2   2  -8    1.35    0.11
   2   2  -8    1.28    0.15
  -2   2   8    1.37    0.21
  -2   2   8    1.92    0.34
  -1  -2   8    0.62    0.13
  -1  -2   8    0.71    0.15
  -1  -2   8    0.35    0.15
   1   2  -8    0.80    0.15
  -1   2   8    0.66    0.11
  -1   2   8    0.77    0.21
   1   2  -8    0.67    0.12
   0  -2   8   54.28    1.92
   0  -2   8   50.34    1.81
   0  -2  -8   53.29    1.78
   0  -2  -8   50.71    1.80
   0  -2   8   49.63    1.88
   0   2   8   55.87    1.87
   0   2  -8   51.66    1.85
   0   2   8   55.82    1.99
   0   2  -8   54.27    1.82
   0   2  -8   51.19    1.79
   0   2   8   54.53    1.82
   0   2  -8   55.98    1.97
   0   2   8   51.48    1.82
  -1  -2  -8  102.60    3.36
   1  -2   8   97.25    3.50
   1  -2   8  101.64    3.39
  -1  -2  -8   98.75    3.39
   1   2   8  102.20    3.45
   1   2   8  101.59    3.40
   1   2   8  104.26    3.56
  -1   2  -8  100.76    3.45
  -1   2  -8  104.75    3.58
   1   2   8  100.81    3.41
   2  -2   8    0.14    0.11
  -2  -2  -8    0.17    0.07
   2  -2   8    0.14    0.14
  -2  -2  -8    0.19    0.09
   2  -2   8    0.21    0.14
  -2   2  -8    0.32    0.10
  -2   2  -8   -0.04    0.19
   2   2   8    0.22    0.14
  -2   2  -8    0.06    0.09
  -2   2  -8    0.21    0.08
   2   2   8    0.32    0.16
   2   2   8    0.03    0.08
  -3  -2  -8    1.04    0.15
   3  -2   8    1.07    0.31
   3  -2   8    0.67    0.40
  -3  -2  -8    1.39    0.47
  -3  -2  -8    1.14    0.18
   3  -2   8    1.58    0.31
   3  -2   8    1.18    0.19
   3  -2   8    1.02    0.18
  -3   2  -8    1.09    0.19
   3   2   8    1.19    0.17
  -3   2  -8    1.31    0.22
   3   2   8    0.86    0.16
   3   2   8    1.16    0.24
  -3   2  -8    1.18    0.15
   3   2   8    1.02    0.23
   4  -2   8    1.39    0.29
   4  -2   8    1.16    0.40
   4  -2   8    1.81    0.32
  -4  -2  -8    1.55    0.22
   4  -2   8    1.60    0.24
   4  -2   8    1.27    0.31
   4  -2   8    1.72    0.21
  -4  -2  -8    1.72    0.23
  -4  -2  -8    1.17    0.19
   4   2   8    1.86    0.27
   4   2   8    1.62    0.38
   4   2   8    2.88    0.77
  -4   2  -8    1.36    0.22
   4   2   8    1.18    0.17
   4   2   8    2.17    0.25
  -4   2  -8    1.48    0.16
   4   2   8    1.74    0.29
  -4   2  -8    1.89    0.28
   5  -2   8    8.70    0.70
  -5  -2  -8    8.18    0.45
  -5  -2  -8    8.41    0.48
   5  -2   8    8.81    0.68
  -5  -2  -8    9.27    0.47
   5  -2   8    9.12    0.39
   5  -2   8    8.85    0.46
   5  -2   8    9.39    0.60
   5   2   8    8.88    0.42
   5   2   8   10.20    1.06
   5   2   8    8.79    0.61
  -5   2  -8    8.34    0.56
   5   2   8    8.11    0.47
  -5   2  -8    8.77    0.40
   5   2   8    8.69    0.67
  -5   2  -8    7.77    0.48
   5   2   8    8.99    0.50
   6  -2   8   67.74    2.37
   6  -2   8   68.97    2.51
  -6  -2  -8   71.20    2.44
  -6  -2  -8   68.68    2.46
  -6  -2  -8   67.33    2.49
   6  -2   8   70.64    2.56
   6  -2   8   72.09    2.68
   6   2   8   68.78    2.44
   6   2   8   71.19    2.60
  -6   2  -8   67.05    2.37
   6   2   8   68.16    2.57
   6   2   8   70.63    2.85
   6   2   8   70.05    2.39
  -6   2  -8   68.39    2.56
  -6   2  -8   68.86    2.49
  -7  -2  -8    9.03    0.59
  -7  -2  -8    9.19    0.57
   7  -2   8    9.16    0.79
   7  -2   8    9.19    0.71
   7  -2   8    9.49    0.62
  -7  -2  -8    9.64    0.52
  -7   2  -8    9.25    0.44
   7   2   8    9.01    0.71
  -7   2  -8    9.67    0.68
   7   2   8    9.32    0.45
   7   2   8    8.97    0.49
   7   2   8   10.21    0.96
   7   2   8    8.42    0.70
  -7   2  -8    9.72    0.81
   8  -2   8   37.05    1.69
  -8  -2  -8   37.97    1.55
  -8  -2  -8   38.35    1.44
   8  -2   8   37.53    1.57
   8  -2   8   37.43    1.50
  -8  -2  -8   35.95    1.50
   8   2   8   36.05    1.57
  -8   2  -8   37.46    1.64
   8   2   8   36.72    1.36
   8   2   8   38.67    1.59
   8   2   8   38.39    1.80
  -8   2  -8   37.01    1.36
   9  -2   8    0.09    0.30
   9  -2   8    0.16    0.32
  -9  -2  -8    0.37    0.17
   9  -2   8    0.10    0.22
  -9   2  -8    0.25    0.12
   9   2   8    0.65    0.37
   9   2   8    0.51    0.32
   9   2   8    0.34    0.28
  10  -2   8    1.44    0.29
  10  -2   8    0.83    0.30
 -10  -2  -8    1.12    0.20
  10  -2   8    0.96    0.33
 -10  -2  -8    0.10    0.77
  10   2   8    0.61    0.35
  10   2   8    0.71    0.24
 -10   2  -8    0.76    0.15
  10   2   8    0.38    0.29
  10   2   8    0.63    0.37
  11  -2   8    0.12    0.24
  11  -2   8    0.31    0.25
 -11  -2  -8   -0.16    0.20
  11   2   8   -0.02    0.28
  11   2   8    0.00    0.18
  12   3  -8    0.22    0.19
  12   3  -8    0.39    0.20
 -11  -3   8    0.07    0.14
  11  -3  -8   -0.17    0.27
 -11  -3   8   -0.06    0.28
  11   3  -8   -0.17    0.22
  11   3  -8   -0.26    0.22
 -10  -3   8    1.65    0.36
  10  -3  -8    1.84    0.35
 -10  -3   8    1.57    0.23
  10   3  -8    1.90    0.33
  -9  -3   8   31.93    1.25
   9  -3  -8   32.88    1.45
   9  -3  -8   30.60    1.52
   9   3  -8   32.06    1.45
   9   3  -8   33.68    1.58
   9   3  -8   33.91    1.27
   8  -3  -8    6.15    0.78
   8  -3  -8    6.56    0.88
  -8  -3   8    5.94    0.41
   8  -3  -8    8.17    0.78
   8   3  -8    7.19    0.64
   8   3  -8    6.25    0.48
   8   3  -8    6.51    0.71
  -7  -3   8   52.43    2.26
   7  -3  -8   57.75    2.37
   7  -3  -8   57.91    2.31
  -7  -3   8   55.18    2.00
   7  -3  -8   56.59    2.25
   7   3  -8   55.96    2.04
   7   3  -8   56.56    2.23
   7   3  -8   56.85    2.36
   6  -3  -8   36.54    1.75
   6  -3  -8   36.61    1.68
  -6  -3   8   36.30    1.57
  -6  -3   8   34.89    1.54
  -6  -3   8   36.23    1.36
   6   3  -8   36.96    1.42
   6   3  -8   36.09    1.70
   6   3  -8   38.80    1.47
   6   3  -8   38.80    1.79
   5  -3  -8    0.07    0.48
  -5  -3   8   -0.30    0.36
  -5  -3   8    0.23    0.25
   5  -3  -8    0.18    0.37
  -5  -3   8    0.40    0.14
  -5  -3   8    0.74    0.40
   5   3  -8    0.39    0.21
   5   3  -8   -0.04    0.18
   5   3  -8    0.68    0.44
   5   3  -8    0.43    0.34
  -4  -3   8    1.06    0.46
  -4  -3   8    1.32    0.24
   4  -3  -8    1.82    0.53
   4  -3  -8    2.01    0.49
  -4  -3   8    2.11    0.23
   4   3  -8    2.11    0.45
  -4   3   8    1.95    0.47
[truncated: 375,515 more chars]
