# Supplementary material for: Crystal structure of 9,10-bis­(1,3-di­thiol-2-yl­idene)-9,10-di­hydro­anthracene
Source: Acta Crystallogr E Crystallogr Commun. 2015 Nov 7;71(Pt 12):1475–9. doi: 10.1107/S2056989015020800 (PMC4719817; doi:10.1107/S2056989015020800)
Supplement: Supplementary file 2 [file e-71-01475-Isup2.hkl]

data_I                                                                          
_shelx_title ' cd65psa_a.res in P2(1)/c'                                        
_shelx_refln_list_code          4                                               
_shelx_F_calc_maximum      328.83                                               
_exptl_crystal_F_000       784.00                                               
_reflns_d_resolution_high  0.8293                                               
                                                                                
loop_                                                                           
 _space_group_symop_operation_xyz                                               
 'x, y, z'                                                                      
 '-x, y+1/2, -z+1/2'                                                            
 '-x, -y, -z'                                                                   
 'x, -y-1/2, z-1/2'                                                             
                                                                                
_cell_length_a    11.2759                                                       
_cell_length_b     7.6073                                                       
_cell_length_c    19.5596                                                       
_cell_angle_alpha  90.000                                                       
_cell_angle_beta   97.313                                                       
_cell_angle_gamma  90.000                                                       
                                                                                
_shelx_F_squared_multiplier     1.000                                           
                                                                                
loop_                                                                           
 _refln_index_h                                                                 
 _refln_index_k                                                                 
 _refln_index_l                                                                 
 _refln_F_squared_calc                                                          
 _refln_F_squared_meas                                                          
 _refln_F_squared_sigma                                                         
 _refln_observed_status                                                         
   1   0   0       1656.09       1565.99        25.77 o                         
   2   0   0        112.10        115.22         3.21 o                         
   3   0   0       1836.55       1826.30        30.62 o                         
   4   0   0         44.77         25.88         3.18 o                         
   5   0   0        238.01        253.73        17.07 o                         
   6   0   0       1673.55       1692.84        43.28 o                         
   7   0   0      11691.55      11817.50       177.26 o                         
   8   0   0         85.81         74.67         6.76 o                         
   9   0   0      10201.22      10447.32       159.20 o                         
  10   0   0        177.48        188.36        16.53 o                         
  11   0   0        339.96        342.19        15.38 o                         
  12   0   0        301.45        302.52        16.58 o                         
  13   0   0        522.79        567.84        20.73 o                         
   1   1   0        156.99        168.67         3.69 o                         
   2   1   0       2527.31       2512.82        31.89 o                         
   3   1   0       1291.69       1266.04        21.99 o                         
   4   1   0        209.23        239.16         4.72 o                         
   5   1   0       1701.38       1959.26        26.32 o                         
   6   1   0       5710.51       5703.13        99.94 o                         
   7   1   0        619.45        654.21        13.75 o                         
   8   1   0       1608.85       1577.41        24.63 o                         
   9   1   0        420.20        432.28        10.67 o                         
  10   1   0        550.05        520.69        19.30 o                         
  11   1   0        385.74        349.47        14.22 o                         
  12   1   0        232.34        233.75        14.78 o                         
  13   1   0       1078.29       1084.49        20.72 o                         
   0   2   0     108131.73      90239.96      3794.35 o                         
   1   2   0       8421.62       8493.15        93.23 o                         
   2   2   0       1643.20       1530.74        20.09 o                         
   3   2   0       1270.60       1414.86        20.65 o                         
   4   2   0        495.94        479.03         7.78 o                         
   5   2   0         26.01         42.73         2.87 o                         
   6   2   0        684.89        587.64        10.46 o                         
   7   2   0      13155.71      13674.52       140.12 o                         
   8   2   0        674.75        631.52        12.13 o                         
   9   2   0       6279.28       6492.43        80.64 o                         
  10   2   0         44.23         41.07         6.21 o                         
  11   2   0         53.14         46.10         4.97 o                         
  12   2   0        371.34        377.07        11.47 o                         
  13   2   0        797.97        771.85        20.74 o                         
   1   3   0        615.12        531.34         7.27 o                         
   2   3   0        112.49        111.07         3.15 o                         
   3   3   0         12.96         34.74         2.68 o                         
   4   3   0       1201.44       1302.49        24.80 o                         
   5   3   0        421.01        419.98         7.58 o                         
   6   3   0       2972.46       2837.86        27.19 o                         
   7   3   0        295.42        312.74         7.82 o                         
   8   3   0       1150.46       1123.47        17.64 o                         
   9   3   0        158.82        171.43         8.32 o                         
  10   3   0        356.32        364.81        12.01 o                         
  11   3   0        305.26        301.73        10.08 o                         
  12   3   0         70.01         73.52         6.59 o                         
   0   4   0       5411.92       5226.50        88.30 o                         
   1   4   0       3201.23       3340.70        38.26 o                         
   2   4   0       2865.63       2898.01        28.74 o                         
   3   4   0        340.91        407.96         6.42 o                         
   4   4   0         11.49         16.01         4.64 o                         
   5   4   0         44.04         37.21         3.17 o                         
   6   4   0       1482.88       1456.84        18.31 o                         
   7   4   0      10816.48      11073.76       118.12 o                         
   8   4   0       1538.91       1564.07        24.19 o                         
   9   4   0       2667.59       2686.29        42.22 o                         
  10   4   0       1058.75       1142.98        24.85 o                         
  11   4   0         79.85        113.51        10.21 o                         
  12   4   0        117.91        124.03        10.96 o                         
   1   5   0       1144.12       1097.48        11.76 o                         
   2   5   0        617.15        637.70         8.96 o                         
   3   5   0        340.75        314.62         6.17 o                         
   4   5   0        913.94        969.01        12.41 o                         
   5   5   0        282.00        301.05         6.51 o                         
   6   5   0         15.03         16.58         3.61 o                         
   7   5   0          7.06          4.95         4.04 o                         
   8   5   0         12.61         15.17         5.85 o                         
   9   5   0        133.53        130.57         8.03 o                         
  10   5   0        514.42        544.84        16.67 o                         
  11   5   0        146.38        139.96         8.76 o                         
   0   6   0       3622.26       3380.05        44.36 o                         
   1   6   0       1020.45       1047.35        13.01 o                         
   2   6   0       1056.48       1076.29        12.68 o                         
   3   6   0        621.33        593.43         9.35 o                         
   4   6   0        161.82        162.77         6.49 o                         
   5   6   0          0.46         -3.46         3.46 o                         
   6   6   0       1748.95       1711.23        22.77 o                         
   7   6   0       3542.92       3279.54        71.90 o                         
   8   6   0       2213.48       2240.11        36.74 o                         
   9   6   0        803.55        850.72        19.88 o                         
  10   6   0        657.78        669.12        15.95 o                         
   1   7   0         59.05         46.62         3.92 o                         
   2   7   0         85.16         74.43         4.45 o                         
   3   7   0         17.98         13.10         3.62 o                         
   4   7   0        141.93        152.84         6.71 o                         
   5   7   0         37.63         44.45         4.05 o                         
   6   7   0        169.10        176.23         6.80 o                         
   7   7   0         29.75         34.63         4.59 o                         
   8   7   0         19.27          9.40         5.14 o                         
   0   8   0        586.97        571.84        15.19 o                         
   1   8   0       3055.90       3047.36        37.54 o                         
   2   8   0        612.84        590.54        11.44 o                         
   3   8   0          9.05         14.29         3.71 o                         
   4   8   0         44.82         36.01         4.42 o                         
   5   8   0        218.92        216.70        15.30 o                         
   6   8   0        354.68        351.65        17.43 o                         
   1   9   0        665.21        649.34        13.46 o                         
   2   9   0        525.78        513.83        14.78 o                         
 -13   1   1          0.19          8.49         4.50 o                         
 -12   1   1         40.84         43.46         5.52 o                         
 -11   1   1          1.55          1.96         5.96 o                         
 -10   1   1        136.61        134.76         7.32 o                         
  -9   1   1          6.41          3.28         4.23 o                         
  -8   1   1        765.96        767.46        15.58 o                         
  -7   1   1        661.94        677.01        13.89 o                         
  -6   1   1        126.53        115.26         8.17 o                         
  -5   1   1        103.50        142.53         3.90 o                         
  -4   1   1          8.44         10.42         2.03 o                         
  -3   1   1       4927.74       4831.00        89.44 o                         
  -2   1   1        865.09        885.60        14.14 o                         
  -1   1   1       1637.56       1592.14        21.99 o                         
   0   1   1        469.72        446.46         6.46 o                         
   1   1   1       1035.18       1040.19        12.74 o                         
   2   1   1       1179.55       1210.16        14.68 o                         
   3   1   1        957.75        979.97        14.26 o                         
   4   1   1         64.54         71.32         3.15 o                         
   5   1   1         31.86         27.24         2.51 o                         
   6   1   1       1440.10       1468.41        24.61 o                         
   7   1   1          3.11         -0.25         3.27 o                         
   8   1   1        104.05        114.30         7.57 o                         
   9   1   1        361.98        358.24        11.81 o                         
  10   1   1         66.19         72.31         5.42 o                         
  11   1   1         60.47         54.89         6.33 o                         
  12   1   1         17.55         15.06         4.64 o                         
  13   1   1         13.57         10.64         4.54 o                         
 -13   2   1         71.00         79.79         6.72 o                         
 -12   2   1        252.21        250.71         9.97 o                         
 -11   2   1        216.69        222.37        13.79 o                         
 -10   2   1        209.96        199.32         9.70 o                         
  -9   2   1       1578.32       1625.62        26.00 o                         
  -8   2   1        314.26        304.85        10.45 o                         
  -7   2   1        478.87        495.39        14.69 o                         
  -6   2   1         10.33          7.29         4.42 o                         
  -5   2   1        248.33        239.79         6.37 o                         
  -4   2   1        892.89        880.67        12.89 o                         
  -3   2   1        627.23        616.18        12.59 o                         
  -2   2   1        498.55        491.43         8.94 o                         
  -1   2   1        652.91        578.05         9.18 o                         
   0   2   1        122.58        105.18         2.63 o                         
   1   2   1      10958.18      11278.71       123.60 o                         
   2   2   1       5809.89       5912.35        69.58 o                         
   3   2   1         90.44         69.53         2.96 o                         
   4   2   1        608.71        623.54        12.60 o                         
   5   2   1        612.74        712.51        11.21 o                         
   6   2   1         66.28         65.80         4.20 o                         
   7   2   1          1.78          2.23         3.29 o                         
   8   2   1       1017.25        956.29        15.02 o                         
   9   2   1        168.13        160.90         7.17 o                         
  10   2   1         68.71         70.59         5.66 o                         
  11   2   1         21.86         19.86         4.14 o                         
  12   2   1          2.09          2.43         4.26 o                         
  13   2   1        222.44        207.87         9.48 o                         
 -12   3   1          3.01          4.42         4.46 o                         
 -11   3   1        121.52        134.53         7.58 o                         
 -10   3   1        142.56        143.04         8.54 o                         
  -9   3   1         37.66         39.48         5.06 o                         
  -8   3   1       1474.49       1538.57        22.20 o                         
  -7   3   1       1749.35       1745.28        23.23 o                         
  -6   3   1        498.14        419.49         9.39 o                         
  -5   3   1        644.30        610.31         9.94 o                         
  -4   3   1       1750.95       1824.21        25.57 o                         
  -3   3   1       4887.52       5156.83        61.66 o                         
  -2   3   1       2622.31       2643.73        30.87 o                         
  -1   3   1       1923.66       1975.61        26.34 o                         
   0   3   1       2055.84       2138.91        24.76 o                         
   1   3   1       3288.31       3436.84        36.90 o                         
   2   3   1       6644.25       6645.69        68.55 o                         
   3   3   1         36.16         27.16         2.15 o                         
   4   3   1         27.19         18.50         2.96 o                         
   5   3   1        109.00        103.26         3.79 o                         
   6   3   1       1322.15       1339.29        15.92 o                         
   7   3   1         70.62         58.51         4.15 o                         
   8   3   1        294.29        328.64         9.29 o                         
   9   3   1       1457.17       1426.25        27.63 o                         
  10   3   1        600.98        605.23        14.08 o                         
  11   3   1          5.47          7.06         4.16 o                         
  12   3   1         86.43         87.64         6.60 o                         
 -12   4   1        247.22        241.94        10.71 o                         
 -11   4   1         10.42          4.45         5.80 o                         
 -10   4   1         34.59         37.76         5.69 o                         
  -9   4   1        464.36        432.68        14.14 o                         
  -8   4   1       2139.66       2111.72        28.17 o                         
  -7   4   1       2237.14       2189.78        28.12 o                         
  -6   4   1        103.52         97.80         5.44 o                         
  -5   4   1       1059.05       1042.33        14.69 o                         
  -4   4   1        809.92        761.47        11.37 o                         
  -3   4   1         25.64         33.06         3.12 o                         
  -2   4   1         43.48         48.95         2.71 o                         
  -1   4   1       3687.00       3732.70        40.72 o                         
   0   4   1       3214.79       3356.27        38.57 o                         
   1   4   1         14.08         21.80         1.87 o                         
   2   4   1       1122.33       1189.98        12.68 o                         
   3   4   1       1872.02       1807.21        18.65 o                         
   4   4   1       1049.87       1058.72        12.25 o                         
   5   4   1        336.23        357.75         6.81 o                         
   6   4   1        612.66        595.03         9.51 o                         
   7   4   1        973.96        919.23        13.29 o                         
   8   4   1       1407.56       1343.14        19.30 o                         
   9   4   1          9.37          9.50         4.06 o                         
  10   4   1        672.37        706.23        19.19 o                         
  11   4   1         37.74         30.15         5.02 o                         
  12   4   1        132.29        168.69        10.59 o                         
 -11   5   1        121.76        133.09         9.25 o                         
 -10   5   1        116.54        129.54        11.63 o                         
  -9   5   1        341.36        340.37        10.29 o                         
  -8   5   1          3.12          2.78         4.04 o                         
  -7   5   1       2064.08       2007.44        32.32 o                         
  -6   5   1        563.20        545.90         9.45 o                         
  -5   5   1       1941.87       1971.91        21.86 o                         
  -4   5   1        599.41        632.97         9.15 o                         
  -3   5   1        185.46        177.60         5.06 o                         
  -2   5   1       1642.76       1632.21        18.72 o                         
  -1   5   1        295.54        294.09         6.15 o                         
   0   5   1       1162.74       1163.62        13.27 o                         
   1   5   1       2156.16       2165.56        20.75 o                         
   2   5   1       4228.90       4188.74        36.92 o                         
   3   5   1        352.69        339.86         6.64 o                         
   4   5   1         84.82         77.00         3.53 o                         
   5   5   1        761.45        760.33        10.45 o                         
   6   5   1         71.89         68.43         3.90 o                         
   7   5   1          1.59          3.65         3.36 o                         
   8   5   1        176.41        182.18         7.20 o                         
   9   5   1       1772.23       1799.21        32.01 o                         
  10   5   1        731.53        713.34        21.24 o                         
  11   5   1         41.40         45.31         5.17 o                         
 -10   6   1        120.50        144.14        13.24 o                         
  -9   6   1        167.64        154.72         9.07 o                         
  -8   6   1        758.38        815.91        18.08 o                         
  -7   6   1       1217.67       1165.49        31.31 o                         
  -6   6   1        432.22        447.40         9.81 o                         
  -5   6   1        412.18        408.09         9.26 o                         
  -4   6   1       1044.50       1084.02        14.66 o                         
  -3   6   1        557.45        553.90         9.00 o                         
  -2   6   1        462.26        497.68         8.09 o                         
  -1   6   1       1890.20       1849.04        18.89 o                         
   0   6   1       1757.48       1742.44        18.74 o                         
   1   6   1        940.16        886.69        11.58 o                         
   2   6   1          4.11          9.11         2.61 o                         
   3   6   1       1638.08       1587.54        18.09 o                         
   4   6   1        194.99        179.71         5.94 o                         
   5   6   1         12.78         17.26         3.23 o                         
   6   6   1        974.82        937.97        14.26 o                         
   7   6   1        919.20        948.52        17.41 o                         
   8   6   1        662.77        667.73        21.67 o                         
   9   6   1        440.46        436.69        14.53 o                         
  10   6   1       1061.23       1108.58        22.93 o                         
  -8   7   1        283.08        289.90        15.24 o                         
  -7   7   1       2792.31       2774.24        39.99 o                         
  -6   7   1        418.95        461.39         9.91 o                         
  -5   7   1        482.77        529.94        10.72 o                         
  -4   7   1        271.59        276.41         7.89 o                         
  -3   7   1          1.41          0.97         3.36 o                         
  -2   7   1        850.13        857.27        12.32 o                         
  -1   7   1         24.09         23.31         3.61 o                         
   0   7   1        169.15        167.56         6.01 o                         
   1   7   1        663.41        639.21        10.45 o                         
   2   7   1       1775.57       1716.86        19.86 o                         
   3   7   1          4.33          5.11         3.92 o                         
   4   7   1       1287.84       1299.73        18.29 o                         
   5   7   1       1084.25       1095.83        16.03 o                         
   6   7   1        210.70        221.26         7.75 o                         
   7   7   1        511.50        493.97        13.72 o                         
   8   7   1         69.60         93.33         8.07 o                         
  -6   8   1        325.93        325.13        10.20 o                         
  -5   8   1        178.28        177.04         7.52 o                         
  -4   8   1        617.68        641.09        13.97 o                         
  -3   8   1        389.93        394.34         9.48 o                         
  -2   8   1        523.60        528.76        10.72 o                         
  -1   8   1       1019.01       1039.20        14.99 o                         
   0   8   1       1075.08       1082.62        16.29 o                         
   1   8   1        145.44        155.34         6.25 o                         
   2   8   1        295.05        287.14         8.13 o                         
   3   8   1        706.44        730.61        14.93 o                         
   4   8   1         49.95         39.90         4.01 o                         
   5   8   1          0.42         -1.59         9.10 o                         
   6   8   1        627.20        582.18        22.35 o                         
  -2   9   1        217.95        219.42        13.68 o                         
  -1   9   1         63.52         43.55         4.53 o                         
   0   9   1        115.72         95.56         8.96 o                         
   1   9   1         49.87         50.94         7.42 o                         
   2   9   1       1224.37       1186.84        38.31 o                         
 -13   0   2        108.99        163.21        26.47 o                         
 -12   0   2       3995.05       4181.07        87.70 o                         
 -11   0   2        290.64        301.94        15.84 o                         
 -10   0   2       1242.17       1254.47        29.31 o                         
  -9   0   2        216.87        180.67        10.80 o                         
  -8   0   2       3446.44       3422.92        57.08 o                         
  -7   0   2       3412.52       3535.85        85.77 o                         
  -5   0   2      25610.22      28042.50       919.11 o                         
  -4   0   2          2.82         17.80         5.09 o                         
  -3   0   2         22.02         32.51         2.81 o                         
  -2   0   2       1827.19       1776.78        59.93 o                         
  -1   0   2      20743.94      16705.12      1056.10 o                         
   0   0   2        301.80        305.99         5.12 o                         
   1   0   2         36.97         34.62         1.86 o                         
   2   0   2      44440.73      37406.64      1043.95 o                         
   3   0   2      11377.41      11639.38       156.07 o                         
   4   0   2       5795.03       5651.86        76.57 o                         
   5   0   2        116.58        130.13         4.38 o                         
   6   0   2       2076.42       2185.00        45.51 o                         
   7   0   2          1.22          6.70         4.30 o                         
   8   0   2      10111.41      10090.55       162.87 o                         
   9   0   2       3903.77       3749.51        69.85 o                         
  10   0   2        513.19        495.36        15.43 o                         
  11   0   2       4444.69       4417.52        96.39 o                         
  12   0   2        151.79        133.99         9.70 o                         
  13   0   2         29.76         35.62         7.06 o                         
 -13   1   2         60.61         50.33         5.49 o                         
 -12   1   2       2943.11       2942.68        49.36 o                         
 -11   1   2       1491.29       1463.33        28.80 o                         
 -10   1   2        862.65        780.60        18.46 o                         
  -9   1   2       2080.62       1985.69        28.61 o                         
  -8   1   2       3406.50       3501.00        65.05 o                         
  -7   1   2        217.83        194.14         8.30 o                         
  -6   1   2       2679.78       2628.75        62.86 o                         
  -5   1   2       6265.81       6322.19       220.73 o                         
  -4   1   2       3658.75       3528.09        59.46 o                         
  -3   1   2         59.70         62.84         1.95 o                         
  -2   1   2      13992.85      14031.20       477.79 o                         
  -1   1   2       3209.27       3148.19        53.81 o                         
   0   1   2       4321.58       4358.99        51.06 o                         
   1   1   2       6983.29       6939.85        77.32 o                         
   2   1   2      48590.89      46069.99      1021.44 o                         
   3   1   2        651.68        601.69         6.71 o                         
   4   1   2         27.65         24.96         1.71 o                         
   5   1   2       2724.16       2749.19        33.12 o                         
   6   1   2        697.15        719.08        13.15 o                         
   7   1   2        262.53        281.34         8.40 o                         
   8   1   2       1565.81       1535.95        22.65 o                         
   9   1   2        213.21        191.25         7.06 o                         
  10   1   2         10.61         14.72         4.02 o                         
  11   1   2       2325.74       2283.23        40.99 o                         
  12   1   2        378.39        390.52        11.49 o                         
  13   1   2         58.59         57.47         5.35 o                         
 -13   2   2         79.63         91.25        12.32 o                         
 -12   2   2       3271.91       3378.59        62.71 o                         
 -11   2   2        180.81        198.86        10.26 o                         
 -10   2   2        310.86        308.38        10.23 o                         
  -9   2   2        842.25        827.93        16.51 o                         
  -8   2   2       1327.98       1344.95        23.11 o                         
  -7   2   2       1077.66       1062.90        18.94 o                         
  -6   2   2       1916.61       1805.86        25.99 o                         
  -5   2   2      17883.61      18724.98       321.44 o                         
  -4   2   2         87.64         84.96         3.67 o                         
  -3   2   2       2723.55       2815.71        42.57 o                         
  -2   2   2       1723.95       1780.78        27.71 o                         
  -1   2   2       1517.00       1533.65        20.01 o                         
   0   2   2       3388.70       3474.94        41.06 o                         
   1   2   2       2333.40       2134.88        25.45 o                         
   2   2   2      18663.53      18770.46       205.23 o                         
   3   2   2          4.58          8.27         1.39 o                         
   4   2   2       2772.66       2838.91        34.88 o                         
   5   2   2         21.86         24.34         2.34 o                         
   6   2   2       1177.29       1206.92        14.66 o                         
   7   2   2         23.92         42.48         3.40 o                         
   8   2   2       6104.26       6188.61        65.42 o                         
   9   2   2       3165.57       3147.30        36.24 o                         
  10   2   2        101.35        106.88         7.14 o                         
  11   2   2       1905.36       2016.43        30.04 o                         
  12   2   2         68.47         71.67         6.61 o                         
 -12   3   2         38.33         35.08         5.43 o                         
 -11   3   2       2078.44       2126.78        34.04 o                         
 -10   3   2         67.78         63.40         6.07 o                         
  -9   3   2       3451.62       3337.20        51.38 o                         
  -8   3   2       1885.75       1836.07        29.09 o                         
  -7   3   2       1009.73       1012.39        17.08 o                         
  -6   3   2       1026.50       1012.31        14.00 o                         
  -5   3   2       6325.99       6411.82        69.62 o                         
  -4   3   2       5386.79       5361.50        64.49 o                         
  -3   3   2        233.73        245.64         6.27 o                         
  -2   3   2          0.21         -0.50         1.74 o                         
  -1   3   2       1707.15       1771.68        20.90 o                         
   0   3   2       2174.60       2280.67        28.01 o                         
   1   3   2       1832.61       1715.84        21.56 o                         
   2   3   2       1718.18       1481.93        15.69 o                         
   3   3   2       2433.56       2440.63        23.81 o                         
   4   3   2       1082.39       1144.29        13.18 o                         
   5   3   2        245.39        293.42         5.71 o                         
   6   3   2        763.46        783.05        10.91 o                         
   7   3   2        604.17        616.04        10.82 o                         
   8   3   2       2897.09       3002.41        35.98 o                         
   9   3   2        952.51        915.09        15.68 o                         
  10   3   2         58.07         54.63         5.29 o                         
  11   3   2        259.51        261.25         9.70 o                         
  12   3   2       1494.26       1526.46        25.55 o                         
 -12   4   2       1174.57       1178.88        29.79 o                         
 -11   4   2        114.29        126.30         7.47 o                         
 -10   4   2         31.13         37.36         5.72 o                         
  -9   4   2        445.35        454.05        13.98 o                         
  -8   4   2        263.29        246.49         9.28 o                         
  -7   4   2         79.62         79.49         5.08 o                         
  -6   4   2        989.42        899.70        13.02 o                         
  -5   4   2       7927.93       8031.23        80.53 o                         
  -4   4   2        737.20        688.69        10.16 o                         
  -3   4   2       1187.82       1170.94        17.03 o                         
  -2   4   2       3590.54       3828.53        40.55 o                         
  -1   4   2       1154.05       1116.35        13.14 o                         
   0   4   2       1307.33       1431.24        17.08 o                         
   1   4   2       5511.75       5391.89        51.14 o                         
   2   4   2       8701.10       8285.22        81.59 o                         
   3   4   2        892.47        892.80        11.15 o                         
   4   4   2       1870.95       1931.35        19.52 o                         
   5   4   2         21.78         17.52         5.86 o                         
   6   4   2          6.24         -0.16         2.66 o                         
   7   4   2         61.73         59.98         4.27 o                         
   8   4   2       2343.14       2305.10        42.20 o                         
   9   4   2       1881.89       1876.05        28.42 o                         
  10   4   2         51.09         62.35        13.26 o                         
  11   4   2        105.11         78.37         9.23 o                         
 -11   5   2        305.28        321.18        12.71 o                         
 -10   5   2          0.69         -1.02         4.37 o                         
  -9   5   2        530.10        503.82        11.71 o                         
  -8   5   2       1909.98       1942.08        27.60 o                         
  -7   5   2         36.31         40.02         5.02 o                         
  -6   5   2        428.47        423.78         9.08 o                         
  -5   5   2       3848.30       3838.02        38.84 o                         
  -4   5   2        527.50        491.57         7.99 o                         
  -3   5   2        248.13        253.40         5.98 o                         
  -2   5   2        120.81        128.14         4.83 o                         
  -1   5   2        111.51        123.94         4.60 o                         
   0   5   2        305.14        313.59         5.74 o                         
   1   5   2       3385.77       3435.79        30.95 o                         
   2   5   2        157.66        124.25         3.85 o                         
   3   5   2       1266.27       1265.85        15.96 o                         
   4   5   2        578.84        606.92         8.47 o                         
   5   5   2         42.96         34.44         2.88 o                         
   6   5   2        161.06        171.19         5.58 o                         
   7   5   2        586.62        586.96        10.47 o                         
   8   5   2        459.21        455.97        15.69 o                         
   9   5   2        185.40        199.11        12.98 o                         
  10   5   2          1.65         10.26         6.55 o                         
  11   5   2        444.54        402.83        11.73 o                         
 -10   6   2         74.22         66.89         8.92 o                         
  -9   6   2        213.52        215.41         8.87 o                         
  -8   6   2        354.64        385.26         9.68 o                         
  -7   6   2         23.10         69.88        10.83 o                         
  -6   6   2        426.24        446.43         9.59 o                         
  -5   6   2       2027.00       1992.05        25.58 o                         
  -4   6   2       3870.28       4006.10        42.30 o                         
  -3   6   2         15.69         18.81         3.09 o                         
  -2   6   2        576.36        606.38         9.13 o                         
  -1   6   2       1770.52       1774.38        17.91 o                         
   0   6   2        222.40        236.97         6.14 o                         
   1   6   2       2492.66       2459.68        23.02 o                         
   2   6   2       3230.57       3164.17        28.98 o                         
   3   6   2        411.49        444.43         8.08 o                         
   4   6   2       1509.64       1572.12        17.75 o                         
   5   6   2         50.72         57.91         5.78 o                         
   6   6   2        328.93        283.24         7.35 o                         
   7   6   2        312.69        325.29        13.12 o                         
   8   6   2       1064.87       1084.29        20.90 o                         
   9   6   2       1105.84       1110.38        30.64 o                         
  -8   7   2       1375.51       1294.31        28.77 o                         
  -7   7   2        250.68        262.99         9.20 o                         
  -6   7   2        910.79        889.95        19.57 o                         
  -5   7   2        717.01        703.51        12.70 o                         
  -4   7   2          9.87          4.99         3.68 o                         
  -3   7   2        211.08        239.08        11.15 o                         
  -2   7   2         85.35         79.76         4.19 o                         
  -1   7   2          0.11          6.07         3.07 o                         
   0   7   2        166.81        183.06         6.46 o                         
   1   7   2        893.21        845.34        12.32 o                         
   2   7   2         40.92         38.99         3.78 o                         
   3   7   2       1339.03       1348.31        17.23 o                         
   4   7   2        312.56        320.31         9.85 o                         
   5   7   2         57.43         56.72         4.91 o                         
   6   7   2         41.61         42.42         4.04 o                         
   7   7   2         35.59         43.05         5.72 o                         
   8   7   2          8.57         12.82         3.95 o                         
  -6   8   2       1034.86       1035.09        29.29 o                         
  -5   8   2        479.54        477.34        14.73 o                         
  -4   8   2       1548.24       1591.24        26.22 o                         
  -3   8   2        140.08        143.32         6.57 o                         
  -2   8   2        149.23        163.62         9.85 o                         
  -1   8   2         61.09         59.77         4.80 o                         
   0   8   2       1980.97       1996.79        26.29 o                         
   1   8   2        427.29        434.51         9.61 o                         
   2   8   2          3.67          4.23         3.33 o                         
   3   8   2       1815.29       1855.35        29.97 o                         
   4   8   2        230.36        224.78         7.50 o                         
   5   8   2         71.32         77.69         7.22 o                         
   6   8   2         18.97         18.47         6.39 o                         
  -2   9   2        138.56        127.21         7.03 o                         
  -1   9   2         48.27         42.96         5.11 o                         
   0   9   2        514.82        500.80        12.11 o                         
   1   9   2        624.19        654.62        14.59 o                         
   2   9   2        134.97        169.93        15.51 o                         
 -13   1   3         17.04         21.98         4.99 o                         
 -12   1   3         56.43         61.15         5.86 o                         
 -11   1   3        611.98        596.70        15.11 o                         
 -10   1   3         53.56         37.00         5.36 o                         
  -9   1   3         82.11         97.57         7.61 o                         
  -8   1   3         65.32         76.73         7.59 o                         
  -7   1   3        435.36        423.16        11.46 o                         
  -6   1   3          2.18         -0.66         3.28 o                         
  -5   1   3        232.40        240.18        10.69 o                         
  -4   1   3          0.79          2.92         2.96 o                         
  -3   1   3        593.79        550.80         9.24 o                         
  -2   1   3         15.76          9.04         1.13 o                         
  -1   1   3        203.82        188.84         3.24 o                         
   0   1   3       1293.03       1349.96        18.80 o                         
   1   1   3       1179.20       1229.70        13.75 o                         
   2   1   3        911.40        916.29        10.82 o                         
   3   1   3       7074.57       7447.98        74.44 o                         
   4   1   3          2.40          1.57         1.21 o                         
   5   1   3        341.59        385.40         5.74 o                         
   6   1   3        317.11        307.88         6.03 o                         
   7   1   3         29.26         24.95         2.52 o                         
   8   1   3          2.02          2.83         3.22 o                         
   9   1   3        131.43        129.97         5.85 o                         
  10   1   3        287.98        294.25         9.03 o                         
  11   1   3         41.69         40.45         4.43 o                         
  12   1   3         86.02         79.27         7.30 o                         
  13   1   3          0.25          4.72         4.44 o                         
 -13   2   3         11.27         13.54         5.39 o                         
 -12   2   3        720.25        780.92        17.55 o                         
 -11   2   3          0.32          0.96         6.22 o                         
 -10   2   3          0.76          0.24         5.27 o                         
  -9   2   3        457.45        453.04        14.55 o                         
  -8   2   3        398.94        418.01        12.85 o                         
  -7   2   3         63.68         87.83         7.58 o                         
  -6   2   3       1114.13       1061.76        17.67 o                         
  -5   2   3       2296.80       2374.48        60.22 o                         
  -4   2   3          2.48          2.03         1.15 o                         
  -3   2   3        176.02        190.97         4.51 o                         
  -2   2   3        502.91        463.35         8.69 o                         
  -1   2   3       5976.27       6278.25        93.32 o                         
   0   2   3        428.89        409.11         5.84 o                         
   1   2   3       3008.88       3089.20        34.97 o                         
   2   2   3       1011.49       1131.03        15.42 o                         
   3   2   3       3603.20       3855.77        37.83 o                         
   4   2   3        512.66        530.28         7.21 o                         
   5   2   3        424.42        445.85         6.87 o                         
   6   2   3          0.64          3.05         3.24 o                         
   7   2   3         84.13         83.29         4.01 o                         
   8   2   3        911.24        951.81        14.32 o                         
   9   2   3          3.33          3.54         3.58 o                         
  10   2   3        206.26        208.58         8.37 o                         
  11   2   3        305.67        271.87         8.90 o                         
  12   2   3         18.49         14.04         4.83 o                         
 -12   3   3        143.28        153.48         9.96 o                         
 -11   3   3       2094.44       2057.21        36.99 o                         
 -10   3   3        232.19        225.88        12.93 o                         
  -9   3   3        395.92        421.32        16.08 o                         
  -8   3   3        346.04        291.55        11.35 o                         
  -7   3   3        347.49        388.34        12.99 o                         
  -6   3   3        712.89        660.39        12.91 o                         
  -5   3   3         38.52         33.92         3.28 o                         
  -4   3   3         55.94         60.60         3.46 o                         
  -3   3   3       3170.96       3273.27        43.61 o                         
  -2   3   3       1950.88       1910.90        40.46 o                         
  -1   3   3         37.59         42.58         2.86 o                         
   0   3   3        873.31        857.50        10.51 o                         
   1   3   3       6670.00       6761.50        65.40 o                         
   2   3   3        267.54        256.22         4.53 o                         
   3   3   3       4900.50       5404.13        53.08 o                         
   4   3   3        187.54        130.19         3.67 o                         
   5   3   3        222.14        182.85         4.79 o                         
   6   3   3         71.99         74.50         3.62 o                         
   7   3   3        741.35        741.59        11.62 o                         
   8   3   3         44.17         38.16         3.83 o                         
   9   3   3        295.79        304.85        10.07 o                         
  10   3   3       1044.01       1052.78        20.57 o                         
  11   3   3        265.51        293.89         9.45 o                         
  12   3   3        514.06        531.23        12.35 o                         
 -12   4   3        733.00        743.80        19.67 o                         
 -11   4   3         38.07         41.68         5.94 o                         
 -10   4   3          0.14         -1.86         5.40 o                         
  -9   4   3         60.71         57.98         9.85 o                         
  -8   4   3        798.91        809.50        17.21 o                         
  -7   4   3        689.49        678.70        15.35 o                         
  -6   4   3       2285.69       2319.94        33.63 o                         
  -5   4   3       5093.11       5176.35        58.43 o                         
  -4   4   3         34.05         22.50         3.37 o                         
  -3   4   3         30.19         39.85         3.10 o                         
  -2   4   3         28.44         42.30         2.81 o                         
  -1   4   3          6.95          1.71         2.42 o                         
   0   4   3        947.91        909.19        11.28 o                         
   1   4   3         42.52         59.40         2.66 o                         
   2   4   3        859.37        784.42         8.71 o                         
   3   4   3       4670.61       5004.73        45.29 o                         
   4   4   3       2178.40       2230.02        25.97 o                         
   5   4   3        108.95        116.56         4.95 o                         
   6   4   3         19.96         20.34         2.75 o                         
   7   4   3        185.18        201.66         7.48 o                         
   8   4   3         87.31         86.68         4.81 o                         
   9   4   3        374.27        347.82        10.40 o                         
  10   4   3        891.51        913.55        22.72 o                         
  11   4   3        332.17        369.49        12.87 o                         
 -11   5   3       1127.02       1126.47        27.00 o                         
 -10   5   3         42.17         47.59         5.61 o                         
  -9   5   3        274.75        260.54         9.29 o                         
  -8   5   3        342.90        310.87         9.51 o                         
  -7   5   3        209.67        192.71         9.05 o                         
  -6   5   3       1279.96       1242.82        20.91 o                         
  -5   5   3         65.89         79.41         4.15 o                         
  -4   5   3        612.46        570.30        10.09 o                         
  -3   5   3       1818.11       1830.29        22.06 o                         
  -2   5   3       2695.21       2794.25        27.26 o                         
  -1   5   3        145.93        148.39         5.63 o                         
   0   5   3        172.38        153.28         4.58 o                         
   1   5   3       4767.93       4819.53        40.21 o                         
   2   5   3        604.98        593.72         7.87 o                         
   3   5   3          4.85          3.61         2.24 o                         
   4   5   3        855.41        815.64        10.88 o                         
   5   5   3       1449.29       1491.67        16.19 o                         
   6   5   3        139.74        137.12         5.64 o                         
   7   5   3        792.33        784.06        13.93 o                         
   8   5   3        852.53        835.24        16.27 o                         
   9   5   3        239.07        235.32         8.88 o                         
  10   5   3        520.40        494.72        16.67 o                         
 -10   6   3         15.89          6.10         8.14 o                         
  -9   6   3        241.70        282.85         9.30 o                         
  -8   6   3        144.60        143.14         9.88 o                         
  -7   6   3       1079.18       1081.68        20.60 o                         
  -6   6   3       1055.89       1055.83        15.40 o                         
  -5   6   3       2759.90       2735.07        30.58 o                         
  -4   6   3        308.77        287.84         7.46 o                         
  -3   6   3        176.09        178.09         6.46 o                         
  -2   6   3        769.30        774.58        11.01 o                         
  -1   6   3        285.66        269.96         7.75 o                         
   0   6   3        264.81        239.55         6.35 o                         
   1   6   3        317.88        330.34         6.24 o                         
   2   6   3       1748.90       1730.59        18.18 o                         
   3   6   3       1653.95       1629.88        20.98 o                         
   4   6   3       1632.52       1585.65        18.14 o                         
   5   6   3        299.52        315.45         7.27 o                         
   6   6   3         75.13         58.65         6.11 o                         
   7   6   3        216.27        237.41         8.48 o                         
   8   6   3         13.48         10.16        15.97 o                         
   9   6   3          8.85         14.84         6.58 o                         
  -8   7   3         72.03         67.03         5.64 o                         
  -7   7   3        768.88        747.32        15.65 o                         
  -6   7   3        753.34        788.87        16.31 o                         
  -5   7   3         12.08         18.74         3.96 o                         
  -4   7   3       1476.39       1525.54        23.26 o                         
  -3   7   3        316.40        331.03         8.40 o                         
  -2   7   3        766.67        765.91        12.32 o                         
  -1   7   3        357.49        342.57         7.55 o                         
   0   7   3        297.95        274.51         7.40 o                         
   1   7   3       2297.14       2266.74        25.34 o                         
   2   7   3          4.83         10.30         3.41 o                         
   3   7   3        299.13        293.98         8.33 o                         
   4   7   3        935.65        925.43        17.18 o                         
   5   7   3        472.27        482.88        10.05 o                         
   6   7   3        632.13        638.91        14.02 o                         
   7   7   3         43.96         45.44         5.04 o                         
   8   7   3       1395.58       1345.89        22.77 o                         
  -6   8   3        386.48        397.61        10.51 o                         
  -5   8   3        581.85        578.71        17.34 o                         
  -4   8   3        141.87        138.55         8.32 o                         
  -3   8   3        413.24        425.86        11.01 o                         
  -2   8   3       1268.06       1268.37        18.35 o                         
  -1   8   3         27.04         25.31         3.54 o                         
   0   8   3         37.09         37.35         4.61 o                         
   1   8   3        557.97        559.11        10.99 o                         
   2   8   3        659.99        680.54        14.97 o                         
   3   8   3        270.06        289.79         8.78 o                         
   4   8   3        421.31        459.03        10.51 o                         
   5   8   3        712.10        721.56        15.00 o                         
   6   8   3         89.75         69.92         7.06 o                         
  -2   9   3        127.85        113.26         8.53 o                         
  -1   9   3        367.40        338.72        12.96 o                         
   0   9   3        106.48        120.26         7.98 o                         
   1   9   3       1158.88       1201.01        24.98 o                         
 -13   0   4       5025.00       5083.78       102.43 o                         
 -12   0   4          2.55          2.96         9.93 o                         
 -11   0   4        254.53        246.01        15.84 o                         
 -10   0   4        253.14        221.51        15.85 o                         
  -9   0   4        439.62        382.96        15.26 o                         
  -8   0   4        447.77        413.46        18.30 o                         
  -7   0   4        608.37        697.04        20.28 o                         
  -6   0   4       4749.15       4475.62       113.37 o                         
  -5   0   4       5707.07       6468.33       153.84 o                         
  -4   0   4      12324.94      12706.18       294.58 o                         
  -3   0   4       6532.27       6998.28       231.55 o                         
  -2   0   4        450.58        431.73         9.93 o                         
  -1   0   4       1325.85       1264.14        32.12 o                         
   0   0   4       7626.20       7728.62       119.75 o                         
   1   0   4       2726.40       2754.88        38.06 o                         
   2   0   4       7211.25       7316.58       108.48 o                         
   3   0   4      34227.90      34547.71       631.47 o                         
   4   0   4       7578.64       8028.26       100.90 o                         
   5   0   4         60.88         47.84         2.75 o                         
   6   0   4        812.56        769.82        12.81 o                         
   7   0   4       2423.69       2522.81        36.05 o                         
   8   0   4          1.88          2.26         4.70 o                         
   9   0   4        628.30        605.15        20.92 o                         
  10   0   4       3694.89       3798.15        64.12 o                         
  11   0   4       1009.81       1018.41        28.20 o                         
  12   0   4        381.11        407.67        14.51 o                         
 -13   1   4        341.92        358.68        11.34 o                         
 -12   1   4        184.06        176.08        10.03 o                         
 -11   1   4        766.41        786.26        17.92 o                         
 -10   1   4       3285.74       3333.08        54.26 o                         
  -9   1   4        174.25        201.49        10.48 o                         
  -8   1   4         85.09         55.12         5.81 o                         
  -7   1   4       1271.85       1309.79        23.67 o                         
  -6   1   4       1730.42       1854.84        27.45 o                         
  -5   1   4       1405.66       1407.49        52.02 o                         
  -4   1   4       2830.13       2994.70        63.33 o                         
  -3   1   4      18448.74      17827.17       457.29 o                         
  -2   1   4        127.56        118.18         3.30 o                         
  -1   1   4        360.16        334.51         4.85 o                         
   0   1   4      11119.66      11444.58       113.59 o                         
   1   1   4       4947.19       4974.66        65.62 o                         
   2   1   4        531.85        509.44         7.16 o                         
   3   1   4         96.76         94.68         2.62 o                         
   4   1   4       9030.51       8532.89        78.72 o                         
   5   1   4       2640.11       3050.66        30.73 o                         
   6   1   4       1721.71       1645.01        16.61 o                         
   7   1   4        710.10        709.65        10.37 o                         
   8   1   4        367.81        369.94         8.59 o                         
   9   1   4       3532.66       3655.72        47.64 o                         
  10   1   4        973.45        986.01        16.57 o                         
  11   1   4       1993.15       2051.35        31.25 o                         
  12   1   4        100.13         97.54         8.37 o                         
 -13   2   4       4486.98       4551.76       138.71 o                         
 -12   2   4         72.18         75.13         7.44 o                         
 -11   2   4        304.21        317.91        15.57 o                         
 -10   2   4       1699.36       1704.76        33.51 o                         
  -9   2   4        779.74        748.02        19.58 o                         
  -8   2   4          0.85          3.41         5.51 o                         
  -7   2   4        540.93        487.30        15.37 o                         
  -6   2   4       3705.02       3575.55        53.49 o                         
  -5   2   4       1106.64       1166.90        20.65 o                         
  -4   2   4      13685.21      14154.64       221.01 o                         
  -3   2   4       3856.60       3804.43        43.36 o                         
  -2   2   4       2018.38       2043.52        32.83 o                         
  -1   2   4       3485.62       3551.85        49.67 o                         
   0   2   4         12.53         12.40         1.06 o                         
   1   2   4        139.49        173.78         3.64 o                         
   2   2   4       1142.21       1166.33        12.63 o                         
   3   2   4      13289.51      13626.05       145.08 o                         
   4   2   4       5260.36       5783.76        56.46 o                         
   5   2   4          1.46          3.62         3.16 o                         
   6   2   4        255.00        252.03         5.93 o                         
   7   2   4        618.90        608.60         9.78 o                         
   8   2   4         67.26         59.82         4.87 o                         
   9   2   4         89.04         92.86         5.60 o                         
  10   2   4       3983.23       4145.20        53.43 o                         
  11   2   4        514.12        499.10        11.48 o                         
  12   2   4        287.00        289.99         8.88 o                         
 -12   3   4       1190.33       1168.40        25.73 o                         
 -11   3   4         47.09         53.51         6.61 o                         
 -10   3   4       1283.12       1287.66        26.86 o                         
  -9   3   4        176.52        182.75        12.35 o                         
  -8   3   4         45.19         43.47         6.99 o                         
  -7   3   4        601.73        612.38        13.96 o                         
  -6   3   4         94.60         98.34         5.77 o                         
  -5   3   4         83.10         70.33         4.19 o                         
  -4   3   4       1717.34       1889.58        26.17 o                         
  -3   3   4      11454.00      11339.22       154.90 o                         
  -2   3   4          6.35          5.77         1.85 o                         
  -1   3   4        420.17        523.90         8.74 o                         
   0   3   4        432.83        411.03         5.40 o                         
   1   3   4         98.95         93.67         3.02 o                         
   2   3   4         83.32        114.58         3.25 o                         
   3   3   4         53.58         62.40         2.42 o                         
   4   3   4       3970.61       3625.00        31.02 o                         
   5   3   4        410.54        388.11         6.36 o                         
   6   3   4        953.77        879.86        11.21 o                         
   7   3   4         68.45         86.53         5.10 o                         
   8   3   4        512.83        502.23         9.28 o                         
   9   3   4        363.42        370.38         9.31 o                         
  10   3   4         42.90         53.38         6.61 o                         
  11   3   4       1279.92       1308.54        22.28 o                         
  12   3   4        111.53         97.60        11.67 o                         
 -12   4   4        648.05        676.49        31.49 o                         
 -11   4   4       1302.83       1307.94        28.13 o                         
 -10   4   4       1667.26       1694.44        35.79 o                         
  -9   4   4        114.15        126.04         9.75 o                         
  -8   4   4        274.43        274.14        12.57 o                         
  -7   4   4       2252.24       2220.56        34.01 o                         
  -6   4   4       4671.89       4782.27        64.01 o                         
  -5   4   4        228.12        240.60        10.66 o                         
  -4   4   4       4502.51       4396.22        51.76 o                         
  -3   4   4       1836.21       1764.93        23.15 o                         
  -2   4   4          0.87          5.41         4.05 o                         
  -1   4   4         23.27         15.63         3.49 o                         
   0   4   4       1606.20       1698.50        17.43 o                         
   1   4   4        151.16        210.45         7.48 o                         
   2   4   4       3069.87       3115.91        26.66 o                         
   3   4   4       6463.20       6498.09        55.92 o                         
   4   4   4       2005.64       2052.94        21.19 o                         
   5   4   4         12.65          7.70         3.16 o                         
   6   4   4         33.44         36.14         2.93 o                         
   7   4   4          0.28         -2.97         3.13 o                         
   8   4   4        164.39        167.75         6.84 o                         
   9   4   4         72.86         86.37         9.22 o                         
  10   4   4       2722.46       2824.70        58.46 o                         
  11   4   4        253.20        247.25         9.49 o                         
 -11   5   4         38.73         30.97         7.89 o                         
 -10   5   4       1143.97       1190.89        29.88 o                         
  -9   5   4          8.03         12.52         4.59 o                         
  -8   5   4         55.82         56.69         5.25 o                         
  -7   5   4          6.65         18.70         5.59 o                         
  -6   5   4        962.04        987.22        14.70 o                         
  -5   5   4        293.96        286.82         6.82 o                         
  -4   5   4         33.71         35.62         4.36 o                         
  -3   5   4       3253.19       3167.30        31.48 o                         
  -2   5   4        137.93        113.30         6.60 o                         
  -1   5   4        140.91        181.47         5.44 o                         
   0   5   4        126.78        124.84         4.42 o                         
   1   5   4        176.62        176.22         4.92 o                         
   2   5   4         22.72         18.51         2.50 o                         
   3   5   4        123.41        130.77         4.70 o                         
   4   5   4       4523.15       4454.90        42.75 o                         
   5   5   4        341.66        350.75         6.96 o                         
   6   5   4        645.51        630.23        11.66 o                         
   7   5   4         12.79         18.17         4.43 o                         
   8   5   4         22.00         18.22         6.72 o                         
   9   5   4         45.46         55.48        12.21 o                         
  10   5   4         95.56         97.24         9.48 o                         
 -10   6   4          1.86         -0.77         7.06 o                         
  -9   6   4        196.13        189.90        14.42 o                         
  -8   6   4        169.23        171.11         7.57 o                         
  -7   6   4        724.84        695.68        19.25 o                         
  -6   6   4       2523.23       2508.06        29.92 o                         
  -5   6   4       1146.94       1203.56        15.35 o                         
  -4   6   4        428.13        392.07         7.97 o                         
  -3   6   4        917.26        900.03        13.23 o                         
  -2   6   4       1548.59       1657.81        19.32 o                         
  -1   6   4       1825.21       1916.49        20.89 o                         
   0   6   4         43.26         53.33         3.66 o                         
   1   6   4         22.55         14.39         3.56 o                         
   2   6   4        580.74        618.83         9.25 o                         
   3   6   4       4888.47       4843.95        45.00 o                         
   4   6   4       1194.66       1199.61        15.74 o                         
   5   6   4         62.99         50.21         4.26 o                         
   6   6   4          6.04          8.26         3.43 o                         
   7   6   4          2.17          1.54         6.23 o                         
   8   6   4         29.83         27.43         6.00 o                         
   9   6   4        209.10        214.12        20.66 o                         
  -8   7   4          4.38         18.46         5.36 o                         
  -7   7   4          0.91          4.30         7.91 o                         
  -6   7   4        348.02        328.22        15.57 o                         
  -5   7   4         79.84         87.90         5.46 o                         
  -4   7   4        406.47        437.18        10.12 o                         
  -3   7   4        380.98        384.26         8.45 o                         
  -2   7   4        305.53        308.77         7.39 o                         
  -1   7   4         36.11         38.45         3.56 o                         
   0   7   4        150.92        138.08         7.42 o                         
   1   7   4         15.03         16.79         3.49 o                         
   2   7   4        128.48        140.61         6.08 o                         
   3   7   4        137.05        147.08         6.20 o                         
   4   7   4        355.93        351.10         8.65 o                         
   5   7   4        426.76        441.18        14.81 o                         
   6   7   4        205.38        198.24         8.77 o                         
   7   7   4          2.92          5.42         6.02 o                         
   8   7   4         91.96        104.50         8.82 o                         
  -6   8   4        143.82        152.79        12.44 o                         
  -5   8   4       1192.59       1276.99        23.88 o                         
  -4   8   4        450.40        432.04        10.80 o                         
  -3   8   4        363.93        339.36         9.90 o                         
  -2   8   4        336.91        347.24         8.59 o                         
  -1   8   4         15.68         11.04         3.80 o                         
   0   8   4        261.84        269.57         7.31 o                         
   1   8   4        119.91        119.19         5.94 o                         
   2   8   4       1604.20       1640.87        24.75 o                         
   3   8   4        660.50        624.34        13.07 o                         
   4   8   4        859.77        846.22        15.94 o                         
   5   8   4         69.30         84.27         6.70 o                         
  -1   9   4         57.52         56.67        10.60 o                         
   0   9   4          6.09          8.83        11.91 o                         
 -13   1   5        114.77         95.91         8.28 o                         
 -12   1   5        172.00        163.25         9.91 o                         
 -11   1   5         94.99         89.54         7.80 o                         
 -10   1   5         81.01         75.27         9.83 o                         
  -9   1   5         44.31         40.27         5.90 o                         
  -8   1   5         19.07         14.20         5.41 o                         
  -7   1   5        490.79        527.52        14.48 o                         
  -6   1   5         42.18         48.84         4.94 o                         
  -5   1   5        275.65        297.36        11.18 o                         
  -4   1   5        133.59        187.61         7.93 o                         
  -3   1   5         11.65          6.08         1.25 o                         
  -2   1   5         21.22         19.69         1.32 o                         
  -1   1   5        157.34        134.74         2.82 o                         
   0   1   5       1122.64       1077.33        11.40 o                         
   1   1   5       1993.28       2030.69        22.61 o                         
   2   1   5        947.23       1008.32        11.88 o                         
   3   1   5          1.68          0.99         1.08 o                         
   4   1   5        334.40        410.11         5.55 o                         
   5   1   5          0.90          4.46         1.35 o                         
   6   1   5        310.22        279.85         4.96 o                         
   7   1   5          8.65          6.89         2.80 o                         
   8   1   5        319.00        320.56         8.48 o                         
   9   1   5          9.99         10.57         4.03 o                         
  10   1   5        127.67        119.95         6.07 o                         
  11   1   5         23.77         22.89         4.21 o                         
  12   1   5         23.32         25.77         4.70 o                         
 -13   2   5         24.52         40.53         5.73 o                         
 -12   2   5        145.05        131.21         9.63 o                         
 -11   2   5          0.86         -1.50         5.63 o                         
 -10   2   5        236.30        225.99        13.30 o                         
  -9   2   5       2448.99       2361.09        45.49 o                         
  -8   2   5        182.87        181.35        10.89 o                         
  -7   2   5         75.56         72.89         6.93 o                         
  -6   2   5         66.26         78.88         8.19 o                         
  -5   2   5        884.09        848.06        22.88 o                         
  -4   2   5        169.85        154.94         5.09 o                         
  -3   2   5       1820.86       1912.57        24.58 o                         
  -2   2   5          3.72         12.26         1.75 o                         
  -1   2   5          7.58          5.14         1.61 o                         
   0   2   5        126.37        123.62         2.84 o                         
   1   2   5       2699.31       2710.09        33.10 o                         
   2   2   5       1911.56       1807.77        20.51 o                         
   3   2   5        115.32        123.91         3.33 o                         
   4   2   5         45.80         51.80         2.24 o                         
   5   2   5       1234.89       1383.28        13.22 o                         
   6   2   5       1000.71        979.60        12.57 o                         
   7   2   5        370.56        385.00         7.87 o                         
   8   2   5        369.05        390.50         8.18 o                         
   9   2   5         71.09         80.34         4.86 o                         
  10   2   5        160.75        165.63         7.37 o                         
  11   2   5       1227.33       1205.48        20.07 o                         
  12   2   5        283.94        281.10        14.40 o                         
 -12   3   5        441.90        420.91        21.89 o                         
 -11   3   5        692.08        694.46        19.27 o                         
 -10   3   5         96.73         81.29         8.08 o                         
  -9   3   5        294.95        309.36        20.53 o                         
  -8   3   5        143.93        143.90        12.60 o                         
  -7   3   5        889.95        935.20        22.60 o                         
  -6   3   5        116.94        144.90         7.70 o                         
  -5   3   5        306.79        285.63         8.34 o                         
  -4   3   5       1438.76       1317.79        16.85 o                         
  -3   3   5       3161.56       3343.14        42.22 o                         
  -2   3   5        229.43        244.41         5.20 o                         
  -1   3   5       2225.26       2391.93        34.12 o                         
   0   3   5       2203.07       2272.83        27.03 o                         
   1   3   5        473.89        558.38         7.64 o                         
   2   3   5         76.69         83.67         3.39 o                         
   3   3   5         82.34         59.92         2.52 o                         
   4   3   5        320.40        264.24         5.16 o                         
   5   3   5       2982.18       2921.23        42.36 o                         
   6   3   5         78.53         87.77         3.87 o                         
   7   3   5        376.24        374.93         7.40 o                         
   8   3   5        218.46        209.81         6.60 o                         
   9   3   5         22.09         15.08         4.10 o                         
  10   3   5        514.58        527.30        11.58 o                         
  11   3   5        171.90        179.59         8.22 o                         
  12   3   5        429.52        407.29        21.44 o                         
 -12   4   5         17.61         14.75         5.93 o                         
 -11   4   5          0.68         -1.37         6.17 o                         
 -10   4   5        256.83        276.42        12.75 o                         
  -9   4   5        366.81        374.64        11.83 o                         
  -8   4   5         87.05         81.37         7.85 o                         
  -7   4   5        271.36        283.04        10.93 o                         
  -6   4   5        515.66        479.49        11.12 o                         
  -5   4   5       1724.58       1705.48        21.46 o                         
  -4   4   5         52.65         31.65         3.16 o                         
  -3   4   5       1924.60       1874.21        20.01 o                         
  -2   4   5         63.40         37.97         2.63 o                         
  -1   4   5        631.85        577.20         9.23 o                         
   0   4   5          0.84          1.60         2.55 o                         
   1   4   5        388.29        434.41         6.39 o                         
   2   4   5       3311.44       3264.47        28.53 o                         
   3   4   5       1712.97       1757.78        16.88 o                         
   4   4   5         90.49         87.41         3.60 o                         
   5   4   5        393.17        385.94         6.68 o                         
   6   4   5       2188.52       2186.29        23.12 o                         
   7   4   5         26.46         28.79         3.84 o                         
   8   4   5        160.47        151.04         8.94 o                         
   9   4   5        978.18        988.45        21.72 o                         
  10   4   5         99.96         93.89         7.36 o                         
  11   4   5        226.77        241.25        10.40 o                         
 -11   5   5       1057.50       1043.45        25.20 o                         
 -10   5   5         83.80         90.81         8.74 o                         
  -9   5   5        233.22        234.41         9.30 o                         
  -8   5   5        410.54        404.48        11.78 o                         
  -7   5   5        478.67        493.28        12.56 o                         
  -6   5   5        258.00        260.50         9.70 o                         
  -5   5   5          8.14          6.77         6.23 o                         
  -4   5   5       4693.75       4581.77        48.07 o                         
  -3   5   5       2246.83       2206.59        23.12 o                         
  -2   5   5        154.77        157.50         5.89 o                         
  -1   5   5       1101.02       1153.34        13.36 o                         
   0   5   5        605.36        604.47         8.88 o                         
   1   5   5        306.29        315.20         5.74 o                         
   2   5   5          0.28          0.39         2.33 o                         
   3   5   5       1159.80       1154.04        14.00 o                         
   4   5   5       1730.14       1766.15        18.75 o                         
   5   5   5       3607.63       3549.64        35.03 o                         
   6   5   5         96.19         89.95         5.91 o                         
   7   5   5        645.83        638.03        12.35 o                         
   8   5   5          1.33          7.08         3.86 o                         
   9   5   5         51.38         26.75        17.77 o                         
  10   5   5        227.61        230.78        10.16 o                         
 -10   6   5       2156.23       2217.60        79.11 o                         
  -9   6   5          8.24          2.22         4.95 o                         
  -8   6   5         35.20         35.45         4.78 o                         
  -7   6   5        176.55        177.36        10.97 o                         
  -6   6   5        142.54        135.64         6.42 o                         
  -5   6   5       1027.09        987.96        15.02 o                         
  -4   6   5        263.38        266.97         9.41 o                         
  -3   6   5       1031.67       1021.46        14.36 o                         
  -2   6   5       1057.33       1051.92        15.34 o                         
  -1   6   5       2154.23       2168.07        23.08 o                         
   0   6   5         35.43         32.87         3.18 o                         
   1   6   5        769.69        790.92        11.11 o                         
   2   6   5       1936.11       1849.71        20.56 o                         
   3   6   5       1203.38       1152.86        14.91 o                         
   4   6   5         21.49         22.98         3.01 o                         
   5   6   5        261.42        243.41         7.37 o                         
   6   6   5       1644.50       1609.41        23.22 o                         
   7   6   5          9.04         10.92         5.96 o                         
   8   6   5          0.27         -2.25         7.25 o                         
   9   6   5        655.85        628.02        24.33 o                         
  -8   7   5        404.94        413.40        10.32 o                         
  -7   7   5        372.86        367.24        12.00 o                         
  -6   7   5          1.08          1.86         4.77 o                         
  -5   7   5         23.28         26.43         4.28 o                         
  -4   7   5       3132.25       3155.36        63.96 o                         
  -3   7   5         57.49         60.23         5.12 o                         
  -2   7   5         38.78         35.31         4.01 o                         
  -1   7   5          2.07          4.10         3.44 o                         
   0   7   5        123.12        132.73         6.51 o                         
   1   7   5        164.02        172.46         6.33 o                         
   2   7   5        213.28        215.64         6.92 o                         
   3   7   5       2072.79       2080.14        26.50 o                         
   4   7   5        599.22        596.71        10.93 o                         
   5   7   5        392.67        403.19         9.73 o                         
   6   7   5          0.09          1.73         4.73 o                         
   7   7   5        348.67        354.67        16.74 o                         
  -6   8   5        158.33        182.57         7.56 o                         
  -5   8   5        228.13        238.00         8.77 o                         
  -4   8   5        307.86        298.48        11.89 o                         
  -3   8   5        511.04        523.89        13.88 o                         
  -2   8   5        645.59        630.46        12.38 o                         
  -1   8   5       1423.71       1440.03        21.17 o                         
   0   8   5          0.01          4.63         3.87 o                         
   1   8   5       1107.22       1109.59        24.72 o                         
   2   8   5        913.79        929.73        15.84 o                         
   3   8   5        147.72        160.34         6.71 o                         
   4   8   5        704.76        668.69        14.49 o                         
   5   8   5         35.56         47.51         4.80 o                         
 -13   0   6         39.48         49.90         7.85 o                         
 -12   0   6        920.29        920.02        26.09 o                         
 -11   0   6       3757.10       3712.87       103.85 o                         
 -10   0   6          7.58          0.28        10.99 o                         
  -9   0   6       3801.93       3911.59       107.42 o                         
  -8   0   6         11.30         26.45        11.51 o                         
  -7   0   6         62.08         44.27        12.95 o                         
  -6   0   6        236.43        273.82        42.03 o                         
  -5   0   6       1156.28       1170.87        42.59 o                         
  -4   0   6        290.30        242.62         9.55 o                         
  -3   0   6         30.78         23.78         3.66 o                         
  -2   0   6      11693.06      11475.00       224.90 o                         
  -1   0   6        903.98        915.49        15.32 o                         
   0   0   6        163.58        177.88         4.07 o                         
   1   0   6       1690.13       1868.15        30.97 o                         
   2   0   6         50.11         37.71         2.89 o                         
   3   0   6        191.06        204.72         5.08 o                         
   4   0   6        706.12        700.37        13.32 o                         
   5   0   6      10430.59      10085.07       114.92 o                         
   6   0   6        229.21        173.61         6.71 o                         
   7   0   6        411.33        458.49        11.95 o                         
   8   0   6        624.47        579.71        14.71 o                         
   9   0   6       1803.24       1770.27        55.90 o                         
  10   0   6        288.85        273.97        12.89 o                         
  11   0   6       1013.97       1005.66        23.41 o                         
  12   0   6       1489.89       1535.58        34.99 o                         
 -13   1   6        139.03        163.83         9.53 o                         
 -12   1   6         41.11         56.75         6.24 o                         
 -11   1   6        528.89        514.61        15.90 o                         
 -10   1   6         37.50         24.66         6.34 o                         
  -9   1   6        398.19        394.69        14.98 o                         
  -8   1   6       8522.30       8680.65       123.64 o                         
  -7   1   6         31.81         42.93         6.25 o                         
  -6   1   6        128.13        148.03         8.57 o                         
  -5   1   6       7792.69       9098.24       215.07 o                         
  -4   1   6        565.50        498.52        18.36 o                         
  -3   1   6         32.60         48.46         3.69 o                         
  -2   1   6       2576.37       2556.80        29.14 o                         
  -1   1   6      18793.63      18828.56       346.68 o                         
   0   1   6        294.97        303.83         4.06 o                         
   1   1   6        886.94        884.67        14.27 o                         
   2   1   6        282.08        260.52         4.40 o                         
   3   1   6       2279.30       2264.55        25.54 o                         
   4   1   6       9251.22       9918.69       100.09 o                         
   5   1   6       7562.59       7543.87        58.86 o                         
   6   1   6      10261.97      10530.47       102.26 o                         
   7   1   6        197.34        187.07         5.46 o                         
   8   1   6       1547.82       1553.65        20.15 o                         
   9   1   6         47.27         47.21         4.34 o                         
  10   1   6        432.71        426.50        12.67 o                         
  11   1   6        811.75        851.68        14.95 o                         
  12   1   6       3542.67       3547.20        51.29 o                         
 -13   2   6          7.24         12.13         6.30 o                         
 -12   2   6        574.84        574.45        16.10 o                         
 -11   2   6       4404.87       4360.96        79.75 o                         
 -10   2   6        222.36        197.95        12.04 o                         
  -9   2   6       2172.70       2230.33        37.75 o                         
  -8   2   6         47.00         76.62         6.62 o                         
  -7   2   6        417.87        378.44        17.48 o                         
  -6   2   6        232.75        230.97         9.95 o                         
  -5   2   6       1957.05       2011.18        57.75 o                         
  -4   2   6         57.58         23.29         2.24 o                         
  -3   2   6         68.51        100.14         3.51 o                         
  -2   2   6      17736.19      17911.36       186.73 o                         
  -1   2   6       1114.41       1175.84        17.05 o                         
   0   2   6       1523.89       1650.81        21.21 o                         
   1   2   6        100.24         95.91         2.63 o                         
   2   2   6         29.27         21.68         1.83 o                         
   3   2   6        235.55        268.16         4.27 o                         
   4   2   6        674.66        612.56         7.59 o                         
   5   2   6       5802.85       5536.20        46.43 o                         
   6   2   6         20.74         15.53         2.43 o                         
   7   2   6         25.33         23.03         2.67 o                         
   8   2   6        219.90        211.22         6.44 o                         
   9   2   6        949.04        901.03        14.31 o                         
  10   2   6        457.35        420.90        10.10 o                         
  11   2   6        686.74        699.89        16.21 o                         
  12   2   6       1272.75       1283.83        21.29 o                         
 -12   3   6        494.53        505.93        13.62 o                         
 -11   3   6        107.47        115.98         8.72 o                         
 -10   3   6        773.47        783.46        24.25 o                         
  -9   3   6         18.67          7.35         5.12 o                         
  -8   3   6       5744.72       5850.00        78.89 o                         
  -7   3   6        112.23        107.08         7.01 o                         
  -6   3   6        482.03        510.64        12.04 o                         
  -5   3   6       1402.42       1533.48        31.13 o                         
  -4   3   6        664.62        617.62        12.14 o                         
  -3   3   6        264.86        283.27         6.81 o                         
  -2   3   6       2040.47       1959.27        27.76 o                         
  -1   3   6      11816.79      11665.79       202.57 o                         
   0   3   6        126.54        145.15         3.33 o                         
   1   3   6       3554.09       3627.84        35.01 o                         
   2   3   6       1062.40       1173.67        14.62 o                         
   3   3   6         65.14        101.47         3.05 o                         
   4   3   6         51.51         70.94         2.94 o                         
   5   3   6       2724.91       2623.62        23.63 o                         
   6   3   6       4113.59       4002.50        38.61 o                         
   7   3   6        447.13        462.05         8.29 o                         
   8   3   6        600.83        627.78        11.59 o                         
   9   3   6         20.95         23.26         4.02 o                         
  10   3   6        308.34        321.99         8.64 o                         
  11   3   6        286.68        314.58        18.53 o                         
 -12   4   6        411.64        404.03        13.35 o                         
 -11   4   6       1777.12       1820.75        35.86 o                         
 -10   4   6          4.56         -3.86         6.61 o                         
  -9   4   6        429.38        430.23        12.21 o                         
  -8   4   6        387.73        404.19        12.96 o                         
  -7   4   6         11.12         16.94         4.66 o                         
  -6   4   6         59.53         69.01         4.56 o                         
  -5   4   6       1066.54       1030.67        17.26 o                         
  -4   4   6        414.62        378.42        14.86 o                         
  -3   4   6         15.04         23.74        16.65 o                         
  -2   4   6       7300.95       7479.53        69.14 o                         
  -1   4   6         99.58        100.15         6.17 o                         
   0   4   6        798.40        778.19         9.67 o                         
   1   4   6         16.21         31.21         2.29 o                         
   2   4   6        964.32        914.95        10.00 o                         
   3   4   6         88.87         93.99         3.70 o                         
   4   4   6        432.93        425.74         7.42 o                         
   5   4   6       1879.09       1870.38        19.87 o                         
   6   4   6         20.18         18.59         3.04 o                         
   7   4   6         27.40         19.66         6.60 o                         
   8   4   6        134.77        113.96         8.38 o                         
   9   4   6        117.28        122.50         6.83 o                         
  10   4   6        220.09        192.91        10.51 o                         
  11   4   6        154.83        146.26        12.98 o                         
 -11   5   6        225.22        273.17        19.11 o                         
 -10   5   6        751.82        766.33        21.54 o                         
  -9   5   6        104.95        114.83         8.23 o                         
  -8   5   6       2134.69       2156.73        33.28 o                         
  -7   5   6        288.01        283.13        10.05 o                         
  -6   5   6        535.40        515.07        10.82 o                         
  -5   5   6          2.36          2.01         4.72 o                         
  -4   5   6         92.14         90.29         5.69 o                         
  -3   5   6        268.24        277.47         6.82 o                         
  -2   5   6       1366.49       1356.13        16.48 o                         
  -1   5   6       4767.58       4678.73        44.80 o                         
   0   5   6        204.59        181.78         7.76 o                         
   1   5   6         28.40         20.28         3.15 o                         
   2   5   6        205.99        232.13         6.69 o                         
   3   5   6          4.40         -1.71         2.29 o                         
   4   5   6        131.46        129.84         4.91 o                         
   5   5   6       2269.92       2241.82        24.52 o                         
   6   5   6       2509.96       2368.23        26.10 o                         
   7   5   6         34.77         33.37         5.12 o                         
   8   5   6        544.88        574.12        12.41 o                         
   9   5   6        363.36        352.34        11.03 o                         
  10   5   6         52.00         67.40         7.81 o                         
 -10   6   6        463.68        420.50        24.25 o                         
  -9   6   6        124.81        154.12         8.40 o                         
  -8   6   6        828.67        864.20        18.43 o                         
  -7   6   6        624.73        651.13        14.16 o                         
  -6   6   6          4.06          9.46         5.26 o                         
  -5   6   6        278.87        280.38         8.66 o                         
  -4   6   6        629.03        625.39        12.50 o                         
  -3   6   6        960.59        975.14        14.01 o                         
  -2   6   6         72.05         49.78         3.68 o                         
  -1   6   6        240.19        273.43         7.12 o                         
   0   6   6         60.07         69.72         3.90 o                         
   1   6   6        886.84        885.74        12.30 o                         
   2   6   6       1260.04       1262.28        16.83 o                         
   3   6   6         20.96         22.90         4.72 o                         
   4   6   6        124.00        131.60         5.12 o                         
   5   6   6        346.01        329.21         8.01 o                         
   6   6   6         78.96         70.84         5.85 o                         
   7   6   6         70.46         58.40         4.45 o                         
   8   6   6         68.30         53.73         5.41 o                         
   9   6   6         31.95         31.43        30.72 o                         
  -8   7   6         91.95         89.29         8.44 o                         
  -7   7   6        192.15        177.36         9.09 o                         
  -6   7   6        111.46        108.23        10.42 o                         
  -5   7   6          3.45         14.54         4.14 o                         
  -4   7   6         95.92        101.04         6.50 o                         
  -3   7   6        391.02        402.00        10.62 o                         
  -2   7   6        683.09        652.23        11.56 o                         
  -1   7   6       1282.96       1237.47        16.05 o                         
   0   7   6        405.63        400.24         8.18 o                         
   1   7   6         72.15         76.03         5.54 o                         
   2   7   6         41.14         43.04         5.21 o                         
   3   7   6          5.63          2.13         5.17 o                         
   4   7   6        285.77        273.84        10.36 o                         
   5   7   6        787.09        749.90        12.97 o                         
   6   7   6       1024.52       1040.84        17.44 o                         
   7   7   6         83.78        105.51         6.81 o                         
  -6   8   6          0.17         -0.88         5.35 o                         
  -5   8   6        546.00        548.83        14.75 o                         
  -4   8   6         55.91         55.11         9.62 o                         
  -3   8   6        523.45        570.10        14.02 o                         
  -2   8   6         38.93         35.98         5.38 o                         
  -1   8   6        183.93        216.32         8.36 o                         
   0   8   6         40.05         47.57         5.98 o                         
   1   8   6        118.06        128.47         8.05 o                         
   2   8   6          4.23          6.45         4.76 o                         
   3   8   6         59.25         66.27         5.08 o                         
   4   8   6        155.13        165.34         8.95 o                         
   5   8   6         27.24         21.83         6.49 o                         
 -13   1   7         16.45         15.20         7.20 o                         
 -12   1   7         11.94          0.08         5.09 o                         
 -11   1   7         13.40          7.79         7.85 o                         
 -10   1   7          0.86         -1.19         5.83 o                         
  -9   1   7        354.12        337.30        14.40 o                         
  -8   1   7        235.07        229.24        12.74 o                         
  -7   1   7        343.13        352.56        13.74 o                         
  -6   1   7          2.76          6.79         6.67 o                         
  -5   1   7       1057.39       1030.34        20.97 o                         
  -4   1   7       1262.83       1362.40        38.55 o                         
  -3   1   7         54.24         59.27         4.65 o                         
  -2   1   7         35.36         28.66         2.26 o                         
  -1   1   7          3.74          9.20         1.28 o                         
   0   1   7         41.47         38.50         1.60 o                         
   1   1   7         80.32         64.41         2.40 o                         
   2   1   7         10.73         16.00         1.47 o                         
   3   1   7          5.54          8.47         1.31 o                         
   4   1   7         89.98         98.88         2.73 o                         
   5   1   7        952.78        950.83        10.47 o                         
   6   1   7          9.28          6.48         2.17 o                         
   7   1   7         24.80         24.37         2.83 o                         
   8   1   7         28.32         31.35         3.87 o                         
   9   1   7        169.80        161.14         7.59 o                         
  10   1   7         44.62         48.38         5.56 o                         
  11   1   7          7.35          2.02         3.56 o                         
  12   1   7         23.70         16.63         4.66 o                         
 -13   2   7        185.26        232.71        17.35 o                         
 -12   2   7          0.27         -0.76         4.73 o                         
 -11   2   7        123.73        112.91        10.43 o                         
 -10   2   7       1291.70       1243.63        26.73 o                         
  -9   2   7        858.50        880.32        21.94 o                         
  -8   2   7        915.40        933.38        18.14 o                         
  -7   2   7        177.70        155.54        10.02 o                         
  -6   2   7        394.52        353.89        10.15 o                         
  -5   2   7        362.98        359.64         9.61 o                         
  -4   2   7          5.15          4.32         2.86 o                         
  -3   2   7       1035.56       1022.57        13.91 o                         
  -2   2   7       2171.46       2152.31        28.20 o                         
  -1   2   7        793.60        849.79        12.35 o                         
   0   2   7        319.53        327.33         5.09 o                         
   1   2   7       1590.23       1615.01        18.61 o                         
   2   2   7        339.10        328.26         5.29 o                         
   3   2   7          4.58          9.31         1.53 o                         
   4   2   7       1656.77       1698.32        15.44 o                         
   5   2   7        439.44        411.38         6.78 o                         
   6   2   7         16.80         14.25         2.17 o                         
   7   2   7          7.93          4.05         2.51 o                         
   8   2   7        195.02        201.44         6.34 o                         
   9   2   7          7.23          9.38         3.77 o                         
  10   2   7       1343.75       1327.72        18.05 o                         
  11   2   7          0.60          7.97         3.99 o                         
  12   2   7        716.80        684.80        16.08 o                         
 -12   3   7          7.22          1.52         5.34 o                         
 -11   3   7         44.56         40.18         5.74 o                         
 -10   3   7          1.02         -2.23         6.15 o                         
  -9   3   7       1821.45       1830.60        34.33 o                         
  -8   3   7        434.89        439.64        15.08 o                         
  -7   3   7         12.41          9.87         4.60 o                         
  -6   3   7          0.16          0.09         3.98 o                         
  -5   3   7        330.17        349.50         9.06 o                         
  -4   3   7          8.78         18.51         4.26 o                         
  -3   3   7        771.86        763.31        12.84 o                         
  -2   3   7       1513.78       1553.29        19.67 o                         
  -1   3   7       2107.44       2220.46        27.10 o                         
   0   3   7        843.34        862.24        10.65 o                         
   1   3   7         88.48        111.51         3.08 o                         
   2   3   7       1305.54       1345.15        14.49 o                         
   3   3   7        445.36        467.46         6.29 o                         
   4   3   7       1450.50       1372.39        14.72 o                         
   5   3   7        306.10        306.42         5.97 o                         
   6   3   7         64.05         63.99         3.71 o                         
   7   3   7       1363.85       1210.14        15.30 o                         
   8   3   7        973.11        973.74        13.78 o                         
   9   3   7        218.65        203.71         7.86 o                         
  10   3   7          6.13          6.35         4.21 o                         
  11   3   7          9.07          9.46         4.80 o                         
 -11   4   7         14.81         23.48         9.25 o                         
 -10   4   7        394.41        379.51        17.88 o                         
  -9   4   7       1038.09        997.00        25.02 o                         
  -8   4   7         72.43         72.47         5.87 o                         
  -7   4   7          2.40          6.77         4.59 o                         
  -6   4   7        269.55        268.09         9.17 o                         
  -5   4   7        512.54        566.60        11.14 o                         
  -4   4   7          1.35          4.57         4.60 o                         
  -3   4   7       2438.27       2353.58        28.19 o                         
  -2   4   7       2939.62       2878.29        29.41 o                         
  -1   4   7        270.45        311.77         7.53 o                         
   0   4   7        200.54        219.84         5.49 o                         
   1   4   7        532.88        496.98         8.82 o                         
   2   4   7        277.10        287.74         5.25 o                         
   3   4   7         76.24         68.78         3.30 o                         
   4   4   7       1491.18       1461.04        16.09 o                         
   5   4   7        995.66        950.23        12.37 o                         
   6   4   7        728.62        804.40        11.66 o                         
   7   4   7       2060.26       1964.10        23.22 o                         
   8   4   7          2.99         13.46         3.98 o                         
   9   4   7        388.19        364.86        10.22 o                         
  10   4   7         72.09         82.20         5.88 o                         
 -11   5   7          0.26         -5.44         6.30 o                         
 -10   5   7          0.12         -2.65         8.42 o                         
  -9   5   7       1794.94       1769.19        31.55 o                         
  -8   5   7        408.25        423.94        23.07 o                         
  -7   5   7        252.25        250.03        10.12 o                         
  -6   5   7          8.88         11.51         5.38 o                         
  -5   5   7         28.34         22.33         6.74 o                         
  -4   5   7        522.17        462.28         9.30 o                         
  -3   5   7        860.47        840.98        13.44 o                         
  -2   5   7       1503.27       1490.56        18.30 o                         
  -1   5   7       2586.80       2509.15        25.22 o                         
   0   5   7       1749.53       1688.46        20.23 o                         
   1   5   7         59.12         49.88         4.35 o                         
   2   5   7       1783.94       1799.37        19.21 o                         
   3   5   7        135.24        127.44         4.67 o                         
   4   5   7       2723.52       2710.60        27.99 o                         
   5   5   7         35.17         32.35         3.45 o                         
   6   5   7        259.89        265.20         7.18 o                         
   7   5   7       2455.61       2350.94        36.61 o                         
   8   5   7        877.68        911.20        17.10 o                         
   9   5   7          8.14          6.92         4.17 o                         
  10   5   7        185.64        175.44        21.54 o                         
  -9   6   7       1149.49       1149.05        21.70 o                         
  -8   6   7         24.15         23.13         6.49 o                         
  -7   6   7        543.93        576.60        15.12 o                         
  -6   6   7        715.56        735.94        19.82 o                         
  -5   6   7         69.44         80.38         5.54 o                         
  -4   6   7         97.04        108.06         5.80 o                         
  -3   6   7       2223.48       2164.98        26.56 o                         
  -2   6   7       3079.00       3039.17        35.21 o                         
  -1   6   7         54.82         60.42         4.06 o                         
   0   6   7         38.85         36.10         3.78 o                         
   1   6   7        257.14        273.45         8.69 o                         
   2   6   7         20.76         23.83         3.36 o                         
   3   6   7        134.98        125.57         5.62 o                         
   4   6   7        939.96        875.97        13.55 o                         
   5   6   7       1684.66       1651.44        23.74 o                         
   6   6   7        571.19        585.19        12.22 o                         
   7   6   7        705.02        693.66        13.76 o                         
   8   6   7        463.24        495.56        14.30 o                         
  -8   7   7       1402.38       1526.12        33.32 o                         
  -7   7   7          1.76          9.55         4.46 o                         
  -6   7   7         77.95         89.43         8.48 o                         
  -5   7   7         10.35         16.61         6.21 o                         
  -4   7   7          0.63          8.71         4.57 o                         
  -3   7   7        289.27        299.29        18.42 o                         
  -2   7   7        344.07        349.02        10.32 o                         
  -1   7   7        536.57        569.25        11.89 o                         
   0   7   7       1508.18       1488.93        23.08 o                         
   1   7   7       1202.84       1238.38        20.57 o                         
   2   7   7        134.40        149.60         9.10 o                         
   3   7   7          3.94          7.33         4.78 o                         
   4   7   7        279.33        286.27        12.47 o                         
   5   7   7        105.76        105.81         5.57 o                         
   6   7   7        415.50        411.39        15.47 o                         
   7   7   7        725.99        706.59        15.81 o                         
  -5   8   7          0.71          7.65         3.56 o                         
  -4   8   7        194.57        186.94         7.71 o                         
  -3   8   7        792.91        786.90        25.42 o                         
  -2   8   7       1594.27       1607.81        24.37 o                         
  -1   8   7        158.26        165.66         7.14 o                         
   0   8   7         77.03         75.81         6.85 o                         
   1   8   7        164.75        174.25         8.31 o                         
   2   8   7        106.20        120.46         7.70 o                         
   3   8   7        103.84        107.76         7.10 o                         
   4   8   7        184.66        202.89        12.19 o                         
 -13   0   8        620.45        556.31        21.48 o                         
 -12   0   8        376.26        385.55        17.58 o                         
 -11   0   8        216.40        197.05        17.89 o                         
 -10   0   8       1310.10       1497.40        50.70 o                         
  -9   0   8       1015.47       1030.95        40.14 o                         
  -8   0   8        260.71        243.11        22.51 o                         
  -7   0   8        302.97        218.38        22.69 o                         
  -6   0   8       6223.35       6011.84       166.69 o                         
  -5   0   8         32.88         40.99         8.82 o                         
  -4   0   8         18.83          9.16         6.10 o                         
  -3   0   8       4874.63       4984.22       184.86 o                         
  -2   0   8         76.34         88.51         5.51 o                         
  -1   0   8          6.94         20.77         2.49 o                         
   0   0   8       1545.46       1263.80        17.53 o                         
   1   0   8       6442.93       6544.33       151.06 o                         
   2   0   8        305.21        334.71         6.39 o                         
   3   0   8        174.80        187.54         4.87 o                         
   4   0   8        162.80        137.88         4.72 o                         
   5   0   8       1363.09       1369.22        18.57 o                         
   6   0   8       9501.65       9767.70       145.09 o                         
   7   0   8        156.30        157.06         9.48 o                         
   8   0   8       2741.65       2630.65        41.72 o                         
   9   0   8          7.77         21.57        10.34 o                         
  10   0   8        235.74        218.51        18.12 o                         
  11   0   8        200.88        177.19        11.10 o                         
  12   0   8        107.08        120.97        17.20 o                         
 -13   1   8       1044.02       1019.06        25.55 o                         
 -12   1   8          3.23         -0.50         5.68 o                         
 -11   1   8        794.43        784.27        19.45 o                         
 -10   1   8         86.38        102.51         8.73 o                         
  -9   1   8       4499.21       4298.08        71.99 o                         
  -8   1   8          0.14          5.91         6.35 o                         
  -7   1   8       6248.41       5772.13        79.49 o                         
  -6   1   8       5544.79       5400.45        79.72 o                         
  -5   1   8        327.63        331.81         9.96 o                         
  -4   1   8        184.34        182.46         8.99 o                         
  -3   1   8         36.82         42.74         5.76 o                         
  -2   1   8       1340.14       1188.55        17.30 o                         
  -1   1   8          7.66          6.50         1.62 o                         
   0   1   8      25442.07      27279.68       397.32 o                         
   1   1   8      10706.53      10984.71       124.45 o                         
   2   1   8       2645.64       2945.94        28.47 o                         
   3   1   8         11.91         17.49         1.63 o                         
   4   1   8        202.05        250.40         4.31 o                         
   5   1   8       1313.91       1327.84        12.41 o                         
   6   1   8          2.58          4.68         2.22 o                         
   7   1   8      12569.00      12824.26       115.68 o                         
   8   1   8       1403.91       1303.84        16.91 o                         
   9   1   8       1424.75       1346.82        18.80 o                         
  10   1   8        703.56        702.86        14.23 o                         
  11   1   8         12.72         11.80         3.70 o                         
  12   1   8        144.01        132.61         9.92 o                         
 -12   2   8          3.35          5.14         5.46 o                         
 -11   2   8         29.39         26.97         5.69 o                         
 -10   2   8       2108.24       2181.80        40.26 o                         
  -9   2   8       1112.89       1153.22        25.76 o                         
  -8   2   8        172.06        155.65        11.16 o                         
  -7   2   8       1903.50       1816.23        34.39 o                         
  -6   2   8       2907.59       2742.00        38.82 o                         
  -5   2   8        620.14        630.18        14.67 o                         
  -4   2   8          2.86          3.35         3.85 o                         
  -3   2   8       6861.86       7687.44       106.03 o                         
  -2   2   8         52.00         70.65         4.35 o                         
  -1   2   8          7.76         33.84         2.65 o                         
   0   2   8       2873.92       2756.79        30.05 o                         
   1   2   8       5389.60       5371.14        57.69 o                         
   2   2   8         10.70          8.35         1.49 o                         
   3   2   8         78.83         57.19         2.65 o                         
   4   2   8         80.14         81.15         3.61 o                         
   5   2   8        422.48        445.42         6.28 o                         
   6   2   8       3569.52       3595.88        33.64 o                         
   7   2   8        441.60        473.13         8.17 o                         
   8   2   8       2074.32       1921.85        22.77 o                         
   9   2   8         15.52         14.81         3.84 o                         
  10   2   8         35.71         43.98         5.02 o                         
  11   2   8          1.38          1.98         5.04 o                         
 -12   3   8         12.50         15.40         7.01 o                         
 -11   3   8          0.38         -4.67         4.67 o                         
 -10   3   8         85.25         87.25         7.67 o                         
  -9   3   8       1666.61       1672.32        29.42 o                         
  -8   3   8        364.48        333.33        11.60 o                         
  -7   3   8       3022.06       2903.46        40.52 o                         
  -6   3   8       1952.36       1893.82        26.87 o                         
  -5   3   8          3.83         13.67         4.24 o                         
  -4   3   8         84.98         86.91         5.50 o                         
  -3   3   8          4.66          6.71         2.41 o                         
  -2   3   8        168.88        128.53         4.63 o                         
  -1   3   8          1.51          4.84         2.45 o                         
   0   3   8      16156.89      16613.65       168.98 o                         
   1   3   8       7783.50       7980.19        78.41 o                         
   2   3   8         83.75         98.93         3.47 o                         
   3   3   8        880.77        874.10        10.29 o                         
   4   3   8         65.03         81.25         4.74 o                         
   5   3   8         68.99         56.91         2.99 o                         
   6   3   8        140.47        134.48         4.95 o                         
   7   3   8       4388.97       4458.28        44.75 o                         
   8   3   8       2041.01       1922.29        25.10 o                         
   9   3   8       2298.31       2200.92        28.60 o                         
  10   3   8        967.02        949.79        15.66 o                         
  11   3   8         19.96         20.11         5.14 o                         
 -11   4   8        206.63        226.29        15.42 o                         
 -10   4   8       2103.59       2158.83        42.28 o                         
  -9   4   8        122.70        128.84        13.21 o                         
  -8   4   8        300.42        284.77        10.66 o                         
  -7   4   8       2299.63       2392.19        36.53 o                         
  -6   4   8       1064.69       1105.81        19.64 o                         
  -5   4   8        307.43        284.44         9.34 o                         
  -4   4   8          3.96          2.85         2.39 o                         
  -3   4   8       2636.52       2660.49        34.75 o                         
  -2   4   8          1.82          1.73         2.66 o                         
  -1   4   8        256.94        230.21         6.02 o                         
   0   4   8        345.74        300.86         6.35 o                         
   1   4   8       1151.15       1191.18        13.30 o                         
   2   4   8        351.32        339.61         6.34 o                         
   3   4   8        499.45        486.64         7.20 o                         
   4   4   8        121.47        112.33         4.20 o                         
   5   4   8        115.18        120.08         4.73 o                         
   6   4   8        396.63        391.14         9.90 o                         
   7   4   8         45.89         53.10         6.19 o                         
   8   4   8        507.43        452.51        12.81 o                         
   9   4   8          3.14         10.14         9.68 o                         
  10   4   8        165.97        191.06        16.57 o                         
 -10   5   8         85.29         79.83        12.05 o                         
  -9   5   8        203.46        224.88         9.51 o                         
  -8   5   8        994.98        936.58        20.19 o                         
  -7   5   8        666.63        645.09        15.25 o                         
  -6   5   8        722.54        683.30        15.62 o                         
  -5   5   8        729.33        713.91        13.96 o                         
  -4   5   8          3.37          4.57         3.63 o                         
  -3   5   8         38.21         38.23         3.93 o                         
  -2   5   8        191.69        180.09         6.14 o                         
  -1   5   8        520.34        522.78         8.53 o                         
   0   5   8       3120.79       3096.91        31.25 o                         
   1   5   8       6234.31       6302.94        57.14 o                         
   2   5   8          2.82          5.84         2.44 o                         
   3   5   8          5.17          6.49         3.61 o                         
   4   5   8        786.42        784.46        11.57 o                         
   5   5   8          1.61          5.51         3.50 o                         
   6   5   8         23.61         16.77         3.70 o                         
   7   5   8       1821.46       1864.93        25.56 o                         
   8   5   8       2717.09       2614.34        41.20 o                         
   9   5   8       1169.27       1086.70        23.16 o                         
  -9   6   8         53.40         48.96         5.05 o                         
  -8   6   8        129.67        135.27         8.19 o                         
  -7   6   8        104.15        113.29         8.18 o                         
  -6   6   8        436.25        414.69        14.92 o                         
  -5   6   8          6.75         -1.67         3.98 o                         
  -4   6   8          0.46          2.72         4.04 o                         
  -3   6   8         93.31        105.04         7.21 o                         
  -2   6   8        150.29        164.87         6.93 o                         
  -1   6   8        444.33        436.99        10.00 o                         
   0   6   8        231.15        267.72        10.36 o                         
   1   6   8          1.33          3.05         3.96 o                         
   2   6   8         55.32         45.69         3.67 o                         
   3   6   8        371.99        362.35         8.86 o                         
   4   6   8        182.93        159.57         6.44 o                         
   5   6   8         80.75         71.54         4.51 o                         
   6   6   8         37.17         51.87         5.11 o                         
   7   6   8         41.14         27.50         4.78 o                         
   8   6   8          6.91         16.55         4.40 o                         
  -8   7   8        893.64        851.38        35.86 o                         
  -7   7   8        156.37        179.85         8.82 o                         
  -6   7   8        393.19        412.34        11.25 o                         
  -5   7   8        799.98        777.06        16.06 o                         
  -4   7   8         16.67          7.81         4.00 o                         
  -3   7   8        102.11        103.98         8.48 o                         
  -2   7   8          9.51         10.64         4.12 o                         
  -1   7   8       1727.08       1775.32        36.00 o                         
   0   7   8        282.50        267.05         9.71 o                         
   1   7   8       2548.74       2596.65        35.26 o                         
   2   7   8        611.21        679.14        13.29 o                         
   3   7   8         16.08          8.16         4.04 o                         
   4   7   8        272.35        255.94        10.95 o                         
   5   7   8          3.87          3.54         4.25 o                         
   6   7   8        148.96        176.79         7.78 o                         
  -5   8   8          4.97         -0.04         3.61 o                         
  -4   8   8          1.26          1.73         3.96 o                         
  -3   8   8         74.99         71.91         5.97 o                         
  -2   8   8         44.39         56.66         5.14 o                         
  -1   8   8         21.17         34.30         5.01 o                         
   0   8   8          6.32         11.00         4.24 o                         
   1   8   8          7.66         23.52         6.26 o                         
   2   8   8         68.57         82.74         5.92 o                         
   3   8   8          4.86         -4.24         4.24 o                         
   4   8   8          0.30         14.76        24.41 o                         
 -13   1   9         65.45         62.85         9.06 o                         
 -12   1   9          0.41         -2.90         4.64 o                         
 -11   1   9         17.92         16.82         5.38 o                         
 -10   1   9         55.76         55.14         7.80 o                         
  -9   1   9          4.09          5.73         6.34 o                         
  -8   1   9        257.95        251.99        11.28 o                         
  -7   1   9          0.65          4.52         5.23 o                         
  -6   1   9        579.97        530.75        14.22 o                         
  -5   1   9        187.63        178.69         8.85 o                         
  -4   1   9         76.51         91.18         7.08 o                         
  -3   1   9         47.47         44.88         3.94 o                         
  -2   1   9        639.06        726.67        13.67 o                         
  -1   1   9        238.72        308.08         5.14 o                         
   0   1   9        274.50        272.36         4.69 o                         
   1   1   9        234.29        286.90         4.56 o                         
   2   1   9          4.51          9.48         2.02 o                         
   3   1   9       2119.25       2159.60        19.10 o                         
   4   1   9         88.60         85.14         3.21 o                         
   5   1   9         22.31         23.51         2.16 o                         
   6   1   9         36.70         27.41         2.60 o                         
   7   1   9          3.10          2.75         2.70 o                         
   8   1   9        299.53        280.92         7.26 o                         
   9   1   9        158.79        164.25         9.71 o                         
  10   1   9         22.72         22.27         4.19 o                         
  11   1   9         39.39         38.20         4.12 o                         
 -12   2   9         13.87         10.80         4.88 o                         
 -11   2   9        146.85        150.58         9.13 o                         
 -10   2   9         10.14         20.18         6.08 o                         
  -9   2   9         20.13         25.09         5.54 o                         
  -8   2   9        425.38        414.51        12.48 o                         
  -7   2   9       4871.33       4953.03        68.10 o                         
  -6   2   9       1406.15       1392.25        23.94 o                         
  -5   2   9        101.43        111.13         7.15 o                         
  -4   2   9        269.54        269.32         9.76 o                         
  -3   2   9        657.49        671.17        17.51 o                         
  -2   2   9        228.53        238.53         5.55 o                         
  -1   2   9        774.64        807.09        11.44 o                         
   0   2   9       1414.99       1363.43        14.88 o                         
   1   2   9        946.88        957.31        10.97 o                         
   2   2   9        139.55        146.74         3.68 o                         
   3   2   9        332.16        321.88         4.78 o                         
   4   2   9         64.76         65.14         4.06 o                         
   5   2   9         17.43         10.62         2.07 o                         
   6   2   9        192.12        201.76         5.24 o                         
   7   2   9       1381.32       1418.64        16.45 o                         
   8   2   9         11.56         17.87         3.84 o                         
   9   2   9        296.06        277.50        10.44 o                         
  10   2   9         52.78         46.29         4.45 o                         
  11   2   9         10.14         15.81         4.69 o                         
 -12   3   9          2.37          5.45         9.92 o                         
 -11   3   9         97.43        106.74         9.22 o                         
 -10   3   9        265.58        247.67        12.07 o                         
  -9   3   9         41.97         48.74         5.77 o                         
  -8   3   9        326.10        296.38        10.47 o                         
  -7   3   9         39.26         41.75         5.27 o                         
  -6   3   9       1045.15       1035.42        19.02 o                         
  -5   3   9          4.90          1.40         4.50 o                         
  -4   3   9        101.59        129.97         8.45 o                         
  -3   3   9        320.30        316.85         6.68 o                         
  -2   3   9         20.79         12.10         2.64 o                         
  -1   3   9       1008.97        911.21        13.02 o                         
   0   3   9        167.55        158.90         5.92 o                         
   1   3   9         97.73         82.38         3.48 o                         
   2   3   9          6.41          7.37         1.82 o                         
   3   3   9       2030.94       2061.22        19.57 o                         
   4   3   9        199.17        195.39         4.55 o                         
   5   3   9        264.75        265.99         5.66 o                         
   6   3   9       1373.26       1364.04        16.72 o                         
   7   3   9        769.36        772.32        11.16 o                         
   8   3   9        162.42        148.41         6.94 o                         
   9   3   9        245.78        249.79        10.36 o                         
  10   3   9          2.00         11.63         3.68 o                         
 -11   4   9         68.21         89.40        10.16 o                         
 -10   4   9        218.33        224.01        11.00 o                         
  -9   4   9         66.94         63.30         5.68 o                         
  -8   4   9        121.07        125.74        12.29 o                         
  -7   4   9       3755.35       3710.29        58.43 o                         
  -6   4   9        445.79        408.96        11.80 o                         
  -5   4   9         27.13         37.26         6.26 o                         
  -4   4   9          2.76         -1.49         4.86 o                         
  -3   4   9        174.18        192.65         7.66 o                         
  -2   4   9        533.68        477.89        12.04 o                         
  -1   4   9        117.59        122.60         4.64 o                         
   0   4   9       3283.20       3242.29        35.72 o                         
   1   4   9       2777.88       2792.22        26.12 o                         
   2   4   9       1126.33       1102.35        12.85 o                         
   3   4   9         40.92         38.83         2.56 o                         
   4   4   9        215.17        196.41         5.25 o                         
   5   4   9        530.01        510.28         8.42 o                         
   6   4   9        363.38        357.40         9.58 o                         
   7   4   9        141.38        146.42         6.61 o                         
   8   4   9        433.01        454.36        12.62 o                         
   9   4   9       2582.31       2451.39        33.95 o                         
  10   4   9        963.23        861.41        25.97 o                         
 -10   5   9        107.56        112.84        16.04 o                         
  -9   5   9         71.70         66.87         5.55 o                         
  -8   5   9        453.92        468.30        16.23 o                         
  -7   5   9          9.50         13.48         4.90 o                         
  -6   5   9        675.61        696.33        16.07 o                         
  -5   5   9         17.35         24.02         3.95 o                         
  -4   5   9          1.78          5.77         3.89 o                         
  -3   5   9         63.27         67.50         4.56 o                         
  -2   5   9        316.99        284.28         7.97 o                         
  -1   5   9       4193.29       4043.91        38.50 o                         
   0   5   9          5.80          5.78         3.09 o                         
   1   5   9       1231.18       1243.41        15.26 o                         
   2   5   9        155.30        144.85         5.97 o                         
   3   5   9         76.38         73.37         4.04 o                         
   4   5   9        306.21        288.72         9.82 o                         
   5   5   9         76.32         73.24         6.14 o                         
   6   5   9       2178.48       2153.41        38.38 o                         
   7   5   9        955.26        958.74        15.99 o                         
   8   5   9        237.05        263.68        16.20 o                         
   9   5   9         12.31         45.41        56.97 o                         
  -9   6   9          1.56          9.28         5.72 o                         
  -8   6   9       1010.87       1009.11        21.33 o                         
  -7   6   9       2405.01       2459.13        45.72 o                         
  -6   6   9          1.70          0.91         4.54 o                         
  -5   6   9          4.33          1.32         6.93 o                         
  -4   6   9          0.16          4.32         4.51 o                         
  -3   6   9         27.60         40.98         4.07 o                         
  -2   6   9        418.41        391.32         9.37 o                         
  -1   6   9         56.02         46.20         4.71 o                         
   0   6   9       2160.72       2182.55        25.26 o                         
   1   6   9       1622.68       1588.78        19.17 o                         
   2   6   9       1618.49       1593.80        19.88 o                         
   3   6   9        104.00         93.36         5.61 o                         
   4   6   9        310.41        320.06        12.10 o                         
   5   6   9        835.89        807.16        14.97 o                         
   6   6   9          2.77          3.39         6.43 o                         
   7   6   9        181.80        167.41         9.44 o                         
   8   6   9       1084.48       1043.37        23.52 o                         
  -7   7   9        142.54        148.18         7.76 o                         
  -6   7   9       1043.68       1055.79        20.02 o                         
  -5   7   9       1309.61       1326.67        23.28 o                         
  -4   7   9        823.95        848.82        15.66 o                         
  -3   7   9         81.92         92.01         8.13 o                         
  -2   7   9         65.29         71.65         5.27 o                         
  -1   7   9       2791.42       2816.43        35.71 o                         
   0   7   9        178.19        184.94         8.15 o                         
   1   7   9        331.96        337.93        15.93 o                         
   2   7   9        251.92        262.95         8.48 o                         
   3   7   9        205.38        225.83         7.54 o                         
   4   7   9        158.49        148.57        11.69 o                         
   5   7   9         61.74         69.73         5.16 o                         
   6   7   9        689.99        698.32        19.51 o                         
  -4   8   9         31.84         33.06         4.18 o                         
  -3   8   9         58.05         50.99         4.77 o                         
  -2   8   9        157.44        168.63         7.20 o                         
  -1   8   9        111.33        104.79         6.38 o                         
   0   8   9        642.12        686.52        16.68 o                         
   1   8   9        230.47        222.88         9.25 o                         
   2   8   9        781.89        800.83        15.20 o                         
   3   8   9        110.25        117.14        10.14 o                         
 -12   0  10         17.81         22.44        15.26 o                         
 -11   0  10       3623.30       3523.09        94.71 o                         
 -10   0  10        136.85        118.93        17.95 o                         
  -9   0  10       3057.29       3013.62        85.75 o                         
  -8   0  10       3976.63       4055.24       132.31 o                         
  -7   0  10        770.30        740.44        23.82 o                         
  -6   0  10         57.59         67.55         8.20 o                         
  -5   0  10        160.91        145.19        10.65 o                         
  -4   0  10       4990.61       4949.61        88.18 o                         
  -3   0  10         80.01         84.25         6.11 o                         
  -2   0  10         78.78         69.30         7.71 o                         
  -1   0  10       2269.62       2357.85        39.60 o                         
   0   0  10       2421.19       2859.11        35.77 o                         
   1   0  10       5837.95       5976.18        77.27 o                         
   2   0  10       2409.15       2543.63        34.68 o                         
   3   0  10       3288.91       3314.17        39.60 o                         
   4   0  10        410.54        479.58         9.06 o                         
   5   0  10         59.13         59.17         4.74 o                         
   6   0  10         44.27         55.38         4.47 o                         
   7   0  10       1279.80       1352.49        21.17 o                         
   8   0  10       3276.78       3369.89        51.72 o                         
   9   0  10        799.99        792.03        50.37 o                         
  10   0  10        135.31        143.49        11.65 o                         
  11   0  10         79.21         71.96         6.57 o                         
 -12   1  10       1207.06       1286.38        24.50 o                         
 -11   1  10         12.59         18.49         5.36 o                         
 -10   1  10         89.30         53.57         6.75 o                         
  -9   1  10          8.26          7.16         6.60 o                         
  -8   1  10       2076.71       1985.15        31.77 o                         
  -7   1  10       3585.42       3434.12        49.43 o                         
  -6   1  10         51.21         44.71         6.94 o                         
  -5   1  10      10596.79      10380.08       125.33 o                         
  -4   1  10        474.15        471.60        11.69 o                         
  -3   1  10        556.07        577.40        10.81 o                         
  -2   1  10        127.72        151.98         4.17 o                         
  -1   1  10      10254.15      11425.98       109.98 o                         
   0   1  10        265.36        257.71         4.71 o                         
   1   1  10         11.30          2.47         1.69 o                         
   2   1  10      15116.05      14928.79       137.73 o                         
   3   1  10        266.41        261.84         5.02 o                         
   4   1  10        199.49        196.85         6.28 o                         
   5   1  10          0.18         -0.16         2.00 o                         
   6   1  10        959.70        920.21        10.52 o                         
   7   1  10        143.15        131.00         6.94 o                         
   8   1  10       3442.74       3359.83        34.91 o                         
   9   1  10       4567.94       4565.27        55.80 o                         
  10   1  10          4.18          5.79         5.03 o                         
  11   1  10       1699.10       1706.08        27.21 o                         
 -12   2  10         24.43         23.97         4.98 o                         
 -11   2  10       1799.01       1694.27        31.17 o                         
 -10   2  10          4.58         -1.93         6.36 o                         
  -9   2  10        440.98        386.33        13.02 o                         
  -8   2  10       4555.20       4509.27        62.74 o                         
  -7   2  10         33.79         34.36         6.04 o                         
  -6   2  10         32.75         31.14         5.18 o                         
  -5   2  10        232.77        272.05         9.82 o                         
  -4   2  10       4876.67       4670.78        69.34 o                         
  -3   2  10          7.76         13.09         3.11 o                         
  -2   2  10         40.21         55.90         3.29 o                         
  -1   2  10       3048.79       3151.50        41.10 o                         
   0   2  10         16.20         25.20         2.92 o                         
   1   2  10       3553.58       3431.92        37.20 o                         
   2   2  10        374.09        401.66         6.18 o                         
   3   2  10       4947.86       5136.90        41.37 o                         
   4   2  10        266.24        304.19         5.36 o                         
   5   2  10        177.13        166.52         4.73 o                         
   6   2  10         47.73         41.73         2.95 o                         
   7   2  10        724.78        714.20        11.74 o                         
   8   2  10       2432.46       2408.40        26.34 o                         
   9   2  10         23.93         33.82         4.22 o                         
  10   2  10        145.16        130.83         7.43 o                         
  11   2  10        218.87        226.44        14.95 o                         
 -12   3  10       1667.32       1676.47        36.96 o                         
 -11   3  10          3.38          1.60         5.30 o                         
 -10   3  10        173.22        153.55         9.74 o                         
  -9   3  10          1.45          6.42         5.21 o                         
  -8   3  10       2017.11       1933.35        28.84 o                         
  -7   3  10       1407.03       1422.17        23.29 o                         
  -6   3  10         36.53         45.32         5.09 o                         
  -5   3  10       8470.92       8436.12       146.99 o                         
  -4   3  10       1276.56       1273.32        20.12 o                         
  -3   3  10        127.45        134.87         6.34 o                         
  -2   3  10         13.52         21.66         3.17 o                         
  -1   3  10       3794.69       3914.99        46.18 o                         
   0   3  10       1220.09       1232.50        16.92 o                         
   1   3  10       1482.68       1399.16        16.73 o                         
   2   3  10       9027.49       9040.78        76.57 o                         
   3   3  10        342.59        337.96         5.80 o                         
   4   3  10       1466.43       1511.04        15.75 o                         
   5   3  10        834.67        876.58        11.62 o                         
   6   3  10        151.11        141.01         5.88 o                         
   7   3  10         47.59         35.10         4.32 o                         
   8   3  10       2473.71       2424.38        37.63 o                         
   9   3  10       4709.29       4917.52        57.10 o                         
  10   3  10         44.29         48.15         5.18 o                         
 -11   4  10        486.07        488.23        16.31 o                         
 -10   4  10          0.18          7.26         4.82 o                         
  -9   4  10          1.43         -3.74         4.33 o                         
  -8   4  10       2376.62       2351.14        37.97 o                         
  -7   4  10        356.45        311.16        11.28 o                         
  -6   4  10         11.10         10.78         4.44 o                         
  -5   4  10        402.76        378.08        12.13 o                         
  -4   4  10       3927.84       4040.60        49.54 o                         
  -3   4  10        206.62        180.93         9.42 o                         
  -2   4  10          5.12          9.90         6.00 o                         
  -1   4  10       1008.25        987.34        13.58 o                         
   0   4  10        538.54        543.42         8.28 o                         
   1   4  10       2684.44       2726.03        25.73 o                         
   2   4  10         17.25         23.78         2.66 o                         
   3   4  10       4340.37       4401.26        40.68 o                         
   4   4  10         95.76         89.83         4.17 o                         
   5   4  10        236.46        237.72         7.16 o                         
   6   4  10        113.10        108.69         5.88 o                         
   7   4  10          4.15          5.77         3.92 o                         
   8   4  10       1629.06       1642.06        25.11 o                         
   9   4  10         41.90         35.84         6.88 o                         
 -10   5  10        243.64        237.03        12.72 o                         
  -9   5  10         11.34          9.26         4.38 o                         
  -8   5  10       1037.01       1018.39        20.97 o                         
  -7   5  10        129.56        143.55        11.35 o                         
  -6   5  10        299.88        308.35        11.13 o                         
  -5   5  10       1882.32       1913.32        30.19 o                         
  -4   5  10       1778.52       1749.18        24.38 o                         
  -3   5  10        302.60        299.08         9.28 o                         
  -2   5  10         23.11         14.21         4.74 o                         
  -1   5  10        574.45        553.83         9.70 o                         
   0   5  10       1747.35       1753.04        19.86 o                         
   1   5  10       3615.97       3654.15        36.51 o                         
   2   5  10        909.42        883.68        12.46 o                         
   3   5  10       2719.59       2662.38        36.46 o                         
   4   5  10       1413.89       1395.44        17.74 o                         
   5   5  10        389.81        399.26        11.06 o                         
   6   5  10        494.10        460.37        10.99 o                         
   7   5  10          3.59          4.29         5.73 o                         
   8   5  10        814.03        840.94        34.03 o                         
   9   5  10       3285.36       3290.70        60.72 o                         
  -9   6  10        178.36        198.53         9.99 o                         
  -8   6  10        447.94        429.55        12.12 o                         
  -7   6  10        449.44        446.26        13.37 o                         
  -6   6  10        100.72         98.76         6.96 o                         
  -5   6  10        274.89        250.38        14.24 o                         
  -4   6  10       1791.10       1785.21        23.99 o                         
  -3   6  10        176.48        167.49        10.21 o                         
  -2   6  10         55.50         48.55         4.49 o                         
  -1   6  10         24.85         26.09         4.11 o                         
   0   6  10          9.74         14.24         5.62 o                         
   1   6  10        680.62        652.40        10.88 o                         
   2   6  10         11.40         13.15         6.39 o                         
   3   6  10       1035.64        993.75        16.94 o                         
   4   6  10        298.16        303.30        10.97 o                         
   5   6  10        255.28        242.95         8.81 o                         
   6   6  10          9.22          5.84         6.98 o                         
   7   6  10        264.17        231.63         9.14 o                         
  -7   7  10          3.36          9.34         6.02 o                         
  -6   7  10       1601.93       1653.16        30.46 o                         
  -5   7  10        192.72        204.79         8.46 o                         
  -4   7  10       1158.31       1152.67        19.56 o                         
  -3   7  10        462.33        432.96        11.93 o                         
  -2   7  10         23.00         18.33         4.87 o                         
  -1   7  10        175.13        174.31         7.57 o                         
   0   7  10        448.44        488.79        12.89 o                         
   1   7  10       2411.28       2447.68        39.20 o                         
   2   7  10        120.63        126.43         8.35 o                         
   3   7  10       2139.23       2093.82        29.14 o                         
   4   7  10        165.76        172.42        10.23 o                         
   5   7  10        264.56        256.67        12.82 o                         
  -4   8  10         95.19         87.92         9.48 o                         
  -3   8  10        216.37        196.15        13.60 o                         
  -2   8  10          5.18         14.40         4.59 o                         
  -1   8  10        113.08         95.16        11.53 o                         
   0   8  10        407.34        451.90        14.75 o                         
   1   8  10         22.45         24.79         4.68 o                         
   2   8  10         21.72         27.92         4.83 o                         
 -12   1  11         33.50         25.41         5.60 o                         
 -11   1  11         75.46         61.89         6.96 o                         
 -10   1  11         59.71         48.01         7.22 o                         
  -9   1  11         59.30         51.76         6.68 o                         
  -8   1  11        250.39        233.29        10.29 o                         
  -7   1  11          0.89          4.34         4.64 o                         
  -6   1  11        603.34        583.27        15.40 o                         
  -5   1  11       1806.96       1751.46        28.15 o                         
  -4   1  11         11.28         16.70         5.43 o                         
  -3   1  11        444.73        441.60         8.84 o                         
  -2   1  11        535.46        505.49         7.14 o                         
  -1   1  11         18.20         15.03         2.27 o                         
   0   1  11         99.15        104.59         3.92 o                         
   1   1  11         27.70         25.49         2.19 o                         
   2   1  11          1.47          2.40         1.94 o                         
   3   1  11        541.78        534.22         7.56 o                         
   4   1  11          0.04          1.79         2.36 o                         
   5   1  11          7.74          9.09         2.28 o                         
   6   1  11         31.56         23.71         3.09 o                         
   7   1  11          4.48          5.15         3.40 o                         
   8   1  11         35.31         41.10         4.15 o                         
   9   1  11        172.44        185.90         7.48 o                         
  10   1  11          2.28          9.11         4.83 o                         
  11   1  11         24.06         19.39         5.01 o                         
 -12   2  11        160.03        173.63         9.39 o                         
 -11   2  11         83.59         90.93         7.10 o                         
 -10   2  11        113.39        110.66         9.01 o                         
  -9   2  11       1037.14        965.62        18.85 o                         
  -8   2  11        998.40        954.16        18.78 o                         
  -7   2  11         18.83         25.65         5.03 o                         
  -6   2  11        288.21        296.06        10.32 o                         
  -5   2  11       1064.50       1026.14        28.57 o                         
  -4   2  11       1726.56       1683.79        26.93 o                         
  -3   2  11       1502.17       1482.92        20.68 o                         
  -2   2  11        317.57        334.64         7.56 o                         
  -1   2  11          0.14         -2.55         2.76 o                         
   0   2  11        175.97        139.92         4.62 o                         
   1   2  11       1299.92       1284.05        15.20 o                         
   2   2  11        477.85        492.30         7.42 o                         
   3   2  11        376.93        362.34         5.75 o                         
   4   2  11        271.23        246.46         5.32 o                         
   5   2  11       1741.73       1776.85        17.92 o                         
   6   2  11        142.96        148.69         6.55 o                         
   7   2  11        163.71        167.23         7.60 o                         
   8   2  11        122.88        122.15         8.36 o                         
   9   2  11         34.15         31.71         4.49 o                         
  10   2  11        417.09        418.92        12.18 o                         
 -11   3  11        238.90        247.29        12.36 o                         
 -10   3  11        305.97        277.80        19.91 o                         
  -9   3  11          0.52          3.42         4.90 o                         
  -8   3  11        177.99        148.58         8.36 o                         
  -7   3  11          0.91          3.71         4.69 o                         
  -6   3  11        772.51        714.70        15.49 o                         
  -5   3  11       1951.65       1798.04        32.50 o                         
  -4   3  11          9.58         10.43         4.85 o                         
  -3   3  11         13.55         26.13         4.28 o                         
  -2   3  11         57.89         46.65         3.41 o                         
  -1   3  11         11.43         23.28         4.84 o                         
   0   3  11          0.17         -3.23         3.23 o                         
   1   3  11        635.81        583.44         8.08 o                         
   2   3  11         63.19         59.41         3.43 o                         
   3   3  11        995.79       1003.90        11.29 o                         
   4   3  11         23.45         29.11         2.69 o                         
   5   3  11          3.54          8.53         3.17 o                         
   6   3  11         58.60         56.30         4.04 o                         
   7   3  11        227.65        214.56         7.51 o                         
   8   3  11         23.42         28.97         4.12 o                         
   9   3  11        665.48        674.50        16.94 o                         
  10   3  11         64.54         85.06         8.45 o                         
 -11   4  11        902.93        894.11        26.81 o                         
 -10   4  11         63.22         66.72         7.75 o                         
  -9   4  11        176.84        165.05         8.86 o                         
  -8   4  11         24.50         14.61        10.58 o                         
  -7   4  11         59.87         56.47         7.28 o                         
  -6   4  11          9.00          4.45         6.44 o                         
  -5   4  11        590.71        574.07        14.12 o                         
  -4   4  11       1813.96       1830.20        24.58 o                         
  -3   4  11        321.08        321.73         9.21 o                         
  -2   4  11        149.81        167.18         5.69 o                         
  -1   4  11          0.73          5.49         3.01 o                         
   0   4  11       2262.88       2167.01        26.86 o                         
   1   4  11       1974.56       1951.15        19.66 o                         
   2   4  11       1706.02       1684.12        19.03 o                         
   3   4  11       1998.38       2045.80        22.11 o                         
   4   4  11        602.30        579.36         9.12 o                         
   5   4  11        306.10        312.04         8.23 o                         
   6   4  11        210.07        203.45         8.30 o                         
   7   4  11        225.02        237.95        12.13 o                         
   8   4  11        504.90        488.69        12.81 o                         
   9   4  11       1225.31       1148.21        20.83 o                         
 -10   5  11        202.76        199.93        12.50 o                         
  -9   5  11         79.05         76.07         6.08 o                         
  -8   5  11         18.09         29.51         4.98 o                         
  -7   5  11          1.61          6.27         5.78 o                         
  -6   5  11       1355.33       1337.04        29.45 o                         
  -5   5  11        251.38        280.73        17.84 o                         
  -4   5  11         29.84         40.48         5.48 o                         
  -3   5  11        209.31        195.16        10.60 o                         
  -2   5  11          4.18          7.97         3.87 o                         
  -1   5  11          0.36          4.15         3.74 o                         
   0   5  11          5.61         -1.23         4.23 o                         
   1   5  11        691.43        644.34         9.87 o                         
   2   5  11        957.17        941.62        15.55 o                         
   3   5  11        820.53        787.30        12.24 o                         
   4   5  11          7.75          5.21         4.79 o                         
   5   5  11        417.61        417.18        10.68 o                         
   6   5  11        301.56        280.39         8.79 o                         
   7   5  11        585.05        543.67        14.55 o                         
   8   5  11         57.01         64.41         5.88 o                         
  -8   6  11          3.44          6.07         3.90 o                         
  -7   6  11         84.67         97.55         7.57 o                         
  -6   6  11        362.80        345.51        10.45 o                         
  -5   6  11        795.58        818.01        15.67 o                         
  -4   6  11       1513.84       1492.03        25.78 o                         
  -3   6  11         67.21         65.09         5.21 o                         
  -2   6  11        286.29        285.22         9.35 o                         
  -1   6  11         77.43         73.64         4.94 o                         
   0   6  11       1504.37       1467.99        20.74 o                         
   1   6  11        682.77        722.61        13.88 o                         
   2   6  11       1120.55       1082.26        24.06 o                         
   3   6  11        659.94        669.38        14.28 o                         
   4   6  11        396.98        406.37        10.07 o                         
   5   6  11         82.55         87.74         7.21 o                         
   6   6  11         29.06         42.66         5.92 o                         
   7   6  11        501.48        529.64        17.54 o                         
  -6   7  11       4776.94       4844.70        74.24 o                         
  -5   7  11        623.40        674.36        22.23 o                         
  -4   7  11         91.58        110.96         6.36 o                         
  -3   7  11        149.09        145.37         8.45 o                         
  -2   7  11        428.14        424.40        11.32 o                         
  -1   7  11         39.99         42.25         5.31 o                         
   0   7  11        207.60        211.24         8.43 o                         
   1   7  11        490.51        523.87        14.63 o                         
   2   7  11       1930.47       1940.38        34.93 o                         
   3   7  11        868.83        805.86        16.29 o                         
   4   7  11        239.78        240.05        10.80 o                         
   5   7  11       1015.16        991.59        22.69 o                         
  -2   8  11        610.06        602.13        11.56 o                         
  -1   8  11        382.69        357.23        19.39 o                         
   0   8  11        166.20        173.37         8.32 o                         
   1   8  11        317.37        332.01         9.49 o                         
 -12   0  12        860.24        891.42        29.66 o                         
 -11   0  12        132.03        139.46        17.31 o                         
 -10   0  12          2.56         11.02         8.04 o                         
  -9   0  12        675.05        720.63        31.57 o                         
  -8   0  12        104.22        103.03        12.94 o                         
  -7   0  12       1407.18       1411.24        39.95 o                         
  -6   0  12         86.20         84.56         8.80 o                         
  -5   0  12       1280.37       1176.72        43.05 o                         
  -4   0  12       1059.68        915.66        46.59 o                         
  -3   0  12       1868.90       1727.46        28.64 o                         
  -2   0  12       4411.34       4372.81        71.00 o                         
  -1   0  12        141.48        118.49         6.89 o                         
   0   0  12        551.60        521.55        12.69 o                         
   1   0  12       1008.91       1142.36        18.04 o                         
   2   0  12         17.18         13.81         2.77 o                         
   3   0  12       1025.34       1000.89        15.91 o                         
   4   0  12       7043.25       7083.92        76.97 o                         
   5   0  12        140.01        134.48         7.49 o                         
   6   0  12        518.27        509.40        10.77 o                         
   7   0  12        431.12        412.30        12.43 o                         
   8   0  12        173.07        183.79        11.73 o                         
   9   0  12        225.34        225.26        14.68 o                         
  10   0  12        430.06        464.47        20.59 o                         
 -12   1  12       2959.70       2852.50        65.13 o                         
 -11   1  12          5.36          6.83         4.93 o                         
 -10   1  12       1965.23       1884.91        34.89 o                         
  -9   1  12        298.46        289.37        12.64 o                         
  -8   1  12        188.33        195.89         9.73 o                         
  -7   1  12         71.48         92.53         6.53 o                         
  -6   1  12       5464.05       5445.01        69.31 o                         
  -5   1  12        836.17        780.54        32.81 o                         
  -4   1  12       1822.52       1739.86        27.95 o                         
  -3   1  12      11275.16      10949.84       112.22 o                         
  -2   1  12          0.76          7.33         3.34 o                         
  -1   1  12        598.60        596.24         8.75 o                         
   0   1  12        220.35        240.24         5.12 o                         
   1   1  12       4914.29       5021.54        42.73 o                         
   2   1  12        110.70        111.21         5.42 o                         
   3   1  12       8073.28       8179.47        70.02 o                         
   4   1  12       8901.45       9018.47        72.39 o                         
   5   1  12       1687.52       1700.80        16.56 o                         
   6   1  12       1283.21       1282.67        14.27 o                         
   7   1  12         13.28         18.26         3.45 o                         
   8   1  12         34.92         33.40         5.20 o                         
   9   1  12       1003.32       1000.93        21.45 o                         
  10   1  12       3153.21       3301.14        49.01 o                         
 -12   2  12        303.35        301.41        17.07 o                         
 -11   2  12         89.23         91.02         7.33 o                         
 -10   2  12        333.86        410.83        13.12 o                         
  -9   2  12        343.80        339.34        12.47 o                         
  -8   2  12         40.77         47.41         5.27 o                         
  -7   2  12        640.96        668.34        14.59 o                         
  -6   2  12         27.43         30.32         5.01 o                         
  -5   2  12        766.16        763.65        16.06 o                         
  -4   2  12        897.05        881.14        20.65 o                         
  -3   2  12       1800.46       1658.78        23.92 o                         
  -2   2  12       1300.47       1215.91        26.54 o                         
  -1   2  12         15.82         20.66         3.18 o                         
   0   2  12        289.02        294.47         6.26 o                         
   1   2  12         65.04         49.98         3.96 o                         
   2   2  12        132.92        138.08         5.44 o                         
   3   2  12        318.80        318.00         5.58 o                         
   4   2  12       4094.79       4067.26        36.65 o                         
   5   2  12        175.44        170.32         5.35 o                         
   6   2  12          2.66          4.42         3.29 o                         
   7   2  12         29.90         28.10         3.91 o                         
   8   2  12          5.18          7.73         4.03 o                         
   9   2  12         19.87         29.86         4.67 o                         
  10   2  12        216.50        225.20        11.03 o                         
 -11   3  12        100.16         79.56         7.61 o                         
 -10   3  12       2028.32       1993.70        35.79 o                         
  -9   3  12         80.26         71.87         5.63 o                         
  -8   3  12        106.73        109.88         7.03 o                         
  -7   3  12         53.61         60.06         5.91 o                         
  -6   3  12       6400.30       6374.61        86.00 o                         
  -5   3  12       1894.51       1888.44        28.71 o                         
  -4   3  12       3449.05       3486.51        44.51 o                         
  -3   3  12       6501.78       6505.78        72.68 o                         
  -2   3  12          0.48          6.86         2.95 o                         
  -1   3  12        210.38        207.31         8.04 o                         
   0   3  12         12.27         12.16         4.05 o                         
   1   3  12       2289.33       2301.83        24.64 o                         
   2   3  12        437.60        463.63         7.34 o                         
   3   3  12       5837.00       5763.01        50.58 o                         
   4   3  12       8473.99       8586.92        76.07 o                         
   5   3  12         82.57         75.41         4.00 o                         
   6   3  12        218.20        209.14         7.86 o                         
   7   3  12         32.02         27.22         4.48 o                         
   8   3  12         87.62         83.06         5.91 o                         
   9   3  12        230.46        197.52         9.98 o                         
 -10   4  12        462.35        414.52        26.53 o                         
  -9   4  12        388.59        372.84        11.40 o                         
  -8   4  12         48.97         26.16         6.59 o                         
  -7   4  12        330.26        395.51        13.31 o                         
  -6   4  12        235.64        243.75        10.59 o                         
  -5   4  12        212.28        245.54        13.99 o                         
  -4   4  12        512.89        543.89        13.82 o                         
  -3   4  12        824.00        821.90        20.16 o                         
  -2   4  12        760.46        730.74        10.86 o                         
  -1   4  12        254.20        306.37         7.29 o                         
   0   4  12       1004.33       1008.05        13.31 o                         
   1   4  12        655.44        637.04         9.86 o                         
   2   4  12        498.45        504.20        10.46 o                         
   3   4  12          1.77          2.74         2.90 o                         
   4   4  12       1029.40        989.63        14.14 o                         
   5   4  12        526.42        527.47        10.57 o                         
   6   4  12        353.49        340.52        10.40 o                         
   7   4  12        107.84        105.90         6.17 o                         
   8   4  12         61.37         54.04         6.22 o                         
   9   4  12         19.68          2.99        11.98 o                         
  -9   5  12         16.04         25.68         4.79 o                         
  -8   5  12          2.65         -0.15         4.47 o                         
  -7   5  12         83.64         66.32         6.30 o                         
  -6   5  12       3148.62       3054.23        68.91 o                         
  -5   5  12       3375.24       3343.05        45.50 o                         
  -4   5  12       4034.63       3991.02        51.16 o                         
  -3   5  12        999.93        978.94        17.54 o                         
  -2   5  12        365.85        369.82        10.94 o                         
  -1   5  12        203.10        175.07         6.52 o                         
   0   5  12         10.28          9.63         4.44 o                         
   1   5  12         43.64         37.92         4.07 o                         
   2   5  12          4.82          7.36         3.63 o                         
   3   5  12       4260.87       4210.22        47.04 o                         
   4   5  12       2216.15       2213.20        32.41 o                         
   5   5  12        369.43        394.42        11.77 o                         
   6   5  12          3.07          2.71         7.34 o                         
   7   5  12          8.71         16.75         5.23 o                         
   8   5  12        121.86        128.41         9.54 o                         
  -8   6  12         50.11         33.30         7.42 o                         
  -7   6  12         61.66         71.41         8.96 o                         
  -6   6  12         96.67         98.20         6.96 o                         
  -5   6  12         54.71         55.55         5.80 o                         
  -4   6  12         11.55          9.98         4.35 o                         
  -3   6  12        123.62        129.21        10.08 o                         
  -2   6  12       1187.07       1157.94        31.70 o                         
  -1   6  12        335.49        331.22        11.58 o                         
   0   6  12       1131.16       1142.64        20.76 o                         
   1   6  12         84.07         83.84        10.36 o                         
   2   6  12        330.48        317.24        10.21 o                         
   3   6  12         70.98         82.84         6.43 o                         
   4   6  12         48.90         56.69         8.02 o                         
   5   6  12        869.75        872.53        20.59 o                         
   6   6  12        140.95        173.71        14.65 o                         
  -6   7  12       1458.07       1415.13        31.41 o                         
  -5   7  12       1403.37       1369.36        24.22 o                         
  -4   7  12       1636.21       1647.52        27.21 o                         
  -3   7  12        203.24        230.57        10.36 o                         
  -2   7  12        853.75        806.94        16.21 o                         
  -1   7  12        101.07        107.85         9.00 o                         
   0   7  12         67.50         75.73         6.15 o                         
   1   7  12         24.47         24.99         7.64 o                         
   2   7  12        717.45        779.39        17.77 o                         
   3   7  12       2538.43       2479.17        42.65 o                         
   4   7  12        491.95        516.42        14.86 o                         
 -12   1  13         18.92          9.81         5.54 o                         
 -11   1  13         44.60         50.26         5.45 o                         
 -10   1  13         33.04         38.42         5.75 o                         
  -9   1  13         30.85         22.93         6.56 o                         
  -8   1  13        105.56        105.50         7.21 o                         
  -7   1  13        907.09        913.78        17.32 o                         
  -6   1  13        861.33        861.91        16.41 o                         
  -5   1  13         91.89         84.97         6.87 o                         
  -4   1  13       1489.20       1418.53        25.01 o                         
  -3   1  13        490.91        444.62         9.89 o                         
  -2   1  13        169.00        164.00         6.30 o                         
  -1   1  13        179.61        180.62         7.74 o                         
   0   1  13        482.83        480.13         7.70 o                         
   1   1  13        117.00        124.69         5.83 o                         
   2   1  13        225.85        231.40         6.24 o                         
   3   1  13        927.73        962.86        11.10 o                         
   4   1  13        175.85        175.30         4.91 o                         
   5   1  13        349.17        353.47         7.08 o                         
   6   1  13        390.37        379.79         7.95 o                         
   7   1  13          2.50          0.07         3.98 o                         
   8   1  13         95.49         95.53         6.49 o                         
   9   1  13        156.97        158.61        15.66 o                         
  10   1  13        256.13        254.08         9.50 o                         
 -11   2  13         31.73         30.13         4.95 o                         
 -10   2  13         23.59         26.31         5.08 o                         
  -9   2  13          8.65         11.11         5.03 o                         
  -8   2  13        682.99        639.15        14.66 o                         
  -7   2  13        180.85        173.32         8.55 o                         
  -6   2  13        107.73        120.82         7.55 o                         
  -5   2  13        403.76        365.84        11.16 o                         
  -4   2  13        677.61        640.25        13.81 o                         
  -3   2  13        487.01        503.17        10.63 o                         
  -2   2  13        738.21        725.99        11.94 o                         
  -1   2  13        368.88        359.87         9.52 o                         
   0   2  13        603.09        575.99         8.79 o                         
   1   2  13         13.23          4.90         3.82 o                         
   2   2  13       1265.09       1289.28        15.18 o                         
   3   2  13        247.66        224.15         5.24 o                         
   4   2  13        165.83        174.28         5.94 o                         
   5   2  13        198.31        198.52         6.62 o                         
   6   2  13         67.88         62.88         3.90 o                         
   7   2  13         11.37          1.90         8.47 o                         
   8   2  13        679.81        677.99        13.55 o                         
   9   2  13         65.46         53.02         6.36 o                         
 -11   3  13        206.75        238.88        11.33 o                         
 -10   3  13        812.60        857.48        21.28 o                         
  -9   3  13         45.05         52.71         5.15 o                         
  -8   3  13        273.34        254.24        11.00 o                         
  -7   3  13        796.93        741.12        15.94 o                         
  -6   3  13        497.52        461.15        12.85 o                         
  -5   3  13        206.42        198.35         9.21 o                         
  -4   3  13       1933.64       1873.77        25.57 o                         
  -3   3  13        573.52        536.73        11.78 o                         
  -2   3  13        126.31        132.03         5.99 o                         
  -1   3  13       1230.05       1219.16        15.99 o                         
   0   3  13        252.72        252.51         7.31 o                         
   1   3  13         88.33         97.28         5.74 o                         
   2   3  13       1107.70       1012.37        13.00 o                         
   3   3  13       1742.47       1771.64        19.81 o                         
   4   3  13        773.55        742.69        11.85 o                         
   5   3  13        760.76        772.42        11.19 o                         
   6   3  13        969.72        975.13        16.55 o                         
   7   3  13        101.39        105.38         5.78 o                         
   8   3  13        198.35        197.16         8.49 o                         
   9   3  13        820.28        813.82        23.49 o                         
 -10   4  13        351.69        309.60        29.06 o                         
  -9   4  13        508.44        543.68        13.47 o                         
  -8   4  13        752.79        723.57        16.10 o                         
  -7   4  13        222.04        228.55        11.15 o                         
  -6   4  13        152.66        150.42        13.40 o                         
  -5   4  13        306.90        264.60        12.28 o                         
  -4   4  13        572.52        508.71        15.41 o                         
  -3   4  13          0.01         -4.16         4.83 o                         
  -2   4  13        375.02        350.59         8.53 o                         
  -1   4  13         83.30         77.91         4.57 o                         
   0   4  13          2.99          3.58         3.84 o                         
   1   4  13         65.25         55.69         4.20 o                         
   2   4  13       2511.84       2516.40        31.21 o                         
   3   4  13       1562.90       1480.19        19.28 o                         
   4   4  13         25.20         20.63         4.78 o                         
   5   4  13         41.89         34.94         5.36 o                         
   6   4  13        680.39        629.42        12.58 o                         
   7   4  13          4.61          6.35         7.02 o                         
   8   4  13        183.33        168.26        11.57 o                         
  -9   5  13         99.17         85.94         7.10 o                         
  -8   5  13         90.00         65.73         7.15 o                         
  -7   5  13          6.05          7.63         6.23 o                         
  -6   5  13         13.98         10.80         4.50 o                         
  -5   5  13        206.32        211.08         9.22 o                         
  -4   5  13         87.95        102.99         7.16 o                         
  -3   5  13       1319.95       1299.07        21.68 o                         
  -2   5  13         89.67         81.61         5.71 o                         
  -1   5  13        603.19        569.81        11.07 o                         
   0   5  13         29.98         31.88         4.40 o                         
   1   5  13          7.72         13.21         4.73 o                         
   2   5  13       1916.01       1850.06        22.99 o                         
   3   5  13          8.73         18.49         5.12 o                         
   4   5  13       1193.95       1182.44        20.31 o                         
   5   5  13        295.15        280.72        16.16 o                         
   6   5  13        482.47        500.41        23.61 o                         
   7   5  13        104.29        104.88         9.63 o                         
  -7   6  13        190.85        201.59         9.64 o                         
  -6   6  13          6.89         19.26         5.51 o                         
  -5   6  13        670.42        620.87        17.36 o                         
  -4   6  13       1466.96       1534.64        24.06 o                         
  -3   6  13        133.28        126.30         8.21 o                         
  -2   6  13         49.71         45.73         5.04 o                         
  -1   6  13        370.04        367.59        18.35 o                         
   0   6  13         19.62         27.47         5.06 o                         
   1   6  13         22.75         13.12         4.77 o                         
   2   6  13        155.12        177.45         8.86 o                         
   3   6  13        742.61        793.68        19.63 o                         
   4   6  13        642.06        699.43        21.60 o                         
   5   6  13         86.92         77.74         6.52 o                         
   6   6  13        254.88        278.00        12.79 o                         
  -5   7  13        262.04        289.37        10.12 o                         
  -4   7  13         19.30         35.76         6.60 o                         
  -3   7  13       4819.50       4923.10        81.98 o                         
  -2   7  13        378.23        375.46        22.71 o                         
  -1   7  13          1.27          5.53         5.00 o                         
   0   7  13          0.33          5.40         5.87 o                         
   1   7  13          1.46         -4.13         5.26 o                         
   2   7  13       2113.92       2072.16        35.60 o                         
   3   7  13        604.82        554.14        15.87 o                         
 -11   0  14        194.96        200.90        21.39 o                         
 -10   0  14       1812.58       1839.98        54.86 o                         
  -9   0  14        121.98         96.88        17.00 o                         
  -8   0  14       2123.58       2107.43        53.12 o                         
  -7   0  14       3594.11       3561.55        67.79 o                         
  -6   0  14        120.79        130.39        11.80 o                         
  -5   0  14      12972.76      13285.55       226.01 o                         
  -4   0  14        109.26         89.39         9.43 o                         
  -3   0  14          1.52         19.84        10.25 o                         
  -2   0  14         93.28         77.56        13.14 o                         
  -1   0  14       4498.16       4125.15        67.29 o                         
   0   0  14       1476.61       1591.01        28.43 o                         
   1   0  14          5.93         14.43         4.09 o                         
   2   0  14        753.53        763.69        24.91 o                         
   3   0  14        110.29        125.97         7.06 o                         
   4   0  14       3686.27       3766.27        54.94 o                         
   5   0  14        308.49        305.49        10.12 o                         
   6   0  14       7983.83       8063.31        98.55 o                         
   7   0  14       1862.71       1846.44        52.66 o                         
   8   0  14        422.33        442.99        28.10 o                         
   9   0  14        103.79         88.69        17.05 o                         
 -11   1  14       3670.97       3743.37        60.07 o                         
 -10   1  14        381.58        375.17        12.33 o                         
  -9   1  14        799.64        792.28        18.80 o                         
  -8   1  14       1160.53       1117.07        21.66 o                         
  -7   1  14         85.17         69.81         5.74 o                         
  -6   1  14       4759.44       4932.98        63.71 o                         
  -5   1  14       1139.40       1133.66        18.98 o                         
  -4   1  14       2611.95       2553.77        37.33 o                         
  -3   1  14          1.30          5.63         4.14 o                         
  -2   1  14       6917.21       6809.10        75.39 o                         
  -1   1  14       1762.06       1709.34        23.78 o                         
   0   1  14       1642.56       1653.70        21.30 o                         
   1   1  14          1.93          9.40         3.65 o                         
   2   1  14        794.79        781.41        10.29 o                         
   3   1  14       3100.38       3098.32        28.25 o                         
   4   1  14        222.15        254.19         6.24 o                         
   5   1  14       3125.80       3060.76        31.13 o                         
   6   1  14          2.10          8.38         4.94 o                         
   7   1  14        249.12        268.50        11.35 o                         
   8   1  14        113.92        114.84         8.60 o                         
   9   1  14         73.26         60.33         7.22 o                         
 -11   2  14        217.86        218.14        10.86 o                         
 -10   2  14        502.40        520.97        13.97 o                         
  -9   2  14         12.52         15.28         4.95 o                         
  -8   2  14       2803.63       2829.17        41.48 o                         
  -7   2  14        875.94        838.90        16.45 o                         
  -6   2  14          4.88          7.60         4.20 o                         
  -5   2  14       5646.44       5781.02        78.63 o                         
  -4   2  14         25.74         24.16         4.40 o                         
  -3   2  14         84.43        102.61         5.74 o                         
  -2   2  14         88.62         97.09         5.75 o                         
  -1   2  14       6413.89       6302.60        59.22 o                         
   0   2  14        541.65        540.38         8.94 o                         
   1   2  14        303.53        329.30         9.83 o                         
   2   2  14        477.33        465.43         7.59 o                         
   3   2  14          5.95          5.49         4.35 o                         
   4   2  14       2287.95       2428.77        26.11 o                         
   5   2  14        105.63         96.52         4.29 o                         
   6   2  14       5461.45       5610.10        60.12 o                         
   7   2  14        819.16        791.11        13.90 o                         
   8   2  14        443.27        434.98        13.55 o                         
   9   2  14          4.79          6.83        14.26 o                         
 -10   3  14        157.77        166.38        10.17 o                         
  -9   3  14        221.94        242.40         8.58 o                         
  -8   3  14        655.59        621.71        13.85 o                         
  -7   3  14          0.68          3.74         4.26 o                         
  -6   3  14        168.63        197.48         9.22 o                         
  -5   3  14       1026.46       1028.10        19.25 o                         
  -4   3  14       4438.47       4339.06        71.95 o                         
  -3   3  14        245.89        232.87         8.20 o                         
  -2   3  14       2660.54       2638.74        31.05 o                         
  -1   3  14        674.90        608.61        12.42 o                         
   0   3  14          0.86         -0.11         3.78 o                         
   1   3  14        308.24        299.25         7.38 o                         
   2   3  14        595.84        570.06         9.68 o                         
   3   3  14       3930.96       3926.60        43.13 o                         
   4   3  14          7.28         11.47         3.52 o                         
   5   3  14       2967.58       2986.33        30.29 o                         
   6   3  14        175.78        185.75         8.04 o                         
   7   3  14         29.57         35.41         6.46 o                         
   8   3  14          0.98         -0.39         8.28 o                         
 -10   4  14         58.13         76.94        13.74 o                         
  -9   4  14        118.24         99.84         7.52 o                         
  -8   4  14       1719.21       1762.01        29.60 o                         
  -7   4  14          0.79          1.26         6.44 o                         
  -6   4  14         91.36        107.66        13.15 o                         
  -5   4  14        761.05        800.89        19.14 o                         
  -4   4  14          0.62          2.51         4.19 o                         
  -3   4  14         10.49         15.11         6.63 o                         
  -2   4  14        575.64        503.45        10.79 o                         
  -1   4  14       4257.51       4335.58        48.60 o                         
   0   4  14       1534.41       1521.07        20.57 o                         
   1   4  14        202.28        195.70         9.55 o                         
   2   4  14        263.27        240.95         8.33 o                         
   3   4  14         11.66          5.51         4.43 o                         
   4   4  14        632.89        607.40        16.48 o                         
   5   4  14         13.80         12.38         7.50 o                         
   6   4  14       1854.44       1800.02        35.36 o                         
   7   4  14        332.74        358.25        17.51 o                         
   8   4  14         93.90         90.58         8.54 o                         
  -9   5  14         78.61         75.20         8.31 o                         
  -8   5  14        177.50        167.41         7.54 o                         
  -7   5  14          2.13         -0.13         3.94 o                         
  -6   5  14          7.07          3.08         7.59 o                         
  -5   5  14        870.32        899.77        20.58 o                         
  -4   5  14       2252.84       2177.05        41.68 o                         
  -3   5  14         12.18         18.20         8.15 o                         
  -2   5  14        415.82        383.72        10.81 o                         
  -1   5  14        161.06        141.67        11.71 o                         
   0   5  14        357.25        352.34         9.68 o                         
   1   5  14       1226.38       1218.76        19.98 o                         
   2   5  14       1002.44       1004.18        18.17 o                         
   3   5  14        721.05        695.65        14.48 o                         
   4   5  14        593.27        640.23        15.89 o                         
   5   5  14       2018.37       2172.50        45.84 o                         
   6   5  14         58.77         59.13         9.55 o                         
  -7   6  14         34.42         40.92         4.89 o                         
  -6   6  14        250.00        239.55        14.19 o                         
  -5   6  14         55.39         62.40         6.28 o                         
  -4   6  14         27.75         27.45         5.34 o                         
  -3   6  14        120.37        148.10        11.30 o                         
  -2   6  14        403.54        381.48        16.34 o                         
  -1   6  14        629.78        633.66        15.55 o                         
   0   6  14       2584.79       2604.09        39.81 o                         
   1   6  14          6.63          1.83         5.03 o                         
   2   6  14         99.49        133.19        11.79 o                         
   3   6  14        151.76        157.55        10.01 o                         
   4   6  14          0.97          5.17         8.03 o                         
   5   6  14          0.97          3.74         6.33 o                         
  -4   7  14        806.57        812.69        16.53 o                         
  -3   7  14        589.18        614.23        14.26 o                         
  -2   7  14          9.70         14.45         5.96 o                         
  -1   7  14        126.72        132.80         8.59 o                         
   0   7  14        221.50        206.28        11.45 o                         
   1   7  14        304.05        314.82        12.89 o                         
   2   7  14       1036.01       1017.58        20.37 o                         
 -11   1  15          0.14          0.10         4.47 o                         
 -10   1  15          1.99          7.48         4.46 o                         
  -9   1  15          0.31          2.91         4.65 o                         
  -8   1  15        136.49        147.34         9.38 o                         
  -7   1  15        202.03        224.49         9.24 o                         
  -6   1  15         23.36         19.87         4.32 o                         
  -5   1  15          1.64          2.13         3.81 o                         
  -4   1  15        735.36        726.73        13.60 o                         
  -3   1  15        719.18        716.75        13.04 o                         
  -2   1  15          0.80          2.01         3.77 o                         
  -1   1  15        308.75        312.40        12.42 o                         
   0   1  15         43.62         36.20         3.45 o                         
   1   1  15          7.22         12.69         3.17 o                         
   2   1  15         79.07         71.91         3.80 o                         
   3   1  15          0.46          1.35         3.11 o                         
   4   1  15        661.63        656.57        10.76 o                         
   5   1  15        135.02        124.17         5.61 o                         
   6   1  15          0.00          5.00         6.62 o                         
   7   1  15         15.42         18.70         5.52 o                         
   8   1  15         46.79         46.53         7.19 o                         
   9   1  15          0.70         -0.12         5.15 o                         
 -11   2  15          1.57         -4.15         5.36 o                         
 -10   2  15        220.84        204.82        12.88 o                         
  -9   2  15          3.80          1.14         4.52 o                         
  -8   2  15         38.12         38.57         4.71 o                         
  -7   2  15          0.51          2.58         4.20 o                         
  -6   2  15         45.42         46.60         4.94 o                         
  -5   2  15          8.58         15.74         4.15 o                         
  -4   2  15          6.53          7.00         3.98 o                         
  -3   2  15        482.12        479.21        10.70 o                         
  -2   2  15       4015.67       4001.70        44.99 o                         
  -1   2  15        897.83        842.24        13.21 o                         
   0   2  15        107.26        126.74         7.49 o                         
   1   2  15        120.38        120.65         5.25 o                         
   2   2  15        628.13        613.11        10.64 o                         
   3   2  15         41.89         42.53         7.08 o                         
   4   2  15        126.85        119.95         5.46 o                         
   5   2  15         85.52         75.22         4.89 o                         
   6   2  15        115.43        112.96         6.21 o                         
   7   2  15        426.85        412.87        13.42 o                         
   8   2  15        751.22        779.39        17.79 o                         
 -10   3  15        368.64        334.80        12.93 o                         
  -9   3  15         40.81         44.89         5.62 o                         
  -8   3  15       1420.55       1434.38        25.22 o                         
  -7   3  15          1.16         18.15        11.85 o                         
  -6   3  15        363.47        364.40        11.41 o                         
  -5   3  15          6.44         13.62         5.74 o                         
  -4   3  15        429.47        397.47        16.23 o                         
  -3   3  15       1365.35       1262.27        18.65 o                         
  -2   3  15         57.62         61.32         6.37 o                         
  -1   3  15        251.14        232.94         8.50 o                         
   0   3  15         32.29         30.27         3.90 o                         
   1   3  15         34.94         34.95         3.82 o                         
   2   3  15        296.33        280.77         8.53 o                         
   3   3  15         18.20         15.79         4.40 o                         
   4   3  15       2096.10       2032.08        24.58 o                         
   5   3  15        825.78        802.97        14.38 o                         
   6   3  15          4.41          8.45         5.80 o                         
   7   3  15        164.56        177.25         9.85 o                         
   8   3  15        383.43        381.07        11.78 o                         
  -9   4  15        777.23        770.40        16.29 o                         
  -8   4  15        271.73        280.59         8.67 o                         
  -7   4  15        130.84        127.38         7.03 o                         
  -6   4  15         47.87         47.74         4.99 o                         
  -5   4  15        364.72        378.03        12.85 o                         
  -4   4  15         19.71         23.41         6.99 o                         
  -3   4  15        458.36        475.05        11.56 o                         
  -2   4  15       2704.55       2756.26        35.26 o                         
  -1   4  15        320.64        325.01        12.85 o                         
   0   4  15         56.38         57.20         6.19 o                         
   1   4  15         36.29         31.98         4.35 o                         
   2   4  15          4.87         15.47         4.50 o                         
   3   4  15         81.38        101.41         7.94 o                         
   4   4  15          1.58          9.73         5.45 o                         
   5   4  15        822.62        855.09        18.79 o                         
   6   4  15        100.93        127.97        13.57 o                         
   7   4  15         38.90         43.78         6.96 o                         
  -8   5  15       1469.95       1385.26        26.34 o                         
  -7   5  15        321.05        313.52        11.01 o                         
  -6   5  15        177.97        163.61         9.54 o                         
  -5   5  15         24.14         33.20         6.31 o                         
  -4   5  15          9.23         19.64         6.03 o                         
  -3   5  15        932.44        863.53        17.82 o                         
  -2   5  15         39.71         30.14         9.11 o                         
  -1   5  15        226.26        218.18        10.71 o                         
   0   5  15         34.64         28.41         5.03 o                         
   1   5  15        563.61        574.43        12.99 o                         
   2   5  15         17.15         13.23         5.08 o                         
   3   5  15          0.12          0.48         7.30 o                         
   4   5  15       1006.96       1015.62        22.90 o                         
   5   5  15       1052.95       1104.07        27.82 o                         
   6   5  15          2.84          5.49         6.03 o                         
  -6   6  15          0.32         -3.76         4.84 o                         
  -5   6  15         15.78         16.96         8.37 o                         
  -4   6  15         18.76         28.62         5.03 o                         
  -3   6  15         66.61         57.89        11.53 o                         
  -2   6  15       1054.76       1079.72        20.52 o                         
  -1   6  15       1364.03       1368.41        32.40 o                         
   0   6  15          2.62         12.41         6.52 o                         
   1   6  15         96.65        113.38         8.99 o                         
   2   6  15         58.26         71.28         9.25 o                         
   3   6  15        376.50        384.62        13.53 o                         
   4   6  15        243.45        245.63        10.62 o                         
  -2   7  15         40.51         41.21         5.19 o                         
  -1   7  15        992.81       1042.48        26.89 o                         
   0   7  15        342.55        378.78        13.40 o                         
 -11   0  16          0.10          3.05         6.83 o                         
 -10   0  16       1292.25       1237.15        39.15 o                         
  -9   0  16       1065.10       1072.08        37.59 o                         
  -8   0  16          2.36          4.64         7.00 o                         
  -7   0  16        221.36        215.33        13.05 o                         
  -6   0  16        629.62        612.87        19.25 o                         
  -5   0  16         15.31         13.86         6.39 o                         
  -4   0  16       1414.89       1421.13        40.47 o                         
  -3   0  16       1659.61       1600.86        40.01 o                         
  -2   0  16       2864.42       2920.29       105.32 o                         
  -1   0  16        224.20        217.63        12.47 o                         
   0   0  16       2843.97       2801.92        49.13 o                         
   1   0  16       3480.25       3569.03        53.44 o                         
   2   0  16        115.06        162.91         8.27 o                         
   3   0  16       1245.43       1155.11        34.04 o                         
   4   0  16          1.40         10.82         5.33 o                         
   5   0  16       2033.89       2075.27        38.66 o                         
   6   0  16       1947.79       1980.53        37.17 o                         
   7   0  16       1954.13       2001.00        77.20 o                         
   8   0  16       1605.90       1592.35        47.81 o                         
 -10   1  16       1584.70       1736.47        31.06 o                         
  -9   1  16       3178.97       3186.90        48.95 o                         
  -8   1  16          0.53          0.00         4.78 o                         
  -7   1  16       1228.95       1216.50        22.49 o                         
  -6   1  16        257.25        267.32         9.73 o                         
  -5   1  16       4863.74       4794.99        55.84 o                         
  -4   1  16         13.58         20.61         5.96 o                         
  -3   1  16       4362.55       4419.81        57.51 o                         
  -2   1  16       2530.29       2497.13        35.86 o                         
  -1   1  16        103.90        100.60         6.20 o                         
   0   1  16       4527.60       4250.21        45.42 o                         
   1   1  16        113.31        122.17         6.52 o                         
   2   1  16        133.90        141.24         6.57 o                         
   3   1  16         45.24         34.72         3.56 o                         
   4   1  16         81.80         70.35         4.36 o                         
   5   1  16        174.30        169.30         8.28 o                         
   6   1  16       1122.25       1119.33        17.39 o                         
   7   1  16       2004.35       2144.56        35.53 o                         
   8   1  16        611.95        641.27        18.13 o                         
 -10   2  16        722.79        731.69        17.89 o                         
  -9   2  16       1845.41       1917.04        31.95 o                         
  -8   2  16         12.68         22.16         4.86 o                         
  -7   2  16         62.19         54.13         5.93 o                         
  -6   2  16       1203.96       1170.04        18.84 o                         
  -5   2  16          2.30         11.01         3.98 o                         
  -4   2  16         83.27         93.98         6.14 o                         
  -3   2  16        372.24        379.02        12.96 o                         
  -2   2  16       2323.10       2291.50        30.96 o                         
  -1   2  16        317.96        289.54         8.82 o                         
   0   2  16       3264.31       3358.81        41.99 o                         
   1   2  16       2507.48       2509.45        30.56 o                         
   2   2  16         10.41         23.74         3.99 o                         
   3   2  16         73.45         62.42         4.98 o                         
   4   2  16         41.87         44.48         4.33 o                         
   5   2  16       1133.11       1146.03        17.66 o                         
   6   2  16        510.19        529.71        13.31 o                         
   7   2  16       2264.57       2339.20        37.41 o                         
   8   2  16       1321.87       1284.36        27.40 o                         
 -10   3  16       2070.09       2135.41        36.28 o                         
  -9   3  16       2735.89       2802.35        42.70 o                         
  -8   3  16        291.30        274.79         8.79 o                         
  -7   3  16        719.81        749.54        14.40 o                         
  -6   3  16         46.72         37.08         4.64 o                         
  -5   3  16        222.09        222.08         9.34 o                         
  -4   3  16         31.02         31.21         4.54 o                         
  -3   3  16       2284.56       2364.41        30.97 o                         
  -2   3  16       1858.71       1763.85        25.85 o                         
  -1   3  16        292.69        277.36        11.02 o                         
   0   3  16       2231.63       2221.75        27.41 o                         
   1   3  16        199.10        203.65         7.34 o                         
   2   3  16         89.22         79.36         5.72 o                         
   3   3  16        229.47        248.14         9.70 o                         
   4   3  16         98.86        100.11         6.06 o                         
   5   3  16         56.12         61.60         6.78 o                         
   6   3  16         89.70         94.48        11.42 o                         
   7   3  16       2126.36       2198.10        34.59 o                         
  -9   4  16       1022.01        972.16        19.16 o                         
  -8   4  16        111.69        127.00         8.23 o                         
  -7   4  16          9.50          7.18         4.97 o                         
  -6   4  16        555.19        537.68        13.39 o                         
  -5   4  16          4.04          2.68         5.65 o                         
  -4   4  16        209.01        211.17         9.11 o                         
  -3   4  16          1.95          9.10         5.00 o                         
  -2   4  16        849.28        832.25        15.47 o                         
  -1   4  16        974.69        933.42        17.29 o                         
   0   4  16        636.95        597.12        11.60 o                         
   1   4  16       1247.79       1240.85        21.00 o                         
   2   4  16        269.05        248.80        10.32 o                         
   3   4  16         74.45         68.43         5.73 o                         
   4   4  16        137.70        135.60         9.15 o                         
   5   4  16        180.97        179.73        11.48 o                         
   6   4  16        186.28        227.27        19.03 o                         
  -7   5  16        499.40        519.32        12.81 o                         
  -6   5  16          9.43         15.60         4.56 o                         
  -5   5  16         50.31         50.49         4.92 o                         
  -4   5  16          3.92         14.05         4.26 o                         
  -3   5  16        293.82        346.65        11.02 o                         
  -2   5  16       1289.21       1261.97        20.23 o                         
  -1   5  16        474.82        437.25        16.57 o                         
   0   5  16        453.10        468.94        12.07 o                         
   1   5  16          8.29         13.22         6.94 o                         
   2   5  16        446.16        449.41        14.99 o                         
   3   5  16         52.56         53.96         8.34 o                         
   4   5  16         41.49         31.63         8.15 o                         
   5   5  16        163.05        140.67        14.85 o                         
  -5   6  16          3.04          7.85         4.50 o                         
  -4   6  16         13.02          6.33         4.13 o                         
  -3   6  16         62.42         56.85         5.33 o                         
  -2   6  16         33.25         42.05        11.09 o                         
  -1   6  16         13.19         12.95         5.29 o                         
   0   6  16         20.50         14.03        10.00 o                         
   1   6  16        857.38        886.56        21.95 o                         
   2   6  16        945.76        953.34        20.96 o                         
   3   6  16          8.17          5.86        10.37 o                         
 -10   1  17         25.27         30.88         5.22 o                         
  -9   1  17          1.47         -2.28         4.44 o                         
  -8   1  17         77.51         90.50         6.91 o                         
  -7   1  17         35.44         47.97         5.77 o                         
  -6   1  17          0.84         -4.32         4.82 o                         
  -5   1  17        164.18        184.83         9.36 o                         
  -4   1  17        822.55        840.99        21.52 o                         
  -3   1  17        195.11        186.67        12.56 o                         
  -2   1  17        270.12        256.80        15.96 o                         
  -1   1  17         26.80         17.53         5.72 o                         
   0   1  17        461.71        434.15        11.51 o                         
   1   1  17        108.74        112.43        10.47 o                         
   2   1  17         43.12         45.93         5.10 o                         
   3   1  17        122.90        127.89         6.89 o                         
   4   1  17          7.16          3.39         4.99 o                         
   5   1  17          1.49          2.79         4.93 o                         
   6   1  17         10.06         12.21         6.52 o                         
   7   1  17        115.10        103.34         9.13 o                         
 -10   2  17        161.83        209.88        10.42 o                         
  -9   2  17        132.47        126.78        10.79 o                         
  -8   2  17        167.05        162.39         9.07 o                         
  -7   2  17         87.72         92.88         6.81 o                         
  -6   2  17        691.65        689.06        14.64 o                         
  -5   2  17          0.93          2.59         3.78 o                         
  -4   2  17         14.80         11.87         4.16 o                         
  -3   2  17        191.15        167.18         8.32 o                         
  -2   2  17        897.94        803.25        18.19 o                         
  -1   2  17        808.38        754.79        15.21 o                         
   0   2  17        112.65        110.48         6.75 o                         
   1   2  17       1915.88       1885.00        21.62 o                         
   2   2  17         22.03         27.37         5.36 o                         
   3   2  17        144.64        135.00         8.98 o                         
   4   2  17         38.57         40.99         5.25 o                         
   5   2  17          8.58         15.05         8.45 o                         
   6   2  17        313.66        318.19        12.02 o                         
   7   2  17         61.54         58.17         6.24 o                         
  -9   3  17          5.76         19.03         8.95 o                         
  -8   3  17       1215.55       1292.47        22.95 o                         
  -7   3  17        365.64        409.83        15.65 o                         
  -6   3  17         74.36         84.86         6.06 o                         
  -5   3  17          8.39         14.94         4.51 o                         
  -4   3  17        657.33        611.75        13.59 o                         
  -3   3  17        608.40        559.03        16.09 o                         
  -2   3  17        274.31        255.33        10.16 o                         
  -1   3  17          6.85         13.40         4.28 o                         
   0   3  17       1805.25       1788.80        29.43 o                         
   1   3  17        338.85        323.00         9.57 o                         
   2   3  17         99.77         82.37         6.38 o                         
   3   3  17        412.44        392.28        10.98 o                         
   4   3  17          1.54         -4.94         4.94 o                         
   5   3  17        125.94        157.10         9.90 o                         
   6   3  17        150.75        157.65        10.33 o                         
  -8   4  17         13.80         10.85         6.99 o                         
  -7   4  17        580.69        590.08        13.09 o                         
  -6   4  17       1396.76       1421.15        26.43 o                         
  -5   4  17         63.76         80.19         6.43 o                         
  -4   4  17          3.84          9.20         6.10 o                         
  -3   4  17        178.96        169.12         7.88 o                         
  -2   4  17        141.73        128.24         8.46 o                         
  -1   4  17        507.41        501.80        18.00 o                         
   0   4  17        220.36        217.15        19.65 o                         
   1   4  17        812.63        807.38        15.57 o                         
   2   4  17          1.44          2.86         5.88 o                         
   3   4  17          0.87         -5.36         5.36 o                         
   4   4  17        198.47        193.13        11.24 o                         
   5   4  17         72.80         77.96         8.28 o                         
   6   4  17        209.27        165.80        18.73 o                         
  -7   5  17       2078.11       2036.09        42.59 o                         
  -6   5  17        196.10        180.18         7.98 o                         
  -5   5  17        417.31        408.28        10.61 o                         
  -4   5  17         59.86         48.35         5.10 o                         
  -3   5  17        201.62        186.87         8.24 o                         
  -2   5  17          1.30          4.52         4.77 o                         
  -1   5  17         88.09         80.99         6.02 o                         
   0   5  17       1288.05       1286.92        22.34 o                         
   1   5  17         55.38         48.47         5.79 o                         
   2   5  17         17.32          4.24         5.65 o                         
   3   5  17         37.82         31.14         9.78 o                         
   4   5  17          0.68         -4.45         6.21 o                         
  -4   6  17          1.98         16.70         6.97 o                         
  -3   6  17        110.91        137.22        10.59 o                         
  -2   6  17        303.55        317.99        12.15 o                         
  -1   6  17       1025.06       1075.43        24.76 o                         
   0   6  17        459.30        451.12        15.94 o                         
   1   6  17        540.68        583.69        18.48 o                         
 -10   0  18        485.80        609.68        82.20 o                         
  -9   0  18         11.57          4.07        10.17 o                         
  -8   0  18          7.10         30.16         9.56 o                         
  -7   0  18       5523.12       5747.16       102.44 o                         
  -6   0  18        191.25        241.85        18.84 o                         
  -5   0  18       2017.40       2094.40        73.31 o                         
  -4   0  18        469.20        487.97        19.16 o                         
  -3   0  18         29.72         29.28         8.53 o                         
  -2   0  18         49.69         13.37         8.70 o                         
  -1   0  18        138.10         79.46        13.61 o                         
   0   0  18       1846.71       2046.32        35.78 o                         
   1   0  18          7.15         22.69         5.90 o                         
   2   0  18       4304.39       4225.60        63.44 o                         
   3   0  18        400.84        395.59        15.41 o                         
   4   0  18       1740.72       1746.20        33.78 o                         
   5   0  18        154.00        145.09        15.58 o                         
   6   0  18         70.47         62.23        28.24 o                         
   7   0  18         44.31         51.70        10.18 o                         
  -9   1  18          9.83         10.40         5.71 o                         
  -8   1  18       2437.31       2503.56        36.96 o                         
  -7   1  18        468.92        488.54        13.92 o                         
  -6   1  18        198.76        205.20        10.12 o                         
  -5   1  18         37.27         38.26         5.32 o                         
  -4   1  18        919.86        918.97        19.56 o                         
  -3   1  18         46.13         56.24         6.76 o                         
  -2   1  18        378.60        318.63        13.05 o                         
  -1   1  18       2746.96       2638.60        36.29 o                         
   0   1  18        412.20        380.31        13.70 o                         
   1   1  18          5.12          8.21         4.35 o                         
   2   1  18        687.40        668.10        16.01 o                         
   3   1  18       1527.50       1542.29        26.08 o                         
   4   1  18       1150.78       1188.60        19.86 o                         
   5   1  18        382.35        362.44        14.37 o                         
   6   1  18        156.75        173.54        12.57 o                         
   7   1  18        322.08        343.96        17.26 o                         
  -9   2  18        158.78        196.27         9.99 o                         
  -8   2  18          3.87          7.02         5.57 o                         
  -7   2  18       3996.10       4199.42        58.31 o                         
  -6   2  18         98.75        103.66         7.92 o                         
  -5   2  18       1789.24       1754.41        34.83 o                         
  -4   2  18       1222.13       1258.50        22.14 o                         
  -3   2  18          0.12         -3.65         4.69 o                         
  -2   2  18        260.59        238.74        15.38 o                         
  -1   2  18         80.91        112.48         7.72 o                         
   0   2  18       1353.44       1446.38        26.02 o                         
   1   2  18        135.19        143.07         7.37 o                         
   2   2  18       5829.91       5940.15        64.25 o                         
   3   2  18        491.69        481.14        11.77 o                         
   4   2  18        898.75        870.23        19.98 o                         
   5   2  18         56.26         54.23         7.89 o                         
   6   2  18         83.20         83.70         7.01 o                         
  -8   3  18       2001.54       2139.38        34.22 o                         
  -6   3  18         13.99         18.58         4.12 o                         
  -5   3  18          6.66          8.47         3.92 o                         
  -4   3  18        318.51        294.60        10.55 o                         
  -3   3  18        237.11        242.66        14.70 o                         
  -2   3  18         79.43         56.49         8.87 o                         
  -1   3  18       1297.65       1314.17        29.63 o                         
   0   3  18          5.97          1.19         5.03 o                         
   1   3  18       1099.69       1106.08        19.56 o                         
   2   3  18         14.09          6.49         4.98 o                         
   3   3  18        805.54        856.51        17.23 o                         
   4   3  18         20.22         42.99         7.40 o                         
   5   3  18         91.82        102.51        11.97 o                         
   6   3  18        436.78        445.31        19.74 o                         
  -7   4  18        705.02        687.98        18.20 o                         
  -6   4  18        102.84        126.62        10.45 o                         
  -5   4  18       1696.71       1730.95        26.44 o                         
  -4   4  18       1348.56       1330.21        26.59 o                         
  -3   4  18        196.02        166.70         7.99 o                         
  -2   4  18         85.90         87.87         6.02 o                         
  -1   4  18        111.91        113.01         8.12 o                         
   0   4  18        919.41        921.10        18.05 o                         
   1   4  18          1.26          7.84         4.91 o                         
   2   4  18       3193.45       3245.99        55.81 o                         
   3   4  18       1424.88       1402.42        25.28 o                         
   4   4  18        229.36        228.41        12.50 o                         
   5   4  18          4.92         20.06         7.66 o                         
  -6   5  18        100.75        110.46        18.83 o                         
  -5   5  18          4.76          7.10         6.07 o                         
  -4   5  18         67.97         55.66         5.36 o                         
  -3   5  18        142.99        137.89         8.82 o                         
  -2   5  18          0.21         -2.16         5.65 o                         
  -1   5  18        425.18        475.63        14.06 o                         
   0   5  18        352.51        355.58        21.33 o                         
   1   5  18        779.84        761.90        17.98 o                         
   2   5  18          1.51         -5.65         5.65 o                         
   3   5  18        452.82        459.27        16.77 o                         
  -9   1  19         50.79         52.72        12.43 o                         
  -8   1  19          8.78         22.33         6.68 o                         
  -7   1  19          0.00          4.75         4.70 o                         
  -5   1  19        154.65        150.77        14.53 o                         
  -4   1  19        139.52        139.98        13.85 o                         
  -3   1  19         61.66         45.19         5.42 o                         
  -2   1  19         14.58          7.27         5.44 o                         
  -1   1  19         18.66         19.99         6.48 o                         
   0   1  19         24.33         21.91         4.54 o                         
   1   1  19          8.83         11.13         4.71 o                         
   2   1  19         11.99          7.40         7.15 o                         
   3   1  19        134.38        130.75         7.83 o                         
   4   1  19         79.12         74.55        12.41 o                         
   5   1  19         21.18         11.38         7.37 o                         
   6   1  19         12.18         11.35         6.97 o                         
  -8   2  19         44.83         53.75         6.41 o                         
  -7   2  19         12.62         22.82         5.63 o                         
  -6   2  19         15.10         16.46         6.12 o                         
  -5   2  19         50.02         47.96         5.56 o                         
  -4   2  19         20.06         17.42         4.65 o                         
  -3   2  19         58.69         19.78        18.20 o                         
  -2   2  19        682.50        629.44        22.77 o                         
  -1   2  19         57.52         52.42         6.79 o                         
   0   2  19        421.13        417.60        12.26 o                         
   1   2  19        679.04        647.22        13.62 o                         
   2   2  19         96.32        106.27         7.27 o                         
   3   2  19          0.50          9.38         5.48 o                         
   4   2  19        199.93        227.34        16.76 o                         
   5   2  19        104.53        117.14        17.11 o                         
   6   2  19        335.12        293.96        28.41 o                         
  -8   3  19        396.44        398.56        15.83 o                         
  -7   3  19          0.19          0.56         4.98 o                         
  -6   3  19         81.17        104.74        10.36 o                         
  -5   3  19       1828.83       1928.44        31.18 o                         
  -4   3  19        682.75        682.37        16.14 o                         
  -3   3  19          8.95         13.02         9.69 o                         
  -2   3  19         14.97         20.37         4.99 o                         
  -1   3  19          9.47         11.60         5.61 o                         
   0   3  19        242.00        251.95        12.87 o                         
   1   3  19         12.94         10.46         7.28 o                         
   2   3  19        253.70        261.78        11.21 o                         
   3   3  19        579.02        539.84        14.84 o                         
   4   3  19        209.31        226.61        18.23 o                         
   5   3  19          9.31          2.32         9.41 o                         
  -6   4  19        638.67        660.66        22.79 o                         
  -5   4  19         27.09         17.11         7.10 o                         
  -4   4  19        391.00        393.87        15.38 o                         
  -3   4  19        180.03        208.97         9.59 o                         
  -2   4  19          0.20         -2.87         5.33 o                         
  -1   4  19         65.37         68.32         6.98 o                         
   0   4  19         41.88         44.22         8.75 o                         
   1   4  19        417.86        432.19        19.84 o                         
   2   4  19         38.22         32.79         5.62 o                         
   3   4  19          6.34          7.01         6.86 o                         
   4   4  19         20.79         -6.10        13.23 o                         
  -4   5  19        417.08        431.92        14.88 o                         
  -3   5  19          1.93          2.47         5.10 o                         
  -2   5  19         17.11         20.69         5.39 o                         
  -1   5  19          0.25         15.11         7.82 o                         
   0   5  19        385.48        374.93        12.05 o                         
   1   5  19         14.36         29.33        12.90 o                         
  -7   0  20          0.88         10.21         6.48 o                         
  -6   0  20       1504.60       1550.41        38.29 o                         
  -5   0  20       2496.72       2533.53        57.28 o                         
  -4   0  20        210.46        208.84        21.39 o                         
  -3   0  20       3585.15       3604.08        76.11 o                         
  -2   0  20         16.00         11.41         5.84 o                         
  -1   0  20        773.42        737.60        20.34 o                         
   0   0  20        237.18        198.83        15.14 o                         
   1   0  20        886.56        895.96        28.61 o                         
   2   0  20         96.18        125.27        13.07 o                         
   3   0  20         56.44         72.80        11.08 o                         
   4   0  20       8594.41       8927.66       219.44 o                         
   5   0  20        417.04        438.17        54.58 o                         
  -8   1  20         10.66         67.65        21.87 o                         
  -7   1  20        108.60        121.69        13.59 o                         
  -6   1  20       1246.17       1295.24        23.64 o                         
  -5   1  20        808.26        815.82        20.38 o                         
  -4   1  20        489.82        490.93        12.06 o                         
  -3   1  20        119.88        114.87         7.07 o                         
  -2   1  20        977.62        912.90        17.87 o                         
  -1   1  20        766.72        753.18        17.63 o                         
   0   1  20        132.75        119.98         7.97 o                         
   1   1  20       1189.69       1125.15        20.85 o                         
   2   1  20         87.93        100.21         7.30 o                         
   3   1  20        361.82        356.72        13.47 o                         
   4   1  20        274.84        307.58        30.59 o                         
   5   1  20        521.47        555.79        24.39 o                         
  -7   2  20        126.51        183.41        11.72 o                         
  -6   2  20       1505.64       1569.41        34.35 o                         
  -5   2  20       3138.44       3272.08        61.17 o                         
  -4   2  20         16.84         12.56         4.78 o                         
  -3   2  20       2074.79       2087.58        39.11 o                         
  -2   2  20        296.76        334.87        12.48 o                         
  -1   2  20        113.60        100.14        11.09 o                         
   0   2  20         24.70          8.17         5.91 o                         
   1   2  20       1566.33       1607.22        23.82 o                         
   2   2  20         50.00         49.62         5.98 o                         
   3   2  20        312.29        309.40        12.26 o                         
   4   2  20       5697.25       5840.62       103.16 o                         
   5   2  20        245.64        290.97        15.34 o                         
  -7   3  20        117.02        105.18         9.43 o                         
  -6   3  20       1016.13       1047.68        27.34 o                         
  -5   3  20         79.51         86.77         8.74 o                         
  -4   3  20        524.27        535.24        12.85 o                         
  -3   3  20        357.28        371.51        10.97 o                         
  -2   3  20       1193.00       1147.28        25.78 o                         
  -1   3  20        500.29        472.72        12.00 o                         
   0   3  20        636.28        631.85        15.32 o                         
   1   3  20        262.51        297.74        15.07 o                         
   2   3  20         97.19        110.70         8.70 o                         
   3   3  20        731.70        738.11        19.48 o                         
   4   3  20       1260.16       1282.39        31.80 o                         
  -5   4  20       1529.33       1474.98        26.63 o                         
  -4   4  20         76.37         72.13         5.37 o                         
  -3   4  20        782.64        762.60        20.31 o                         
  -2   4  20        551.81        542.14        13.92 o                         
  -1   4  20          1.42          1.73         7.20 o                         
   0   4  20          2.54          1.33         5.09 o                         
   1   4  20        784.63        816.29        23.55 o                         
   2   4  20        361.06        322.99        12.17 o                         
  -7   1  21         23.37         43.04         9.95 o                         
  -6   1  21          1.24          7.64         8.04 o                         
  -5   1  21          2.58          2.02         5.19 o                         
  -4   1  21          5.20          9.74         4.27 o                         
  -3   1  21         10.14         10.07         4.60 o                         
  -2   1  21          0.68          2.79         4.00 o                         
  -1   1  21         13.82          3.30         8.17 o                         
   0   1  21          0.13         -0.48         4.04 o                         
   1   1  21          5.95         11.19         5.08 o                         
   2   1  21        181.51        197.23        10.87 o                         
   3   1  21        190.50        173.96        12.67 o                         
   4   1  21         19.53         -9.35        15.70 o                         
  -6   2  21         57.26         61.97        10.25 o                         
  -5   2  21        133.24        140.02        18.44 o                         
  -4   2  21         32.66         44.12         5.57 o                         
  -3   2  21        238.72        211.36        15.15 o                         
  -2   2  21         56.05         57.70         6.90 o                         
  -1   2  21         41.79         34.35         5.98 o                         
   0   2  21          4.63          2.09         4.85 o                         
   1   2  21        122.94        112.97        10.65 o                         
   2   2  21         11.62         20.66         6.03 o                         
   3   2  21        520.14        512.70        34.56 o                         
  -5   3  21        164.73        175.83         9.41 o                         
  -4   3  21         32.46         29.07         5.09 o                         
  -3   3  21        558.16        564.43        12.58 o                         
  -2   3  21        122.86        127.33         8.86 o                         
  -1   3  21         33.49         35.30         5.28 o                         
   0   3  21          4.17         -6.83         7.71 o                         
   1   3  21          1.01          5.74         5.25 o                         
   2   3  21        864.76        883.72        25.94 o                         
  -3   4  21       1052.86       1019.13        22.25 o                         
  -2   4  21         88.01         86.76         8.14 o                         
  -1   4  21         12.51         12.41         4.93 o                         
   0   4  21        215.27        223.71        10.88 o                         
  -6   0  22         11.18         27.83        13.48 o                         
  -5   0  22        280.65        332.48        20.23 o                         
  -4   0  22       4857.15       5216.08       106.85 o                         
  -3   0  22        110.76        120.21         8.93 o                         
  -2   0  22        722.65        757.19        19.79 o                         
  -1   0  22       2903.15       3020.50        67.03 o                         
   0   0  22          2.84         16.68         7.83 o                         
   1   0  22         13.45          7.39         8.30 o                         
   2   0  22          7.40          8.88        15.77 o                         
   3   0  22       2532.41       2662.94        96.98 o                         
  -6   1  22         39.06         34.05         4.83 o                         
  -5   1  22        707.15        763.51        15.51 o                         
  -4   1  22        227.17        246.89         8.49 o                         
  -3   1  22         92.45         86.45         6.36 o                         
  -2   1  22        219.14        219.93        13.96 o                         
  -1   1  22       2659.51       2734.72        39.10 o                         
   0   1  22        332.56        316.91        10.71 o                         
   1   1  22        543.49        494.43        12.24 o                         
   2   1  22        412.01        405.20        17.97 o                         
   3   1  22         53.68        127.21        20.86 o                         
  -5   2  22        139.05        142.68        12.31 o                         
  -4   2  22       3317.69       3480.83        47.29 o                         
  -3   2  22        553.05        547.98        12.24 o                         
  -2   2  22        474.22        477.35        14.33 o                         
  -1   2  22       1582.80       1577.00        25.97 o                         
   0   2  22        139.89        184.00        19.62 o                         
   1   2  22         28.32         59.23        16.72 o                         
   2   2  22        242.96        224.00        14.23 o                         
  -3   3  22        584.43        595.62        14.74 o                         
  -2   3  22        187.06        168.04         8.83 o                         
  -1   3  22        971.24        967.03        19.51 o                         
   0   3  22       1007.05        964.93        21.39 o                         
  -4   1  23         79.25         82.21         6.76 o                         
  -3   1  23          0.13          4.90         8.15 o                         
  -2   1  23        199.84        223.12        10.63 o                         
  -1   1  23          0.33         -2.10         4.45 o                         
   0   1  23          9.48         27.37         5.27 o                         
  -2   2  23          2.13         -2.19         5.44 o                         
                                                                                
